# Supplementary material for: Integrative bulk and single-cell transcriptomics link EZH2 to immunosuppressive programs and tumor–Treg crosstalk in castration-resistant prostate cancer
Source: Front Immunol. 2026 Feb 3;17:1725097. doi: 10.3389/fimmu.2026.1725097 (PMC12909565; doi:10.3389/fimmu.2026.1725097)
Supplement: Supplementary file 1 [file DataSheet1.zip › Supplementary Table 6.XLSX]

## Sheet: sheet1
SuppTab. 6. DEGs between malignant EZH2^high and EZH2^low cells
gene	p_val	avg_log2FC	pct.1	pct.2	p_val_adj	significance
EZH2	0	15.4239	1	0	0	Up
GPC6	0	1.469	0.675	0.278	0	Up
PPP1R9A	0	1.03864	0.695	0.323	0	Up
SMOC2	0	1.53776	0.56	0.19	0	Up
AL117329.1	0	1.0646	0.688	0.323	0	Up
TMEM178B	0	1.29791	0.64	0.276	0	Up
AC024230.1	0	1.35681	0.541	0.18	0	Up
LDLRAD4	0	0.898274	0.681	0.328	0	Up
RANBP17	0	1.26888	0.676	0.335	0	Up
SNTB1	0	1.13156	0.546	0.213	0	Up
CRY1	0	1.30376	0.719	0.39	0	Up
NHSL1	0	0.988853	0.606	0.283	0	Up
CCSER1	0	1.06559	0.834	0.511	0	Up
PCSK1N	0	1.25791	0.506	0.186	0	Up
CD24	0	0.861877	0.597	0.28	0	Up
COBL	0	1.02338	0.68	0.366	0	Up
SMIM22	0	0.921098	0.518	0.205	0	Up
PIK3R3	0	0.971485	0.607	0.295	0	Up
RNF130	0	0.867941	0.75	0.438	0	Up
WNK2	0	1.29905	0.572	0.26	0	Up
AC116049.2	0	1.41825	0.451	0.143	0	Up
KCNMA1	0	1.09698	0.564	0.256	0	Up
DOK6	0	1.43913	0.457	0.15	0	Up
SDK1	0	0.911977	0.764	0.457	0	Up
EEPD1	0	1.08527	0.521	0.227	0	Up
FRY	0	0.912001	0.523	0.233	0	Up
SCML1	0	1.1287	0.513	0.232	0	Up
TUBB2A	0	1.10679	0.508	0.235	0	Up
TNFRSF19	0	1.26194	0.429	0.16	0	Up
SMS	0	1.12876	0.817	0.554	0	Up
SOX2-OT	0	1.35444	0.438	0.176	0	Up
NFE2L3	0	1.44827	0.506	0.244	0	Up
MNX1	0	1.42149	0.372	0.122	0	Up
SLC44A5	0	1.61518	0.368	0.12	0	Up
ACOXL	0	1.61964	0.353	0.121	0	Up
GALNT13	0	1.26599	0.322	0.097	0	Up
MIR924HG	0	2.22013	0.303	0.086	0	Up
ANKRD30A	0	1.7277	0.308	0.092	0	Up
POLA1	5.32034e-308	1.10646	0.514	0.237	1.7431e-303	Up
PCAT4	2.38186e-303	1.5835	0.301	0.091	7.80369e-299	Up
ADAM7	3.66402e-303	1.83257	0.276	0.078	1.20044e-298	Up
GPR137C	8.91763e-300	1.39277	0.379	0.141	2.92168e-295	Up
NSD2	1.06811e-296	0.809286	0.641	0.342	3.49946e-292	Up
NCALD	5.06605e-296	1.35419	0.422	0.177	1.65979e-291	Up
CKS2	1.78302e-295	1.04577	0.484	0.217	5.84171e-291	Up
MYO1E	3.84508e-292	0.772192	0.829	0.548	1.25976e-287	Up
AC010983.1	4.33555e-289	1.67397	0.273	0.078	1.42046e-284	Up
BRIP1	5.21997e-288	1.92641	0.227	0.055	1.71022e-283	Up
TAFA5	2.54308e-287	1.22311	0.361	0.131	8.33188e-283	Up
PHGR1	6.85038e-287	1.74068	0.283	0.087	2.24439e-282	Up
BMP5	2.3451e-286	1.51844	0.27	0.076	7.68325e-282	Up
MND1	8.26928e-285	1.88956	0.22	0.051	2.70926e-280	Up
GPC5-AS1	1.1235e-284	1.64039	0.302	0.098	3.68094e-280	Up
PHLPP1	2.09169e-284	1.02775	0.642	0.35	6.85301e-280	Up
CADPS2	3.89326e-281	0.648015	0.788	0.49	1.27555e-276	Up
TRPM3	1.58832e-279	1.35113	0.367	0.14	5.20381e-275	Up
MIR548XHG	2.23995e-278	1.32368	0.328	0.112	7.33875e-274	Up
BCAS3	1.88705e-277	0.639528	0.746	0.445	6.18254e-273	Up
FGF18	1.04689e-275	1.64243	0.245	0.066	3.42992e-271	Up
NRXN3	1.20129e-273	1.19544	0.595	0.329	3.93577e-269	Up
STMN1	1.07472e-272	0.748432	0.499	0.234	3.52112e-268	Up
AC104041.1	2.84974e-272	1.15572	0.363	0.135	9.33661e-268	Up
NKD1	5.02371e-272	1.42103	0.338	0.123	1.64592e-267	Up
BAMBI	1.56816e-271	1.09806	0.449	0.2	5.13778e-267	Up
PARD3B	7.02873e-271	0.643446	0.736	0.434	2.30282e-266	Up
ASPSCR1	2.80285e-270	1.40128	0.543	0.286	9.18299e-266	Up
TMEFF2	3.32259e-270	0.99947	0.528	0.257	1.08858e-265	Up
KIAA1549	2.13896e-269	1.36012	0.374	0.149	7.00788e-265	Up
ST6GALNAC5	2.19199e-268	1.26163	0.368	0.143	7.18162e-264	Up
CALU	1.46491e-267	0.723975	0.752	0.488	4.79948e-263	Up
DACH1	3.25302e-266	0.864381	0.439	0.186	1.06579e-261	Up
MAGI1	1.21888e-264	0.550397	0.832	0.539	3.99343e-260	Up
CTPS2	1.39635e-264	1.05249	0.439	0.195	4.57485e-260	Up
ARIH1	3.46519e-264	0.637495	0.879	0.627	1.1353e-259	Up
TENM2	2.89931e-263	1.65412	0.311	0.111	9.49902e-259	Up
OPHN1	4.74584e-263	1.32298	0.553	0.312	1.55488e-258	Up
RNASET2	7.09409e-263	0.75692	0.518	0.253	2.32424e-258	Up
CRISP3	1.52671e-262	1.68758	0.309	0.111	5.00196e-258	Up
AC013287.1	6.80339e-262	1.07713	0.432	0.19	2.229e-257	Up
PDHA1	1.62364e-261	1.17887	0.549	0.305	5.31952e-257	Up
PEG10	1.408e-260	1.5067	0.266	0.081	4.61305e-256	Up
KCNQ1OT1	1.6374e-260	0.581267	0.622	0.326	5.36462e-256	Up
CALML5	1.81918e-260	1.39954	0.304	0.103	5.96019e-256	Up
FAM171A1	4.97361e-260	0.898779	0.469	0.211	1.62951e-255	Up
TFF3	7.93544e-260	0.938489	0.543	0.286	2.59989e-255	Up
COL9A2	4.23121e-257	1.29707	0.348	0.135	1.38627e-252	Up
DNAJB1	1.14339e-256	0.654657	0.623	0.353	3.74609e-252	Up
AC084361.1	4.73766e-255	1.73694	0.23	0.062	1.5522e-250	Up
PHKA2	5.65132e-255	1.04942	0.39	0.16	1.85154e-250	Up
TUBB2B	1.94221e-254	1.58033	0.301	0.106	6.36327e-250	Up
FARP1	1.3934e-253	0.642362	0.748	0.468	4.56519e-249	Up
KCNC2	1.27283e-252	1.53707	0.273	0.088	4.17018e-248	Up
LINC01847	1.42852e-251	1.78745	0.195	0.046	4.68027e-247	Up
ELMO1	7.84796e-251	0.578106	0.482	0.213	2.57123e-246	Up
TRIM2	1.06507e-250	0.816941	0.544	0.268	3.48948e-246	Up
SGCD	1.80262e-250	1.35211	0.253	0.075	5.90594e-246	Up
AC104365.1	3.27362e-250	1.07434	0.422	0.189	1.07253e-245	Up
HDAC9	5.46739e-250	0.881565	0.494	0.238	1.79128e-245	Up
SIMC1	1.58326e-249	0.801587	0.468	0.216	5.18723e-245	Up
AHRR	2.83892e-248	1.55692	0.266	0.085	9.30117e-244	Up
MSRB2	4.40959e-248	0.830214	0.578	0.323	1.44471e-243	Up
B2M	6.21862e-248	-0.983268	0.941	0.928	2.03741e-243	Down
UBE2S	7.17084e-248	0.788177	0.669	0.411	2.34938e-243	Up
GPC5	7.1946e-248	1.28452	0.341	0.132	2.35717e-243	Up
AL356737.2	1.08246e-247	1.65472	0.233	0.066	3.54647e-243	Up
CUX1	1.37965e-247	0.574928	0.865	0.619	4.52014e-243	Up
ATP6V0E2	3.31522e-247	1.05963	0.458	0.22	1.08617e-242	Up
RNF220	7.4783e-247	1.17851	0.451	0.217	2.45011e-242	Up
VCX3B	1.1364e-246	1.74605	0.25	0.077	3.7232e-242	Up
PLD5	2.37443e-246	1.45587	0.265	0.084	7.77936e-242	Up
EPHA6	3.41431e-246	1.24421	0.313	0.112	1.11863e-241	Up
DLEU1	6.59794e-246	0.733625	0.537	0.271	2.16168e-241	Up
ZDHHC11	2.66534e-245	1.63403	0.244	0.073	8.73245e-241	Up
SYN2	5.8398e-245	1.50879	0.293	0.102	1.91329e-240	Up
ANGPTL3	6.64706e-245	1.73873	0.238	0.07	2.17778e-240	Up
AC022031.2	1.26326e-242	1.26994	0.275	0.09	4.13883e-238	Up
EPCAM	2.19616e-242	0.907812	0.808	0.571	7.19528e-238	Up
ERBB4	4.22016e-242	0.942964	0.443	0.202	1.38265e-237	Up
MYO10	1.12618e-241	0.594272	0.738	0.452	3.6897e-237	Up
CACNA1D	2.2677e-241	1.16096	0.492	0.255	7.42966e-237	Up
VCX3A	2.86235e-241	1.76187	0.243	0.074	9.37791e-237	Up
CDK6	1.47008e-240	0.74939	0.541	0.277	4.81641e-236	Up
CDKL5	4.65753e-240	1.04215	0.435	0.199	1.52595e-235	Up
LARGE2	1.91946e-239	1.09229	0.377	0.16	6.28874e-235	Up
TXLNG	5.15567e-239	0.779703	0.517	0.262	1.68915e-234	Up
NOTUM	5.23495e-239	1.44756	0.273	0.091	1.71513e-234	Up
AL358232.2	1.37934e-236	1.36599	0.292	0.103	4.51914e-232	Up
ZNRF3	3.24951e-236	1.08363	0.522	0.283	1.06464e-231	Up
KIF26B	5.75616e-235	1.26576	0.368	0.156	1.88589e-230	Up
RORA	1.17802e-234	0.440572	0.787	0.502	3.85955e-230	Up
MAST2	1.72901e-234	0.745696	0.564	0.298	5.66476e-230	Up
STAU2	2.98458e-234	0.884475	0.621	0.369	9.77837e-230	Up
PROX1	5.08621e-234	1.40973	0.266	0.088	1.6664e-229	Up
NASP	6.00912e-234	0.605354	0.763	0.507	1.96877e-229	Up
TRIM72	7.86658e-234	1.76841	0.184	0.044	2.57733e-229	Up
MISP3	2.41701e-233	1.40472	0.24	0.072	7.91884e-229	Up
KCNMB4	3.16705e-233	1.05756	0.286	0.098	1.03762e-228	Up
NPAS3	1.50769e-232	0.925111	0.403	0.177	4.93964e-228	Up
SPP1	4.52282e-232	1.28815	0.291	0.104	1.48181e-227	Up
NARF	1.22448e-231	0.716492	0.573	0.315	4.01176e-227	Up
SLC8A1	3.52549e-231	1.35601	0.279	0.096	1.15506e-226	Up
SLC37A3	6.69332e-231	0.799015	0.517	0.266	2.19293e-226	Up
NUSAP1	1.87291e-230	1.72785	0.199	0.052	6.13622e-226	Up
ZNF10	1.95851e-230	0.707533	0.53	0.27	6.41665e-226	Up
NTNG1	3.61662e-230	1.11279	0.325	0.125	1.18491e-225	Up
CHKA	2.69442e-229	0.659828	0.653	0.368	8.82772e-225	Up
DNAH8	1.11279e-228	1.45211	0.294	0.109	3.64585e-224	Up
THSD7A	2.243e-228	1.41448	0.372	0.167	7.34875e-224	Up
LRRC23	1.13567e-227	1.22794	0.447	0.231	3.7208e-223	Up
MIR4713HG	2.05344e-227	1.28447	0.256	0.083	6.7277e-223	Up
GEMIN8	2.57782e-227	1.2502	0.349	0.147	8.44572e-223	Up
MAGI3	3.00449e-227	0.690258	0.607	0.337	9.8436e-223	Up
ADAMTSL1	3.04669e-227	1.06251	0.321	0.122	9.98188e-223	Up
HNRNPAB	3.71578e-226	0.681935	0.738	0.512	1.2174e-221	Up
AC138123.1	4.26908e-226	1.30519	0.423	0.21	1.39868e-221	Up
SGCE	1.35709e-225	0.935347	0.382	0.164	4.44625e-221	Up
DISC1	2.25222e-225	0.811678	0.415	0.187	7.37894e-221	Up
ELOVL5	4.3358e-225	0.697653	0.731	0.476	1.42054e-220	Up
SPDYA	5.45332e-225	0.876736	0.374	0.159	1.78667e-220	Up
PTPRF	4.41359e-224	0.665845	0.658	0.391	1.44602e-219	Up
WWC1	2.18591e-223	0.649391	0.714	0.459	7.16169e-219	Up
ABHD12	1.17735e-222	0.730823	0.594	0.338	3.85736e-218	Up
FANCI	1.23218e-222	1.44304	0.258	0.087	4.03701e-218	Up
TPST1	4.31774e-222	0.67206	0.512	0.26	1.41462e-217	Up
PRKAG2-AS1	6.99143e-222	1.40271	0.261	0.089	2.2906e-217	Up
IL12A-AS1	6.06016e-221	1.6708	0.219	0.065	1.98549e-216	Up
SERPINI1	1.18639e-220	1.21536	0.271	0.094	3.88696e-216	Up
MACROD2	2.55001e-220	0.858463	0.492	0.252	8.3546e-216	Up
RRM2	5.39018e-220	2.28043	0.148	0.029	1.76598e-215	Up
PRKAG2	1.02634e-219	1.10637	0.513	0.291	3.36261e-215	Up
STT3B	1.5403e-219	0.579786	0.718	0.451	5.04648e-215	Up
DACH2	3.28286e-219	1.44326	0.237	0.075	1.07556e-214	Up
NCKAP5	4.23092e-219	1.15852	0.34	0.14	1.38618e-214	Up
MAML3	4.56693e-219	0.741373	0.69	0.449	1.49626e-214	Up
TWIST1	5.51546e-219	1.33091	0.244	0.078	1.80703e-214	Up
C3orf67	8.35385e-219	1.37558	0.261	0.089	2.73697e-214	Up
SMC4	1.18399e-218	0.77534	0.367	0.158	3.87909e-214	Up
NDUFS6	1.35075e-218	0.987738	0.727	0.523	4.42547e-214	Up
DNAH14	4.51375e-218	0.719662	0.618	0.36	1.47884e-213	Up
ADARB2	4.63747e-218	1.25899	0.258	0.086	1.51937e-213	Up
ADAMTS19	5.47134e-218	1.71041	0.197	0.053	1.79257e-213	Up
TRIM24	6.60069e-218	0.632676	0.61	0.342	2.16258e-213	Up
TBC1D32	4.07007e-217	0.894476	0.453	0.222	1.33348e-212	Up
CTHRC1	1.26387e-216	1.43499	0.291	0.11	4.14081e-212	Up
CLSPN	2.12718e-216	2.10636	0.163	0.037	6.96928e-212	Up
TRPV6	2.62107e-216	1.39563	0.269	0.096	8.5874e-212	Up
MPP6	1.02362e-215	0.707764	0.494	0.251	3.35368e-211	Up
FADS2	2.67354e-215	0.864361	0.341	0.137	8.75932e-211	Up
FGF3	2.69896e-215	1.43522	0.246	0.081	8.84259e-211	Up
SOX4	3.4754e-215	0.573946	0.764	0.506	1.13865e-210	Up
GUCY1A2	3.64672e-215	1.36468	0.368	0.168	1.19477e-210	Up
NUP210	1.00659e-213	0.740638	0.373	0.162	3.29788e-209	Up
MEST	2.12786e-213	1.22027	0.305	0.12	6.9715e-209	Up
SMIM31	3.96708e-213	1.44544	0.315	0.13	1.29974e-208	Up
DPYSL3	7.23756e-213	1.13865	0.375	0.168	2.37124e-208	Up
LINC01572	1.17861e-212	1.09308	0.378	0.171	3.86148e-208	Up
TMEM163	3.82807e-212	1.34868	0.252	0.085	1.25419e-207	Up
PCLO	7.44889e-212	0.953232	0.458	0.237	2.44048e-207	Up
SNORC	1.11153e-211	1.47627	0.273	0.1	3.6417e-207	Up
VGLL4	3.28543e-211	0.709823	0.776	0.525	1.07641e-206	Up
CALML3	4.04815e-211	1.4378	0.245	0.082	1.32629e-206	Up
LINC02343	6.31099e-211	1.59795	0.358	0.172	2.06767e-206	Up
GGH	9.42267e-211	1.40325	0.287	0.11	3.08715e-206	Up
CUX2	1.63517e-210	1.38515	0.343	0.154	5.35731e-206	Up
ATP6V0A4	5.37481e-210	1.79083	0.17	0.041	1.76095e-205	Up
AC105450.1	1.18899e-209	1.27085	0.264	0.095	3.89549e-205	Up
LRRC26	1.33128e-209	1.27401	0.367	0.171	4.36167e-205	Up
ABHD2	4.61188e-208	0.612898	0.756	0.5	1.51099e-203	Up
HS3ST3A1	5.54837e-208	1.2122	0.233	0.074	1.81781e-203	Up
AC024022.1	1.32561e-207	1.98466	0.16	0.037	4.3431e-203	Up
SYK	1.42385e-207	1.16594	0.385	0.181	4.66495e-203	Up
PTPRT	9.03903e-207	1.34195	0.365	0.172	2.96146e-202	Up
CEP112	7.36127e-206	0.810192	0.443	0.218	2.41177e-201	Up
FAF1	8.56727e-206	0.501818	0.852	0.605	2.8069e-201	Up
YIPF6	9.83818e-206	1.0664	0.597	0.383	3.22328e-201	Up
ERG	1.33725e-205	1.32596	0.332	0.145	4.38122e-201	Up
ACOT13	1.47295e-205	0.71776	0.45	0.222	4.82583e-201	Up
KREMEN1	6.9391e-205	1.1681	0.397	0.195	2.27346e-200	Up
H2AFV	1.55976e-204	0.560524	0.703	0.461	5.11026e-200	Up
UBAP2	2.0076e-204	0.577936	0.663	0.397	6.57751e-200	Up
SHROOM3	2.09249e-204	0.560121	0.688	0.419	6.85563e-200	Up
TMEM263	5.49198e-204	0.9784	0.598	0.375	1.79934e-199	Up
RBP1	1.0209e-203	1.48418	0.356	0.169	3.34478e-199	Up
POLG2	1.95766e-203	0.848567	0.394	0.185	6.41389e-199	Up
MAP7	2.3342e-203	0.531009	0.765	0.509	7.64753e-199	Up
S100A2	5.41554e-203	-2.25014	0.126	0.332	1.77429e-198	Down
CACNA2D1	5.89586e-203	1.25273	0.374	0.176	1.93166e-198	Up
CIT	8.38334e-203	1.80071	0.178	0.047	2.74663e-198	Up
APOO	8.88918e-202	0.818518	0.443	0.224	2.91236e-197	Up
DPH6-DT	9.60905e-202	1.31159	0.258	0.092	3.14821e-197	Up
MYLIP	1.05286e-201	0.477397	0.5	0.257	3.44949e-197	Up
PHEX	1.14709e-201	1.51629	0.228	0.075	3.75823e-197	Up
LINC00261	1.7645e-201	1.58375	0.206	0.062	5.78104e-197	Up
GAS2L3	3.28223e-201	1.57099	0.193	0.055	1.07536e-196	Up
TNPO3	4.471e-201	0.584411	0.561	0.312	1.46483e-196	Up
TSPAN5	5.60039e-201	0.894615	0.599	0.363	1.83485e-196	Up
PRC1	6.14009e-201	1.56907	0.199	0.058	2.01168e-196	Up
LINC01876	6.75507e-201	0.642649	0.63	0.374	2.21316e-196	Up
GRIN3A	6.7993e-201	1.4774	0.291	0.118	2.22765e-196	Up
AC004160.1	7.2218e-201	1.27347	0.258	0.092	2.36608e-196	Up
RAD51B	1.53268e-200	0.744929	0.644	0.411	5.02152e-196	Up
AL132857.1	2.71167e-200	1.66276	0.191	0.054	8.88425e-196	Up
SSBP3	3.55155e-200	0.541932	0.593	0.337	1.1636e-195	Up
CADPS	7.04378e-200	1.24359	0.305	0.125	2.30775e-195	Up
CDH2	8.79928e-200	1.38262	0.208	0.062	2.88291e-195	Up
SCYL2	1.01942e-199	0.642515	0.57	0.323	3.33993e-195	Up
GJB1	1.26972e-199	1.46103	0.235	0.08	4.15998e-195	Up
HES1	1.51088e-199	0.218019	0.654	0.382	4.9501e-195	NS
SYAP1	2.19628e-199	0.7143	0.63	0.404	7.19567e-195	Up
KIF22	5.02222e-199	0.734586	0.363	0.162	1.64543e-194	Up
PRKG1	8.23292e-199	0.878674	0.404	0.192	2.69735e-194	Up
LINC02335	9.75632e-199	1.47929	0.218	0.068	3.19646e-194	Up
HLTF	1.85995e-198	0.73406	0.377	0.173	6.09377e-194	Up
AC012494.1	2.7546e-198	1.40788	0.228	0.075	9.02489e-194	Up
MTURN	3.3474e-198	1.06706	0.364	0.17	1.09671e-193	Up
CFAP69	9.8297e-198	0.55847	0.533	0.285	3.2205e-193	Up
GSTP1	1.41339e-197	-1.92491	0.17	0.374	4.63069e-193	Down
TXNDC16	1.66932e-197	0.800338	0.474	0.24	5.46921e-193	Up
STOX2	2.78038e-197	0.992991	0.394	0.187	9.10937e-193	Up
IFI27	3.26609e-197	1.10338	0.36	0.166	1.07007e-192	Up
PDE5A	7.01155e-197	1.00292	0.42	0.207	2.2972e-192	Up
FOXA2	8.50614e-197	1.64707	0.194	0.056	2.78687e-192	Up
RFX4	1.5438e-196	1.46769	0.246	0.087	5.05795e-192	Up
AC097528.1	3.59716e-196	1.34069	0.23	0.076	1.17854e-191	Up
PHYH	3.59849e-196	0.767803	0.332	0.14	1.17897e-191	Up
ST3GAL3	2.35896e-195	0.639237	0.454	0.227	7.72868e-191	Up
CCBE1	2.95081e-195	1.44444	0.23	0.077	9.66773e-191	Up
AC106795.3	2.99775e-195	1.1594	0.355	0.162	9.82154e-191	Up
KCNH8	4.81191e-195	1.11877	0.34	0.15	1.57653e-190	Up
BRD9	9.87708e-195	0.542408	0.575	0.327	3.23603e-190	Up
IL12RB2	1.12018e-194	0.653267	0.289	0.11	3.67004e-190	Up
AC098617.1	1.38561e-194	0.943213	0.342	0.147	4.53967e-190	Up
RCOR1	5.513e-194	0.608982	0.641	0.38	1.80622e-189	Up
AGAP1	9.86385e-194	0.473255	0.789	0.516	3.23169e-189	Up
TFDP2	1.01614e-193	0.517225	0.672	0.409	3.32919e-189	Up
DIP2C	1.08538e-193	0.467052	0.611	0.353	3.55605e-189	Up
JUN	1.38816e-193	0.369229	0.849	0.632	4.54803e-189	Up
ZNF704	2.26292e-193	0.678514	0.584	0.348	7.414e-189	Up
KMT2C	3.78506e-193	0.474722	0.851	0.606	1.2401e-188	Up
AC002429.2	2.28378e-192	1.07731	0.286	0.113	7.48236e-188	Up
ZMAT4	6.48484e-192	1.35283	0.23	0.078	2.12463e-187	Up
TOP2A	1.39767e-191	2.02089	0.162	0.041	4.57918e-187	Up
MACROD1	4.35584e-191	0.816845	0.472	0.257	1.4271e-186	Up
NEBL	5.47245e-191	0.606649	0.558	0.31	1.79294e-186	Up
LANCL2	1.02088e-190	0.784579	0.381	0.176	3.34471e-186	Up
ZNF667-AS1	1.44481e-190	0.754439	0.362	0.164	4.73362e-186	Up
SPDL1	2.11165e-190	1.08714	0.231	0.078	6.9184e-186	Up
CA8	2.84279e-190	1.09201	0.24	0.083	9.31382e-186	Up
MGAT5	4.08812e-190	0.994126	0.581	0.365	1.33939e-185	Up
DIRAS2	6.54535e-190	1.35663	0.215	0.069	2.14445e-185	Up
TMEM238	1.01416e-189	0.802622	0.545	0.325	3.32269e-185	Up
SOX9	1.58465e-189	0.874951	0.379	0.18	5.1918e-185	Up
FRMD5	3.73578e-189	0.717342	0.321	0.137	1.22396e-184	Up
GAB1	3.85234e-189	0.655764	0.451	0.229	1.26214e-184	Up
SCD5	9.86926e-189	0.96115	0.299	0.121	3.23346e-184	Up
LINC02086	1.71732e-188	1.4477	0.176	0.048	5.62645e-184	Up
SNX32	2.07543e-188	1.24884	0.206	0.064	6.79974e-184	Up
MTERF2	2.2827e-188	0.903228	0.364	0.168	7.4788e-184	Up
GMDS-DT	3.1246e-188	0.537226	0.65	0.4	1.02371e-183	Up
TTLL7	3.98762e-188	0.706318	0.411	0.199	1.30646e-183	Up
FAM117B	2.04314e-187	0.607202	0.455	0.23	6.69393e-183	Up
H2AFX	2.57517e-187	0.766056	0.426	0.219	8.43702e-183	Up
MELK	4.0355e-187	2.23242	0.117	0.02	1.32215e-182	Up
ARL6IP1	4.82097e-187	0.690261	0.705	0.485	1.5795e-182	Up
LSM5	4.97639e-187	0.621339	0.626	0.395	1.63041e-182	Up
MYBL2	6.01729e-187	2.35498	0.116	0.02	1.97144e-182	Up
CASC15	8.75006e-187	0.958442	0.391	0.19	2.86678e-182	Up
KIAA1324	1.75439e-186	0.988479	0.42	0.221	5.7479e-182	Up
PCAT1	2.10938e-186	0.778589	0.552	0.322	6.91097e-182	Up
HULC	2.33702e-186	0.837641	0.391	0.187	7.65676e-182	Up
CDR2	1.23651e-185	0.496838	0.621	0.367	4.05117e-181	Up
PTK7	4.14905e-185	0.782776	0.425	0.213	1.35935e-180	Up
ZNF618	7.23431e-185	0.966627	0.305	0.127	2.37018e-180	Up
AC105402.3	9.44472e-185	1.2805	0.425	0.241	3.09437e-180	Up
RIPK1	1.57984e-184	0.597806	0.506	0.276	5.17602e-180	Up
PDLIM3	2.731e-184	1.00197	0.244	0.087	8.94757e-180	Up
LMBR1	2.94561e-184	0.429752	0.644	0.381	9.65072e-180	Up
ESYT2	4.71114e-184	0.560522	0.705	0.444	1.54351e-179	Up
PILRB	5.12526e-184	0.60214	0.511	0.278	1.67919e-179	Up
FMN1	6.05787e-184	0.964534	0.403	0.202	1.98474e-179	Up
CACNA1E	7.53193e-184	1.19183	0.237	0.083	2.46769e-179	Up
DLEU2	1.11818e-183	0.515482	0.588	0.341	3.66348e-179	Up
DSP	1.18808e-183	0.513931	0.762	0.517	3.89251e-179	Up
BMP7	1.50183e-183	1.31764	0.247	0.091	4.92046e-179	Up
HSD17B11	1.68564e-183	0.725041	0.381	0.181	5.52266e-179	Up
FANCC	2.42926e-183	0.595654	0.51	0.278	7.95899e-179	Up
CBX4	2.79067e-183	0.626065	0.468	0.246	9.14309e-179	Up
HIST1H4C	3.6125e-183	1.35403	0.527	0.297	1.18356e-178	Up
CHEK1	3.63084e-183	1.29675	0.183	0.053	1.18957e-178	Up
PODXL2	4.23528e-183	0.811874	0.378	0.179	1.3876e-178	Up
AC016152.1	4.82664e-183	1.33229	0.216	0.072	1.58135e-178	Up
UQCRB	1.11548e-182	0.889466	0.776	0.608	3.65464e-178	Up
ST8SIA6	1.44853e-182	0.76533	0.336	0.15	4.74582e-178	Up
SORBS2	1.92191e-182	0.543096	0.552	0.315	6.29675e-178	Up
RASD1	2.16553e-182	0.905012	0.401	0.199	7.09491e-178	Up
EDARADD	2.17256e-182	0.931681	0.326	0.143	7.11795e-178	Up
BSG	3.72839e-181	0.483078	0.717	0.474	1.22153e-176	Up
PTPRD	4.15316e-181	0.675458	0.404	0.195	1.3607e-176	Up
FOXK2	5.22453e-181	0.441521	0.703	0.445	1.71171e-176	Up
AC093895.1	6.75181e-181	1.53832	0.171	0.047	2.21209e-176	Up
GTSE1	7.81296e-181	1.93478	0.122	0.024	2.55976e-176	Up
RYBP	1.70905e-180	0.546354	0.597	0.351	5.59936e-176	Up
CMTM8	2.36971e-180	0.564105	0.543	0.312	7.76389e-176	Up
NUDT4	2.46789e-180	0.577127	0.689	0.444	8.08556e-176	Up
PTRHD1	3.1077e-180	0.718911	0.466	0.251	1.01818e-175	Up
PARPBP	3.4803e-180	1.49182	0.215	0.074	1.14025e-175	Up
BBS9	3.84463e-180	0.471424	0.514	0.276	1.25962e-175	Up
PRAME	1.08401e-179	1.48972	0.183	0.054	3.55154e-175	Up
CHCHD10	1.20946e-179	0.77993	0.578	0.36	3.96254e-175	Up
CNTN3	1.38006e-179	1.2626	0.318	0.146	4.52149e-175	Up
EXOC4	2.95696e-179	0.498476	0.801	0.571	9.68788e-175	Up
ARL17B	3.62869e-179	0.640159	0.343	0.151	1.18887e-174	Up
PATJ	7.26835e-179	0.438874	0.87	0.641	2.38133e-174	Up
STPG4	9.703e-179	1.02239	0.218	0.074	3.17899e-174	Up
AZIN1-AS1	1.36274e-178	0.774904	0.377	0.182	4.46476e-174	Up
EPB41L3	1.7443e-178	1.07534	0.277	0.111	5.71485e-174	Up
TDRD1	1.87913e-178	1.39058	0.182	0.054	6.15658e-174	Up
UPP2	1.98863e-178	1.18332	0.218	0.074	6.51535e-174	Up
CENPU	3.9996e-178	1.33149	0.175	0.05	1.31039e-173	Up
ARHGAP8	4.77072e-178	0.598722	0.58	0.341	1.56303e-173	Up
AP002336.2	5.65956e-178	0.675221	0.436	0.22	1.85424e-173	Up
CENPE	6.05425e-178	1.8956	0.135	0.03	1.98355e-173	Up
RASSF6	6.41234e-178	1.11139	0.416	0.224	2.10087e-173	Up
ARHGEF4	1.75358e-177	1.17721	0.229	0.081	5.74527e-173	Up
NDUFB2	1.95703e-177	0.632062	0.729	0.522	6.4118e-173	Up
LRRN1	2.10702e-177	1.04254	0.315	0.137	6.90322e-173	Up
CCDC138	2.37374e-177	0.73926	0.364	0.169	7.77707e-173	Up
INTS6	2.98032e-177	0.776283	0.61	0.394	9.76443e-173	Up
PPP1R1B	3.41826e-177	0.796164	0.41	0.21	1.11992e-172	Up
CPLANE1	4.08199e-177	0.608742	0.488	0.265	1.33738e-172	Up
EIF2AK3	4.63926e-177	0.640775	0.548	0.316	1.51996e-172	Up
SAE1	5.35452e-177	0.553909	0.507	0.282	1.7543e-172	Up
MBOAT2	7.75934e-177	0.408326	0.607	0.337	2.54219e-172	Up
TMEM65	1.36773e-176	0.573984	0.442	0.225	4.48108e-172	Up
BMPR2	5.58122e-176	0.511044	0.704	0.448	1.82857e-171	Up
DEPTOR	1.02282e-175	1.08163	0.276	0.112	3.35107e-171	Up
PCDH19	1.35138e-175	1.45743	0.187	0.057	4.42753e-171	Up
RAB11FIP1	1.86273e-175	0.729602	0.548	0.319	6.10286e-171	Up
KIAA1211	2.72508e-175	1.21562	0.187	0.057	8.92819e-171	Up
SCML2	3.93551e-175	1.16353	0.207	0.068	1.28939e-170	Up
TSHZ2	7.04933e-175	0.513851	0.585	0.341	2.30957e-170	Up
ORC6	1.8448e-174	1.85213	0.148	0.037	6.04413e-170	Up
C12orf45	7.40337e-174	0.836791	0.46	0.256	2.42557e-169	Up
GMPR	9.1998e-174	0.633647	0.443	0.231	3.01413e-169	Up
RAB26	1.05486e-173	0.877031	0.309	0.135	3.45605e-169	Up
SSBP1	1.14674e-173	0.624364	0.714	0.511	3.75707e-169	Up
VLDLR-AS1	1.18492e-173	1.19783	0.243	0.091	3.88215e-169	Up
FAM222A-AS1	1.6135e-173	1.21383	0.226	0.08	5.2863e-169	Up
TBX2	1.69179e-173	1.39512	0.205	0.068	5.54283e-169	Up
AL136114.1	4.8502e-173	1.61228	0.154	0.041	1.58907e-168	Up
ASPM	8.15579e-173	1.96541	0.112	0.021	2.67208e-168	Up
AC108749.1	1.15853e-172	1.65883	0.167	0.047	3.79569e-168	Up
RHEB	1.38969e-172	0.471308	0.796	0.58	4.55303e-168	Up
SMC2	1.51952e-172	0.75246	0.349	0.163	4.97842e-168	Up
SYNPR	2.28247e-172	1.14572	0.245	0.092	7.47807e-168	Up
HS3ST1	3.69772e-172	0.932345	0.322	0.144	1.21148e-167	Up
MOK	4.17521e-172	0.883702	0.321	0.142	1.36792e-167	Up
RIMBP2	4.78029e-172	1.1992	0.235	0.086	1.56617e-167	Up
CENPF	7.74821e-172	1.70782	0.159	0.044	2.53855e-167	Up
FAF2	1.2261e-171	0.649183	0.606	0.386	4.01707e-167	Up
NUP42	1.50756e-171	0.622341	0.521	0.305	4.93922e-167	Up
ACSL3	1.94014e-171	0.468348	0.739	0.489	6.35649e-167	Up
CSF1R	2.82365e-171	1.5569	0.165	0.047	9.25112e-167	Up
TPX2	5.00012e-171	1.74216	0.135	0.032	1.63819e-166	Up
TMEM158	8.60456e-171	1.09273	0.239	0.088	2.81911e-166	Up
ADRA2C	1.158e-170	1.01022	0.202	0.066	3.79397e-166	Up
AMACR	1.16263e-170	0.502068	0.53	0.301	3.80911e-166	Up
AC008415.1	1.4025e-170	1.44524	0.372	0.202	4.595e-166	Up
AHCYL2	1.80014e-170	0.503533	0.549	0.31	5.8978e-166	Up
LAMB3	2.06253e-170	-2.22314	0.087	0.264	6.75746e-166	Down
LNX1	2.26346e-170	0.826935	0.336	0.153	7.41578e-166	Up
CDK14	2.68589e-170	0.707778	0.625	0.407	8.79978e-166	Up
HOXA11-AS	3.46013e-170	1.17171	0.283	0.121	1.13364e-165	Up
PLOD3	3.56693e-170	0.769917	0.374	0.182	1.16863e-165	Up
IRX4	3.84967e-170	1.49684	0.194	0.063	1.26127e-165	Up
MLEC	1.1117e-169	0.608956	0.784	0.568	3.64227e-165	Up
YWHAG	1.23016e-169	0.51076	0.643	0.403	4.03039e-165	Up
TBCD	1.42833e-169	0.588291	0.437	0.227	4.67964e-165	Up
MIAT	2.10448e-169	0.97297	0.254	0.097	6.89492e-165	Up
SCN3B	3.20941e-169	1.17555	0.223	0.079	1.0515e-164	Up
CEMIP2	3.43583e-169	0.434926	0.708	0.457	1.12568e-164	Up
GMNN	5.02057e-169	0.577105	0.533	0.303	1.64489e-164	Up
MAPK9	1.00118e-168	0.694119	0.478	0.267	3.28016e-164	Up
TSPOAP1	1.4807e-168	1.08855	0.224	0.08	4.85121e-164	Up
PRKACB	6.94814e-168	0.455046	0.415	0.207	2.27642e-163	Up
DBF4	7.65978e-168	0.721329	0.332	0.152	2.50958e-163	Up
AC121342.1	9.17033e-168	1.81221	0.152	0.04	3.00448e-163	Up
SNX25	9.87531e-168	0.661622	0.544	0.316	3.23545e-163	Up
ALDH1A1	1.02931e-167	1.02787	0.256	0.101	3.37233e-163	Up
PILRA	1.06383e-167	1.06207	0.236	0.088	3.48543e-163	Up
CCDC34	1.41872e-167	1.04493	0.289	0.125	4.64817e-163	Up
TMEM87A	1.78999e-167	0.52298	0.773	0.546	5.86454e-163	Up
ARL13B	1.86863e-167	0.629728	0.437	0.23	6.12219e-163	Up
ZDHHC20	2.50687e-167	0.48119	0.555	0.322	8.21325e-163	Up
TMEM213	1.74139e-166	1.7001	0.147	0.038	5.70531e-162	Up
ALMS1	2.12648e-166	0.532539	0.459	0.244	6.96699e-162	Up
SLC39A10	2.23858e-166	0.6302	0.45	0.242	7.33426e-162	Up
GREM1	4.58399e-166	1.63925	0.154	0.042	1.50185e-161	Up
IFRD1	5.98708e-166	0.462104	0.673	0.423	1.96155e-161	Up
ANLN	9.05854e-166	2.04756	0.118	0.025	2.96785e-161	Up
RAC3	1.02041e-165	0.894854	0.292	0.126	3.34316e-161	Up
FGF20	1.12455e-165	1.57405	0.174	0.052	3.68438e-161	Up
MOXD1	1.18067e-165	1.33021	0.195	0.064	3.86822e-161	Up
MED13	2.64573e-165	0.44955	0.757	0.502	8.66821e-161	Up
PRKAR2B	8.47684e-165	0.874071	0.355	0.174	2.77727e-160	Up
RDH10	1.06e-164	0.769145	0.319	0.143	3.47287e-160	Up
FREM2	1.13838e-164	1.24504	0.195	0.064	3.72967e-160	Up
ZNF367	1.31174e-164	2.00776	0.114	0.023	4.29766e-160	Up
ETV5	1.39745e-164	1.07397	0.271	0.113	4.57848e-160	Up
HECTD4	2.3033e-164	0.445155	0.738	0.473	7.5463e-160	Up
LRMDA	2.35114e-164	0.591762	0.572	0.343	7.70305e-160	Up
HOOK1	3.53177e-164	0.65901	0.373	0.183	1.15711e-159	Up
LINC02163	4.39242e-164	1.47139	0.299	0.135	1.43909e-159	Up
NDUFAF6	4.65117e-164	0.442352	0.563	0.335	1.52386e-159	Up
ODF2	1.13744e-163	0.637847	0.385	0.19	3.72659e-159	Up
PHTF2	1.19921e-163	0.334548	0.435	0.224	3.92897e-159	Up
GPR155	1.21006e-163	0.778197	0.312	0.138	3.9645e-159	Up
CBX3	1.4404e-163	0.517807	0.712	0.504	4.71918e-159	Up
USP13	2.81193e-163	0.981487	0.277	0.117	9.21273e-159	Up
RNF43	3.22933e-163	0.886535	0.432	0.234	1.05803e-158	Up
ZRSR2	3.72661e-163	0.580479	0.344	0.16	1.22095e-158	Up
IFT22	6.76952e-163	0.640255	0.431	0.23	2.2179e-158	Up
SLC12A7	1.64762e-162	0.433172	0.413	0.21	5.39808e-158	Up
TMEM131L	1.77042e-162	0.568992	0.357	0.169	5.80043e-158	Up
POLD3	1.89202e-162	0.591962	0.37	0.18	6.19882e-158	Up
EBF1	1.91035e-162	0.871752	0.309	0.138	6.25889e-158	Up
RAB11FIP3	2.38479e-162	0.615809	0.46	0.248	7.81328e-158	Up
USP1	3.29959e-162	0.613485	0.435	0.232	1.08104e-157	Up
PRDX4	3.68884e-162	0.686386	0.675	0.467	1.20858e-157	Up
EVL	3.77711e-162	0.329722	0.624	0.373	1.23749e-157	Up
GATAD1	6.58921e-162	0.622332	0.523	0.308	2.15882e-157	Up
MTBP	1.24984e-161	1.12299	0.217	0.078	4.09485e-157	Up
TRRAP	1.57829e-161	0.449511	0.6	0.363	5.17094e-157	Up
IGFBP2	2.65356e-161	0.506987	0.663	0.431	8.69385e-157	Up
PITPNA	4.25578e-161	0.485098	0.617	0.39	1.39432e-156	Up
KLHL18	4.9309e-161	0.66826	0.379	0.189	1.61551e-156	Up
EMID1	5.55147e-161	1.22546	0.247	0.099	1.81883e-156	Up
PDZRN3	6.91965e-161	1.02057	0.448	0.264	2.26708e-156	Up
STIL	7.69524e-161	1.39272	0.16	0.046	2.52119e-156	Up
RAD21	1.29116e-160	0.450134	0.636	0.407	4.23023e-156	Up
MYEF2	1.93991e-160	0.77973	0.338	0.16	6.35573e-156	Up
IQCN	2.08571e-160	0.974034	0.285	0.125	6.83343e-156	Up
LLGL2	2.66549e-160	0.553661	0.574	0.345	8.73295e-156	Up
NCAPG2	3.00373e-160	1.32944	0.21	0.076	9.84112e-156	Up
NUDT9	4.39782e-160	0.729718	0.444	0.248	1.44086e-155	Up
CDCA2	4.84121e-160	2.08301	0.104	0.019	1.58613e-155	Up
ELFN1-AS1	5.46322e-160	1.53547	0.14	0.036	1.78992e-155	Up
ASF1B	7.798e-160	1.58961	0.111	0.022	2.55486e-155	Up
VOPP1	8.27327e-160	0.412624	0.551	0.323	2.71057e-155	Up
RFC3	8.54581e-160	0.842211	0.28	0.119	2.79986e-155	Up
NKX2-2	9.84256e-160	1.58648	0.173	0.054	3.22472e-155	Up
ZNF131	1.41359e-159	0.394208	0.583	0.342	4.63135e-155	Up
GTF2I	1.66398e-159	0.425145	0.805	0.58	5.4517e-155	Up
BUD23	2.11064e-159	0.47245	0.711	0.482	6.91507e-155	Up
ADAMTSL4-AS1	2.36824e-159	0.724623	0.505	0.296	7.75907e-155	Up
C5orf17	4.62018e-159	1.24068	0.208	0.073	1.51371e-154	Up
LINC01411	4.70445e-159	1.39532	0.146	0.039	1.54132e-154	Up
ICA1L	6.50162e-159	0.88201	0.301	0.134	2.13012e-154	Up
KNL1	7.10445e-159	2.0513	0.111	0.023	2.32763e-154	Up
MYH10	8.30126e-159	0.743263	0.469	0.262	2.71974e-154	Up
CHL1	1.58559e-158	1.01389	0.292	0.13	5.19488e-154	Up
LINC01006	1.75278e-158	0.832983	0.311	0.142	5.74262e-154	Up
MINDY4	1.93566e-158	0.907232	0.34	0.165	6.34182e-154	Up
HIPK2	4.08829e-158	0.379646	0.803	0.558	1.33945e-153	Up
AC004009.1	4.8013e-158	1.37723	0.175	0.055	1.57305e-153	Up
MKI67	5.01436e-158	1.89231	0.15	0.043	1.64286e-153	Up
IL17RD	7.27578e-158	1.0745	0.218	0.079	2.38376e-153	Up
ZNF544	9.84549e-158	0.540062	0.489	0.275	3.22568e-153	Up
SKI	1.01546e-157	0.609669	0.422	0.224	3.32697e-153	Up
ESRP1	1.04294e-157	0.483569	0.567	0.339	3.417e-153	Up
LINC02315	1.41275e-157	1.0875	0.289	0.129	4.62861e-153	Up
MKRN1	1.55461e-157	0.521006	0.555	0.337	5.09336e-153	Up
ZFHX3	1.595e-157	0.484858	0.78	0.514	5.22571e-153	Up
FAM111B	1.65901e-157	1.62755	0.11	0.022	5.43541e-153	Up
BPHL	5.87663e-157	0.692729	0.344	0.166	1.92536e-152	Up
GADD45B	1.05153e-156	0.282999	0.584	0.362	3.44514e-152	Up
OXCT1	1.05339e-156	0.691085	0.445	0.246	3.45123e-152	Up
AC007216.4	1.7232e-156	0.60877	0.446	0.243	5.64572e-152	Up
NRF1	2.30669e-156	0.455898	0.54	0.318	7.5574e-152	Up
TUBB3	2.47905e-156	0.82184	0.325	0.154	8.12211e-152	Up
MSH2	3.00559e-156	0.808401	0.346	0.17	9.84721e-152	Up
LRGUK	3.26391e-156	1.1229	0.24	0.095	1.06935e-151	Up
RALGPS1	5.80015e-156	0.565772	0.417	0.216	1.9003e-151	Up
WDR72	5.97218e-156	1.41851	0.158	0.046	1.95667e-151	Up
TMEM9	1.00476e-155	0.705024	0.423	0.229	3.29191e-151	Up
XYLB	1.57396e-155	0.856987	0.29	0.128	5.15676e-151	Up
FASN	2.00616e-155	0.914607	0.582	0.39	6.57279e-151	Up
STC2	2.75547e-155	0.978506	0.211	0.076	9.02774e-151	Up
KDM4A	3.1599e-155	0.714103	0.334	0.157	1.03528e-150	Up
HTR1F	4.91267e-155	1.53938	0.187	0.064	1.60954e-150	Up
VCX	5.80716e-155	1.67126	0.134	0.034	1.9026e-150	Up
MAOB	6.58444e-155	1.11048	0.202	0.071	2.15726e-150	Up
AC053527.2	6.98363e-155	0.738667	0.326	0.153	2.28805e-150	Up
UTRN	7.47276e-155	0.343369	0.759	0.508	2.4483e-150	Up
ATP5ME	1.10874e-154	0.515108	0.727	0.532	3.63258e-150	Up
SMARCA4	1.15366e-154	0.463831	0.667	0.436	3.77974e-150	Up
TRA2A	2.27825e-154	0.45487	0.77	0.552	7.46422e-150	Up
AC114321.1	2.59611e-154	1.57374	0.183	0.061	8.50563e-150	Up
LRRC41	3.23184e-154	0.481889	0.534	0.319	1.05885e-149	Up
FHIT	3.9416e-154	0.530003	0.629	0.402	1.29139e-149	Up
NRCAM	3.98817e-154	1.14218	0.336	0.166	1.30664e-149	Up
MGRN1	4.52131e-154	0.588766	0.517	0.307	1.48132e-149	Up
FYB2	4.57426e-154	0.926192	0.276	0.119	1.49867e-149	Up
UBXN2A	1.06635e-153	0.493739	0.475	0.263	3.49368e-149	Up
C4orf48	1.161e-153	1.07651	0.418	0.241	3.80378e-149	Up
CYTH3	1.24443e-153	0.530671	0.375	0.185	4.07713e-149	Up
RNF38	2.433e-153	0.328208	0.625	0.376	7.97124e-149	Up
AC138627.1	4.81022e-153	1.45927	0.186	0.063	1.57597e-148	Up
CGREF1	4.89578e-153	1.06867	0.234	0.093	1.60401e-148	Up
SOX2	5.11551e-153	1.37184	0.243	0.101	1.676e-148	Up
TAPT1-AS1	5.89936e-153	0.847147	0.316	0.148	1.93281e-148	Up
SATB2	6.85956e-153	1.05322	0.263	0.111	2.2474e-148	Up
WDR62	1.14746e-152	1.82557	0.111	0.023	3.75943e-148	Up
IQSEC1	1.33661e-152	0.450419	0.467	0.257	4.37915e-148	Up
CNOT6	1.67803e-152	0.591222	0.431	0.233	5.49772e-148	Up
AC073529.1	2.3762e-152	1.24066	0.203	0.074	7.78514e-148	Up
CDC14B	3.74639e-152	0.67536	0.488	0.281	1.22743e-147	Up
KIAA1191	7.32004e-152	0.604297	0.396	0.207	2.39826e-147	Up
ANKS1B	8.07e-152	0.434397	0.505	0.279	2.64398e-147	Up
NIN	8.80531e-152	0.797165	0.456	0.262	2.88488e-147	Up
DISP1	9.65868e-152	0.990963	0.27	0.116	3.16447e-147	Up
TACC3	1.0067e-151	1.26855	0.159	0.048	3.29826e-147	Up
PIP5K1A	1.21639e-151	0.413383	0.608	0.373	3.98527e-147	Up
FAM222A	1.2767e-151	1.06477	0.25	0.104	4.18285e-147	Up
SLC9A2	1.73111e-151	1.2266	0.243	0.099	5.67164e-147	Up
GTF2IRD1	2.77342e-151	0.449199	0.57	0.342	9.08655e-147	Up
LINC02438	3.56009e-151	1.51926	0.13	0.033	1.16639e-146	Up
GRIK3	8.58628e-151	1.5226	0.151	0.044	2.81312e-146	Up
PENK	1.10126e-150	1.36018	0.188	0.065	3.60806e-146	Up
PDZD2	1.31073e-150	0.63972	0.393	0.206	4.29433e-146	Up
CADM1	1.47938e-150	0.216696	0.696	0.421	4.8469e-146	NS
AL691420.1	3.01242e-150	1.08706	0.218	0.082	9.86959e-146	Up
ATP10A	4.03864e-150	0.715905	0.251	0.102	1.32318e-145	Up
FAM178B	7.71749e-150	1.29318	0.17	0.054	2.52848e-145	Up
SDHA	7.94304e-150	0.905254	0.566	0.382	2.60238e-145	Up
HPCAL1	9.802e-150	0.631952	0.407	0.216	3.21143e-145	Up
RIMS2	1.01715e-149	1.0436	0.436	0.258	3.33249e-145	Up
WNT5A	1.19533e-149	1.1844	0.224	0.087	3.91626e-145	Up
SLC22A15	2.01123e-149	0.8624	0.247	0.101	6.5894e-145	Up
LINC00174	3.26361e-149	0.697647	0.364	0.183	1.06926e-144	Up
ARF5	4.48004e-149	0.523727	0.582	0.366	1.4678e-144	Up
DNAH7	5.89123e-149	0.842629	0.259	0.109	1.93014e-144	Up
AL021155.5	1.18578e-148	1.15002	0.232	0.093	3.88497e-144	Up
JARID2	1.52105e-148	0.344584	0.563	0.335	4.98342e-144	Up
REPIN1	1.58949e-148	0.566567	0.44	0.243	5.20766e-144	Up
LHX1	1.70328e-148	1.72465	0.122	0.029	5.58044e-144	Up
WDPCP	4.47097e-148	0.518262	0.54	0.321	1.46482e-143	Up
DNMT3A	5.30498e-148	0.435121	0.397	0.206	1.73807e-143	Up
CHGB	8.3422e-148	1.39989	0.18	0.061	2.73315e-143	Up
AC007493.1	1.10232e-147	1.56301	0.17	0.055	3.61153e-143	Up
HPN	1.14662e-147	0.889575	0.374	0.199	3.75666e-143	Up
BRCA2	1.3406e-147	0.925451	0.165	0.051	4.39222e-143	Up
GOLPH3	1.70705e-147	0.441944	0.727	0.483	5.59281e-143	Up
MRNIP	2.60273e-147	0.572418	0.386	0.201	8.52734e-143	Up
KDM5B	4.72669e-147	0.419406	0.72	0.484	1.54861e-142	Up
SGPL1	4.89903e-147	1.04137	0.452	0.275	1.60507e-142	Up
MSI2	8.96187e-147	0.402147	0.807	0.571	2.93618e-142	Up
RUNDC3B	9.41693e-147	1.08125	0.161	0.05	3.08527e-142	Up
SPTAN1	1.17462e-146	0.3127	0.625	0.391	3.8484e-142	Up
FGGY	1.32921e-146	0.593696	0.402	0.215	4.35488e-142	Up
CACNA2D3	1.37552e-146	1.25737	0.197	0.071	4.50663e-142	Up
TCF4	1.50591e-146	0.882483	0.439	0.259	4.93382e-142	Up
CSPP1	2.22712e-146	0.410247	0.588	0.361	7.29671e-142	Up
FN1	2.88417e-146	1.0043	0.359	0.186	9.44941e-142	Up
PCAT7	3.69805e-146	1.19971	0.195	0.07	1.21159e-141	Up
ZNF862	4.12876e-146	0.590675	0.438	0.245	1.3527e-141	Up
GNAI3	4.6331e-146	0.487578	0.592	0.371	1.51794e-141	Up
HIGD2A	5.69854e-146	0.95813	0.578	0.403	1.86701e-141	Up
AF117829.1	6.03351e-146	0.696533	0.579	0.382	1.97676e-141	Up
CUL1	6.66289e-146	0.354389	0.64	0.406	2.18296e-141	Up
POLE4	8.85157e-146	0.533713	0.501	0.298	2.90004e-141	Up
AC046134.2	8.89367e-146	0.47323	0.403	0.214	2.91383e-141	Up
ADNP	1.66403e-145	0.34996	0.701	0.462	5.45185e-141	Up
UHRF1	1.72034e-145	1.62789	0.109	0.024	5.63636e-141	Up
RABGEF1	1.95881e-145	0.381678	0.743	0.523	6.41766e-141	Up
NCOA1	2.84022e-145	0.376963	0.817	0.559	9.30542e-141	Up
RP9	4.72456e-145	0.569822	0.337	0.164	1.54791e-140	Up
PPM1D	5.55686e-145	0.561906	0.379	0.196	1.82059e-140	Up
UBE3C	6.11244e-145	0.405668	0.684	0.447	2.00262e-140	Up
COL8A1	6.68987e-145	0.980572	0.204	0.075	2.1918e-140	Up
SIPA1L2	8.49853e-145	0.478618	0.373	0.189	2.78437e-140	Up
AL109930.1	8.52918e-145	0.620617	0.354	0.175	2.79441e-140	Up
ZNF718	8.78532e-145	0.569296	0.364	0.184	2.87833e-140	Up
RALA	9.22807e-145	0.382281	0.603	0.375	3.02339e-140	Up
PPP1R10	1.24813e-144	0.51567	0.681	0.476	4.08926e-140	Up
COL9A3	1.76916e-144	1.43722	0.16	0.05	5.79631e-140	Up
CKAP2	3.59729e-144	0.972212	0.182	0.062	1.17858e-139	Up
MALT1	4.28882e-144	0.400546	0.588	0.358	1.40515e-139	Up
GRM8	5.10249e-144	1.43818	0.18	0.062	1.67173e-139	Up
CDK1	1.8986e-143	1.5717	0.127	0.033	6.22038e-139	Up
LINC02253	2.40888e-143	1.36849	0.149	0.044	7.8922e-139	Up
CRCP	2.43171e-143	0.498569	0.529	0.323	7.967e-139	Up
PYGM	2.57433e-143	1.37452	0.144	0.042	8.43429e-139	Up
PUM1	2.70433e-143	0.385891	0.821	0.593	8.86019e-139	Up
AC004540.1	3.18955e-143	1.22654	0.186	0.066	1.04499e-138	Up
KLHDC10	3.32492e-143	0.461725	0.501	0.289	1.08934e-138	Up
AC090809.1	3.43931e-143	1.80672	0.125	0.032	1.12682e-138	Up
ARHGEF26-AS1	9.15187e-143	1.18291	0.217	0.085	2.99843e-138	Up
PRR7	1.00969e-142	0.647394	0.312	0.147	3.30804e-138	Up
LINC01117	1.16497e-142	1.35543	0.187	0.067	3.8168e-138	Up
SPOCK1	1.41834e-142	0.828854	0.371	0.201	4.64689e-138	Up
ARHGAP32	1.60627e-142	0.450013	0.708	0.465	5.26262e-138	Up
SENP5	1.98473e-142	0.365846	0.637	0.402	6.50257e-138	Up
LINC00910	2.65161e-142	0.836772	0.355	0.185	8.68748e-138	Up
MXD1	9.16538e-142	0.744279	0.371	0.192	3.00285e-137	Up
PTGR1	1.50943e-141	0.756525	0.535	0.344	4.94536e-137	Up
AGO3	1.76202e-141	0.397335	0.732	0.501	5.7729e-137	Up
BIRC5	2.1687e-141	1.76336	0.125	0.033	7.10532e-137	Up
CDH10	2.53148e-141	1.65928	0.143	0.042	8.29388e-137	Up
SEPTIN6	2.8686e-141	0.211074	0.33	0.156	9.39841e-137	NS
CCDC40	3.51983e-141	1.14956	0.224	0.09	1.1532e-136	Up
SLC16A1-AS1	6.43757e-141	0.553885	0.329	0.158	2.10914e-136	Up
THUMPD3-AS1	6.95112e-141	0.797332	0.648	0.472	2.2774e-136	Up
RTKN2	7.89495e-141	0.669562	0.176	0.06	2.58662e-136	Up
GNPTAB	8.17721e-141	0.626294	0.57	0.368	2.6791e-136	Up
SP4	1.50527e-140	0.591181	0.281	0.125	4.93173e-136	Up
LSMEM1	1.5948e-140	0.920855	0.188	0.066	5.22504e-136	Up
FKBP9	2.03604e-140	0.703137	0.311	0.148	6.67069e-136	Up
POLR2I	2.20132e-140	0.451358	0.582	0.37	7.21218e-136	Up
CKAP4	2.97113e-140	0.60373	0.576	0.37	9.73432e-136	Up
AGK	3.06093e-140	0.606239	0.361	0.186	1.00285e-135	Up
PLEKHG4B	3.19726e-140	1.12631	0.195	0.071	1.04752e-135	Up
SMYD3	4.5954e-140	0.185828	0.789	0.534	1.50559e-135	NS
NUFIP2	5.26642e-140	0.350086	0.729	0.497	1.72544e-135	Up
DCXR	6.49066e-140	0.666463	0.643	0.444	2.12654e-135	Up
DDAH2	6.6907e-140	0.636907	0.429	0.242	2.19207e-135	Up
COMMD10	9.12852e-140	0.47826	0.659	0.438	2.99078e-135	Up
UBE2C	1.08433e-139	1.63994	0.111	0.026	3.55258e-135	Up
PON2	1.16367e-139	0.502865	0.454	0.256	3.81254e-135	Up
AKR7A2	1.86637e-139	0.581533	0.406	0.224	6.1148e-135	Up
FANCB	2.06072e-139	1.33791	0.129	0.035	6.75153e-135	Up
TYW1	2.13076e-139	0.343547	0.55	0.332	6.98102e-135	Up
SORT1	4.19651e-139	0.764179	0.321	0.158	1.3749e-134	Up
NDUFS5	4.32033e-139	0.466482	0.754	0.569	1.41547e-134	Up
SLC45A2	5.77204e-139	1.34982	0.204	0.079	1.89109e-134	Up
RORB	6.18727e-139	0.680764	0.244	0.102	2.02713e-134	Up
KIF18A	6.7458e-139	1.7247	0.11	0.026	2.21013e-134	Up
SPEF2	9.3578e-139	0.605689	0.218	0.085	3.06589e-134	Up
ANKRD37	1.01014e-138	0.333136	0.433	0.236	3.30952e-134	Up
LINC01446	1.60797e-138	1.64062	0.13	0.035	5.26819e-134	Up
BAZ1B	1.91449e-138	0.366329	0.608	0.386	6.27243e-134	Up
ADAMTS18	2.38283e-138	1.30512	0.16	0.051	7.80685e-134	Up
TUBA1A	2.97918e-138	0.884437	0.399	0.229	9.76067e-134	Up
RUFY1	3.01676e-138	0.441811	0.5	0.296	9.88382e-134	Up
ANTXR1	3.25287e-138	0.450872	0.403	0.213	1.06574e-133	Up
RMST	3.65651e-138	1.01026	0.379	0.214	1.19798e-133	Up
TCF7	3.91565e-138	0.498984	0.302	0.141	1.28288e-133	Up
HINT2	5.84203e-138	0.527691	0.497	0.299	1.91402e-133	Up
CITED4	6.20745e-138	0.469807	0.443	0.244	2.03375e-133	Up
CASD1	6.90505e-138	0.488006	0.398	0.215	2.2623e-133	Up
CCND1	9.23659e-138	0.412092	0.668	0.445	3.02618e-133	Up
KIF9	9.30884e-138	0.575602	0.421	0.234	3.04986e-133	Up
GOLIM4	1.55005e-137	0.774825	0.394	0.215	5.07842e-133	Up
TPPP3	1.71537e-137	1.20716	0.164	0.054	5.62005e-133	Up
JAZF1	1.83765e-137	0.359607	0.448	0.249	6.02069e-133	Up
SPATC1	1.9476e-137	1.29331	0.167	0.056	6.38091e-133	Up
UBTD2	2.21443e-137	0.570557	0.439	0.246	7.25514e-133	Up
RNF213-AS1	2.29259e-137	0.617926	0.346	0.175	7.5112e-133	Up
BCL7A	3.48972e-137	0.609368	0.356	0.179	1.14334e-132	Up
SLC14A1	3.6859e-137	-2.27171	0.064	0.21	1.20761e-132	Down
SDC1	4.9109e-137	0.592297	0.476	0.278	1.60896e-132	Up
CCDC102B	9.65701e-137	1.19496	0.163	0.054	3.16393e-132	Up
ING1	1.09129e-136	0.531223	0.332	0.165	3.5754e-132	Up
PRKCE	1.53271e-136	0.516849	0.623	0.402	5.02162e-132	Up
IFT74	1.58971e-136	0.504017	0.417	0.229	5.20835e-132	Up
NFKBIA	1.81144e-136	-1.16791	0.634	0.672	5.93481e-132	Down
MALSU1	2.06956e-136	0.555584	0.496	0.303	6.7805e-132	Up
TDG	2.13608e-136	0.432004	0.587	0.381	6.99843e-132	Up
SEC31A	2.62455e-136	0.351816	0.739	0.516	8.5988e-132	Up
SLC16A1	3.05072e-136	0.718013	0.312	0.15	9.99508e-132	Up
SOD2	3.13948e-136	-1.65004	0.653	0.674	1.02859e-131	Down
CDK13	3.45922e-136	0.325717	0.753	0.518	1.13334e-131	Up
SLC25A33	3.46584e-136	0.55244	0.536	0.335	1.13551e-131	Up
POR	1.15424e-135	0.433196	0.507	0.303	3.78165e-131	Up
AC008056.1	1.21753e-135	0.809785	0.267	0.119	3.98898e-131	Up
PBK	1.25162e-135	1.73055	0.102	0.022	4.10067e-131	Up
PTK6	1.29166e-135	1.20572	0.184	0.067	4.23186e-131	Up
HOXA9	1.30879e-135	0.755946	0.323	0.161	4.28798e-131	Up
COL23A1	1.3531e-135	1.18883	0.17	0.058	4.43316e-131	Up
TMEM161B-AS1	1.37544e-135	0.500947	0.431	0.241	4.50635e-131	Up
GPHN	1.46344e-135	0.328954	0.849	0.61	4.79467e-131	Up
ECI1	1.58803e-135	0.484157	0.582	0.378	5.20285e-131	Up
ADGRF5	1.66748e-135	0.400152	0.2	0.075	5.46315e-131	Up
AUTS2	2.68065e-135	0.733597	0.658	0.473	8.78263e-131	Up
IMMP2L	2.69092e-135	0.424607	0.8	0.593	8.81626e-131	Up
IER2	5.902e-135	0.386136	0.773	0.571	1.93367e-130	Up
PDCD6	6.19284e-135	1.11095	0.696	0.533	2.02896e-130	Up
CRYBA4	6.24322e-135	1.67566	0.123	0.033	2.04547e-130	Up
SNX29	6.35443e-135	0.41495	0.474	0.274	2.0819e-130	Up
LMCD1-AS1	7.34442e-135	0.874101	0.287	0.136	2.40625e-130	Up
SIM2	8.66915e-135	0.662892	0.395	0.216	2.84027e-130	Up
PLD3	1.12474e-134	0.456152	0.491	0.29	3.68499e-130	Up
EMX2	1.20267e-134	1.43246	0.128	0.035	3.94032e-130	Up
DNM2	1.46678e-134	0.359587	0.577	0.357	4.80561e-130	Up
FIRRE	1.49747e-134	0.943903	0.252	0.111	4.90615e-130	Up
CDH1	1.68821e-134	0.386845	0.741	0.504	5.53109e-130	Up
LINC00623	1.69529e-134	0.45741	0.419	0.232	5.55429e-130	Up
PAK4	1.82723e-134	0.600052	0.397	0.217	5.98655e-130	Up
BAG2	2.31684e-134	0.728143	0.238	0.1	7.59067e-130	Up
ACAA2	2.8707e-134	1.07857	0.241	0.106	9.40529e-130	Up
CLUAP1	3.28262e-134	0.494324	0.383	0.203	1.07549e-129	Up
CENPO	3.46659e-134	1.35848	0.138	0.041	1.13576e-129	Up
NREP	4.06754e-134	0.840932	0.21	0.082	1.33265e-129	Up
RBBP7	5.14844e-134	0.407892	0.577	0.367	1.68678e-129	Up
RTN3	5.8822e-134	0.48154	0.642	0.426	1.92719e-129	Up
DOCK7	6.17866e-134	0.390246	0.516	0.309	2.02431e-129	Up
NWD1	6.40343e-134	0.884332	0.238	0.102	2.09796e-129	Up
ADNP2	7.03132e-134	0.600284	0.37	0.194	2.30367e-129	Up
SCARB2	7.06109e-134	0.333472	0.669	0.436	2.31343e-129	Up
CCDC127	1.24822e-133	0.887062	0.333	0.175	4.08955e-129	Up
ZNF274	1.29557e-133	0.51181	0.352	0.18	4.24466e-129	Up
AC079385.1	1.66583e-133	1.06643	0.19	0.071	5.45775e-129	Up
RARS	1.86041e-133	0.49881	0.611	0.412	6.09525e-129	Up
MARK1	2.18356e-133	0.627881	0.407	0.225	7.15401e-129	Up
SEC11C	2.36759e-133	0.637397	0.679	0.491	7.75695e-129	Up
CLPTM1L	2.47092e-133	0.546335	0.548	0.351	8.09548e-129	Up
AC012574.1	2.55296e-133	1.11221	0.187	0.069	8.36425e-129	Up
TET3	3.50063e-133	0.636093	0.462	0.272	1.14691e-128	Up
AC006001.2	4.47647e-133	0.403185	0.392	0.209	1.46662e-128	Up
VKORC1L1	4.71474e-133	0.415815	0.567	0.354	1.54469e-128	Up
NDUFA7	5.83892e-133	0.493038	0.596	0.392	1.913e-128	Up
RAPGEF5	6.78647e-133	0.667101	0.359	0.188	2.22345e-128	Up
C12orf73	9.8063e-133	0.555445	0.384	0.207	3.21284e-128	Up
HOTTIP	1.11232e-132	1.21222	0.18	0.065	3.64429e-128	Up
ZNF713	1.28311e-132	0.913582	0.234	0.099	4.20387e-128	Up
RTTN	1.34092e-132	0.842718	0.262	0.118	4.39326e-128	Up
PKD2	1.41428e-132	0.601627	0.382	0.202	4.6336e-128	Up
NDUFV1	1.43268e-132	0.429301	0.589	0.38	4.69389e-128	Up
H2AFY2	1.45264e-132	0.802131	0.309	0.153	4.75929e-128	Up
MINDY2	1.55809e-132	0.577489	0.558	0.35	5.10476e-128	Up
PET100	1.73485e-132	0.41024	0.634	0.418	5.6839e-128	Up
DTNA	1.79739e-132	0.89727	0.297	0.145	5.8888e-128	Up
KIDINS220	2.00793e-132	0.483139	0.561	0.351	6.57857e-128	Up
DCDC2	2.26606e-132	0.698563	0.196	0.075	7.42429e-128	Up
UBE2T	2.93031e-132	1.21622	0.194	0.076	9.60056e-128	Up
NR4A1	4.20216e-132	0.351388	0.49	0.279	1.37675e-127	Up
TMEM67	4.49355e-132	0.786704	0.267	0.121	1.47222e-127	Up
BRAF	5.44958e-132	0.335292	0.797	0.57	1.78544e-127	Up
ASL	6.10913e-132	0.586939	0.479	0.289	2.00154e-127	Up
COX6C	6.33496e-132	0.348192	0.775	0.596	2.07552e-127	Up
WDFY2	6.58184e-132	0.385042	0.481	0.276	2.15641e-127	Up
ANKIB1	7.46216e-132	0.306216	0.682	0.442	2.44483e-127	Up
SMAP2	9.68926e-132	0.081868	0.455	0.255	3.17449e-127	NS
ZNF451	1.2531e-131	0.349337	0.516	0.305	4.10554e-127	Up
KANTR	1.48184e-131	0.479649	0.376	0.198	4.85497e-127	Up
NDUFC1	1.53926e-131	0.42869	0.674	0.468	5.04307e-127	Up
ZNF528-AS1	1.54299e-131	0.684403	0.231	0.096	5.05529e-127	Up
TBC1D23	2.43671e-131	0.46192	0.502	0.296	7.9834e-127	Up
SLC9A1	2.55523e-131	0.731446	0.347	0.183	8.3717e-127	Up
SLC2A13	2.59255e-131	0.518787	0.314	0.154	8.49396e-127	Up
ARHGEF11	4.05342e-131	0.549707	0.416	0.23	1.32802e-126	Up
ZNF503	4.86827e-131	0.656783	0.344	0.178	1.59499e-126	Up
FN3K	6.4661e-131	0.927485	0.218	0.089	2.11849e-126	Up
LINC01266	6.91764e-131	1.22076	0.152	0.049	2.26643e-126	Up
AC002064.1	7.51691e-131	1.3256	0.181	0.067	2.46276e-126	Up
CYP51A1	9.79914e-131	0.477501	0.583	0.367	3.21049e-126	Up
MNX1-AS1	1.52473e-130	1.25298	0.16	0.054	4.99548e-126	Up
NDUFS7	1.73612e-130	0.486815	0.52	0.325	5.68805e-126	Up
WHRN	1.81861e-130	0.54476	0.279	0.13	5.9583e-126	Up
DGKI	2.03978e-130	0.877573	0.15	0.048	6.68294e-126	Up
GCHFR	2.08789e-130	0.650698	0.304	0.147	6.84055e-126	Up
TGFB2	2.17499e-130	0.7343	0.283	0.132	7.12591e-126	Up
FNDC10	2.25032e-130	1.3905	0.145	0.045	7.37273e-126	Up
KIAA0895	2.29584e-130	1.02457	0.205	0.081	7.52185e-126	Up
DNAJB6	2.32307e-130	0.356817	0.755	0.531	7.61108e-126	Up
SEPTIN11	2.60695e-130	0.379141	0.505	0.296	8.54115e-126	Up
ERVK3-1	3.28502e-130	0.623101	0.47	0.287	1.07627e-125	Up
CCDC134	4.32276e-130	1.03707	0.206	0.082	1.41626e-125	Up
P4HTM	4.50968e-130	0.504826	0.434	0.246	1.47751e-125	Up
EHBP1	4.51922e-130	0.146737	0.606	0.381	1.48063e-125	NS
AC090921.1	5.13362e-130	1.64685	0.103	0.024	1.68193e-125	Up
MSX2	5.62182e-130	1.25024	0.166	0.058	1.84188e-125	Up
SLC41A2	5.76678e-130	0.508195	0.364	0.191	1.88937e-125	Up
TEX14	5.8086e-130	0.555223	0.382	0.203	1.90307e-125	Up
OGDH	6.60004e-130	0.340816	0.516	0.31	2.16237e-125	Up
TBC1D9B	6.80261e-130	0.509078	0.43	0.246	2.22874e-125	Up
KIF9-AS1	6.81095e-130	0.467723	0.381	0.203	2.23147e-125	Up
ELOVL6	6.91112e-130	0.626289	0.33	0.165	2.26429e-125	Up
GPR137B	7.06874e-130	0.539735	0.405	0.224	2.31593e-125	Up
ATAD2	9.05066e-130	0.381786	0.483	0.272	2.96527e-125	Up
TYW1B	9.36399e-130	0.480578	0.415	0.23	3.06792e-125	Up
AJAP1	1.12012e-129	1.36129	0.143	0.044	3.66986e-125	Up
AC109466.1	1.21954e-129	1.21566	0.377	0.227	3.99559e-125	Up
SEC22B	1.78632e-129	0.495553	0.512	0.317	5.85253e-125	Up
MYO1D	1.90323e-129	0.161301	0.757	0.506	6.23557e-125	NS
ZNF322	2.38975e-129	0.425017	0.439	0.249	7.82953e-125	Up
COMMD1	2.51158e-129	0.401784	0.618	0.403	8.2287e-125	Up
YPEL1	2.70428e-129	0.83375	0.185	0.068	8.86004e-125	Up
LINC02055	2.83721e-129	1.09859	0.193	0.074	9.29557e-125	Up
LMF1	3.46688e-129	0.542095	0.401	0.223	1.13586e-124	Up
GMCL1	4.20126e-129	0.547308	0.473	0.282	1.37646e-124	Up
CA4	4.3476e-129	1.21596	0.136	0.041	1.4244e-124	Up
FADS1	4.46484e-129	0.709948	0.253	0.112	1.46281e-124	Up
TMPO	4.57107e-129	0.752997	0.428	0.252	1.49762e-124	Up
ANO10	5.16652e-129	0.479855	0.537	0.332	1.69271e-124	Up
AC004830.2	5.23447e-129	1.62041	0.133	0.039	1.71497e-124	Up
DCBLD2	5.69777e-129	0.454294	0.323	0.159	1.86676e-124	Up
ATP5MF	9.40785e-129	0.419306	0.715	0.527	3.08229e-124	Up
RBM20	1.37697e-128	1.25457	0.162	0.055	4.51137e-124	Up
HIP1	1.4648e-128	0.155015	0.417	0.221	4.79911e-124	NS
ARHGEF37	1.88143e-128	0.76456	0.326	0.169	6.16413e-124	Up
NMNAT3	1.97668e-128	0.944009	0.201	0.079	6.47621e-124	Up
SFXN1	2.09772e-128	0.24124	0.526	0.315	6.87278e-124	NS
PPP1R14C	2.35638e-128	1.21811	0.224	0.096	7.72019e-124	Up
KIAA0232	4.08657e-128	0.340548	0.676	0.446	1.33888e-123	Up
NBEA	5.14406e-128	0.779113	0.557	0.384	1.68535e-123	Up
SIPA1L3	5.49896e-128	0.320761	0.659	0.43	1.80162e-123	Up
IVD	6.85921e-128	0.602949	0.447	0.266	2.24728e-123	Up
VSNL1	7.19902e-128	1.08492	0.288	0.143	2.35862e-123	Up
AKIRIN1	7.9252e-128	0.332638	0.56	0.348	2.59653e-123	Up
FANCA	1.13626e-127	1.31367	0.138	0.042	3.72273e-123	Up
ZSWIM5	1.18186e-127	0.577235	0.355	0.185	3.87212e-123	Up
ERGIC1	1.19864e-127	0.803167	0.588	0.424	3.9271e-123	Up
CD163L1	1.2268e-127	1.34692	0.147	0.047	4.01936e-123	Up
WDR60	1.23972e-127	0.234788	0.553	0.332	4.0617e-123	NS
NUP153	1.66299e-127	0.3976	0.574	0.362	5.44846e-123	Up
CASZ1	1.73331e-127	0.404632	0.524	0.323	5.67886e-123	Up
KLHL29	1.95273e-127	0.861381	0.331	0.172	6.39774e-123	Up
ACTR6	2.98527e-127	0.43548	0.483	0.29	9.78064e-123	Up
GALNT11	4.08903e-127	0.371032	0.491	0.291	1.33969e-122	Up
ATF5	4.95883e-127	0.70003	0.358	0.193	1.62466e-122	Up
RABL6	5.60262e-127	0.379692	0.594	0.384	1.83559e-122	Up
DIO2	5.821e-127	1.19939	0.15	0.049	1.90713e-122	Up
ZWINT	5.86962e-127	1.57979	0.126	0.036	1.92306e-122	Up
ENTPD2	6.20483e-127	1.24156	0.165	0.058	2.03289e-122	Up
ZNHIT1	6.51152e-127	0.513157	0.6	0.407	2.13337e-122	Up
KCNC4	7.01644e-127	0.860546	0.178	0.065	2.29879e-122	Up
PANK3	7.61033e-127	0.473889	0.414	0.231	2.49337e-122	Up
KDM3A	1.26448e-126	0.601466	0.395	0.217	4.14281e-122	Up
GABRA3	1.57441e-126	1.38857	0.142	0.044	5.15825e-122	Up
POLR2J3	2.16946e-126	0.32474	0.653	0.424	7.10779e-122	Up
NDUFB11	2.23863e-126	0.456483	0.676	0.483	7.33442e-122	Up
LIN7A	2.75691e-126	1.40499	0.171	0.062	9.03247e-122	Up
NUBPL	2.77088e-126	0.446228	0.449	0.257	9.07825e-122	Up
TP53I3	2.9813e-126	1.1752	0.284	0.144	9.76762e-122	Up
TSC22D2	3.10795e-126	0.395616	0.566	0.352	1.01826e-121	Up
NRARP	3.20249e-126	0.571094	0.271	0.127	1.04923e-121	Up
NUDT2	3.26147e-126	0.50798	0.438	0.256	1.06855e-121	Up
CAPS	3.52353e-126	0.905911	0.235	0.103	1.15441e-121	Up
ZBTB8A	3.58827e-126	0.60099	0.286	0.135	1.17563e-121	Up
EFCAB2	5.16774e-126	0.506431	0.372	0.199	1.69311e-121	Up
TCEA3	5.3129e-126	0.686954	0.393	0.225	1.74067e-121	Up
CCDC30	5.49607e-126	0.726688	0.267	0.125	1.80068e-121	Up
TPRKB	7.25715e-126	0.497441	0.493	0.303	2.37766e-121	Up
GINS1	7.46654e-126	1.53469	0.111	0.028	2.44626e-121	Up
SSH2	8.64769e-126	0.313217	0.679	0.453	2.83324e-121	Up
AC253572.2	1.14402e-125	1.20518	0.198	0.079	3.74814e-121	Up
MAPK10	1.42857e-125	0.318008	0.551	0.333	4.68044e-121	Up
SAMD12	2.06662e-125	0.440165	0.642	0.429	6.77087e-121	Up
OPRD1	3.04889e-125	1.68183	0.105	0.026	9.98909e-121	Up
SLC25A10	6.60804e-125	0.81409	0.271	0.129	2.16499e-120	Up
KLHL23	7.33971e-125	0.543106	0.369	0.199	2.40471e-120	Up
TERF1	8.13577e-125	0.376145	0.52	0.318	2.66552e-120	Up
TCF3	1.1587e-124	0.656821	0.323	0.166	3.79626e-120	Up
MCM7	1.26808e-124	0.522805	0.324	0.166	4.15461e-120	Up
CPQ	1.95052e-124	0.706621	0.488	0.308	6.39049e-120	Up
NDUFA5	3.05206e-124	0.387741	0.63	0.425	9.99945e-120	Up
POLR2J	3.1904e-124	0.392733	0.582	0.378	1.04527e-119	Up
ZNF844	4.38353e-124	0.733469	0.271	0.128	1.43618e-119	Up
PARVB	5.0511e-124	0.571998	0.295	0.144	1.65489e-119	Up
DUS1L	5.09901e-124	0.477011	0.514	0.323	1.67059e-119	Up
CCP110	5.34333e-124	0.499865	0.298	0.145	1.75064e-119	Up
MTHFD2L	5.51396e-124	0.317981	0.491	0.292	1.80654e-119	Up
HELLS	5.52987e-124	0.905384	0.205	0.083	1.81175e-119	Up
CCDC112	5.85715e-124	0.699289	0.293	0.144	1.91898e-119	Up
CSRP2	6.3311e-124	1.06899	0.312	0.165	2.07426e-119	Up
RELL1	7.50077e-124	0.593473	0.325	0.167	2.45748e-119	Up
GLCCI1	7.77433e-124	0.0869202	0.539	0.327	2.5471e-119	NS
TM7SF2	8.10718e-124	0.54965	0.469	0.28	2.65616e-119	Up
TMC4	9.05419e-124	0.516593	0.496	0.305	2.96642e-119	Up
HHAT	9.05767e-124	0.937658	0.217	0.091	2.96757e-119	Up
SYCP2	9.26299e-124	0.901215	0.172	0.062	3.03483e-119	Up
NELFA	1.09951e-123	0.524352	0.38	0.208	3.60232e-119	Up
PCLAF	1.3533e-123	1.2488	0.165	0.06	4.43381e-119	Up
MMP26	1.35662e-123	1.17611	0.302	0.158	4.44471e-119	Up
APOD	1.49808e-123	0.921512	0.231	0.103	4.90817e-119	Up
PYGL	1.51036e-123	1.01584	0.313	0.166	4.94839e-119	Up
LINC01515	1.58758e-123	1.57784	0.198	0.082	5.20139e-119	Up
GCH1	1.89702e-123	0.635731	0.344	0.182	6.2152e-119	Up
RFC2	2.17916e-123	0.553672	0.342	0.18	7.13958e-119	Up
HDAC4	2.38277e-123	0.274606	0.637	0.4	7.80666e-119	Up
VPS13B	2.45032e-123	0.303145	0.783	0.559	8.02799e-119	Up
STEAP2-AS1	4.09185e-123	0.884348	0.339	0.185	1.34061e-118	Up
KITLG	5.08585e-123	0.716946	0.375	0.21	1.66628e-118	Up
CTSZ	5.9079e-123	0.398688	0.515	0.316	1.9356e-118	Up
AP4M1	9.69671e-123	0.590603	0.319	0.162	3.17693e-118	Up
STMP1	1.05652e-122	0.383274	0.613	0.41	3.46147e-118	Up
OSBPL6	1.16768e-122	1.10967	0.257	0.122	3.82565e-118	Up
NCOR2	1.26433e-122	0.32611	0.601	0.385	4.14233e-118	Up
KDELR1	1.34964e-122	0.451284	0.655	0.456	4.42182e-118	Up
SLIT3	1.36943e-122	1.17026	0.173	0.064	4.48667e-118	Up
EPHA5	1.6824e-122	1.62888	0.134	0.042	5.51206e-118	Up
BCLAF3	2.06834e-122	0.509119	0.34	0.177	6.77652e-118	Up
SCAI	2.62559e-122	0.447588	0.396	0.218	8.60222e-118	Up
LINC01004	2.66195e-122	0.493497	0.489	0.305	8.72136e-118	Up
CACNB2	3.88291e-122	0.508364	0.395	0.222	1.27216e-117	Up
ATP1A1	4.0141e-122	0.380187	0.861	0.658	1.31514e-117	Up
ALKBH7	4.44108e-122	0.540146	0.578	0.388	1.45503e-117	Up
NEK11	7.4368e-122	0.621729	0.286	0.138	2.43652e-117	Up
SORL1	9.46141e-122	0.205593	0.428	0.238	3.09984e-117	NS
SERTAD1	9.64143e-122	0.493318	0.467	0.283	3.15882e-117	Up
PAXIP1-AS1	1.17848e-121	0.619108	0.295	0.146	3.86106e-117	Up
PGAP1	1.39894e-121	0.832708	0.328	0.175	4.58335e-117	Up
IGF2BP1	1.42556e-121	1.58445	0.113	0.03	4.67055e-117	Up
ZNF93	1.56745e-121	0.782207	0.184	0.07	5.13545e-117	Up
KLHL25	1.62353e-121	1.04297	0.178	0.067	5.31918e-117	Up
CREBBP	1.63318e-121	0.270242	0.695	0.464	5.35077e-117	Up
FSCN1	1.7755e-121	0.850216	0.263	0.125	5.81706e-117	Up
CMTM7	1.93852e-121	0.305999	0.464	0.267	6.35117e-117	Up
KHDRBS3	1.98339e-121	0.560658	0.456	0.275	6.49819e-117	Up
BZW2	3.04865e-121	0.447436	0.541	0.338	9.98829e-117	Up
RAB40B	3.12523e-121	0.656703	0.3	0.15	1.02392e-116	Up
ZCCHC17	4.25548e-121	0.358524	0.53	0.328	1.39422e-116	Up
EHMT1	6.16412e-121	0.336692	0.754	0.526	2.01955e-116	Up
CSRNP3	6.87788e-121	1.14669	0.174	0.065	2.2534e-116	Up
ZHX3	7.35926e-121	0.534178	0.36	0.194	2.41111e-116	Up
DYNLL1	7.46471e-121	0.279759	0.787	0.577	2.44566e-116	Up
NDUFS8	1.09599e-120	0.46441	0.631	0.438	3.59081e-116	Up
ERO1B	1.28801e-120	0.381529	0.526	0.319	4.21992e-116	Up
AC124947.1	1.77595e-120	0.98851	0.236	0.107	5.81853e-116	Up
IFT140	1.78166e-120	0.596837	0.269	0.127	5.83726e-116	Up
KIF3C	1.83844e-120	1.26676	0.169	0.062	6.02328e-116	Up
CDKN2C	2.03561e-120	0.644573	0.161	0.057	6.66926e-116	Up
ZSCAN16-AS1	2.20528e-120	0.422859	0.321	0.164	7.22516e-116	Up
WDR37	2.66421e-120	0.405435	0.463	0.273	8.72875e-116	Up
CRK	2.74881e-120	0.312244	0.549	0.343	9.00593e-116	Up
ID2	2.96088e-120	0.177475	0.524	0.316	9.70072e-116	NS
AP001347.1	3.09389e-120	1.39299	0.146	0.049	1.01365e-115	Up
PCYOX1	3.69142e-120	0.622684	0.359	0.197	1.20942e-115	Up
RFC5	3.95645e-120	0.904362	0.228	0.101	1.29625e-115	Up
LINC02245	4.00327e-120	0.424653	0.226	0.097	1.31159e-115	Up
FOSB	4.82495e-120	0.319648	0.51	0.312	1.5808e-115	Up
LRRIQ1	5.2299e-120	0.998246	0.163	0.058	1.71347e-115	Up
ZNF577	5.27938e-120	0.714612	0.284	0.139	1.72968e-115	Up
SLC9A3-AS1	6.44745e-120	0.991418	0.194	0.078	2.11238e-115	Up
BMP4	6.7028e-120	1.48868	0.143	0.047	2.19604e-115	Up
ZNF3	7.55253e-120	0.516004	0.332	0.172	2.47443e-115	Up
BRD7	8.17449e-120	0.672911	0.625	0.432	2.67821e-115	Up
UBE2R2	8.32231e-120	0.291691	0.756	0.531	2.72664e-115	Up
TECR	8.35203e-120	0.345455	0.56	0.361	2.73637e-115	Up
TP53TG1	9.90517e-120	0.665543	0.359	0.2	3.24523e-115	Up
SRPK2	1.16229e-119	0.281046	0.868	0.654	3.80803e-115	Up
NXN	1.19792e-119	0.218548	0.55	0.337	3.92475e-115	NS
TSPAN33	1.33247e-119	1.01981	0.152	0.052	4.36557e-115	Up
TESC	1.41277e-119	0.487962	0.424	0.243	4.62865e-115	Up
KIF13B	1.84493e-119	0.349972	0.605	0.391	6.04454e-115	Up
POM121	1.9334e-119	0.366722	0.519	0.319	6.33439e-115	Up
GSK3B	2.05093e-119	0.314518	0.735	0.499	6.71947e-115	Up
PALD1	2.19843e-119	0.947398	0.154	0.053	7.20272e-115	Up
ANKRD17	2.2182e-119	0.249381	0.845	0.609	7.2675e-115	NS
MEGF9	2.69759e-119	0.562743	0.328	0.17	8.8381e-115	Up
TK1	2.70776e-119	1.23872	0.138	0.045	8.87144e-115	Up
FUS	2.8068e-119	0.274124	0.884	0.702	9.19591e-115	Up
CST1	3.75178e-119	1.36381	0.183	0.071	1.2292e-114	Up
GUSB	3.8309e-119	0.477649	0.418	0.243	1.25512e-114	Up
CHD4	4.67532e-119	0.328169	0.629	0.417	1.53177e-114	Up
MAD2L1	5.08993e-119	1.61165	0.16	0.059	1.66761e-114	Up
SKIL	7.28626e-119	0.341022	0.536	0.331	2.3872e-114	Up
FIS1	7.64183e-119	0.544509	0.662	0.483	2.50369e-114	Up
E2F3	8.98573e-119	0.458218	0.355	0.188	2.94399e-114	Up
EYA2	1.1816e-118	0.315844	0.602	0.395	3.87127e-114	Up
PCSK6	1.36961e-118	0.695422	0.33	0.175	4.48725e-114	Up
EXOC3-AS1	1.66587e-118	0.864725	0.222	0.097	5.45791e-114	Up
CLGN	1.87809e-118	0.955213	0.217	0.094	6.15319e-114	Up
CLASP2	2.23892e-118	0.322222	0.632	0.411	7.33537e-114	Up
SMARCC1	2.41624e-118	0.294857	0.799	0.576	7.91634e-114	Up
NKAIN3	2.72402e-118	0.783069	0.215	0.091	8.92469e-114	Up
AATK	3.01962e-118	0.885596	0.231	0.104	9.89317e-114	Up
CCNYL1	3.70572e-118	0.495007	0.441	0.261	1.21411e-113	Up
ELP5	3.75054e-118	0.531306	0.378	0.21	1.22879e-113	Up
CEP128	6.82319e-118	0.184073	0.279	0.134	2.23548e-113	NS
COX7B2	7.84464e-118	1.61363	0.107	0.028	2.57014e-113	Up
ZFHX4	1.04452e-117	1.00732	0.15	0.051	3.42217e-113	Up
CDCA7L	1.429e-117	0.794761	0.215	0.092	4.68184e-113	Up
FBXO21	1.69878e-117	0.312695	0.571	0.36	5.5657e-113	Up
MPLKIP	1.84784e-117	0.41757	0.492	0.307	6.05406e-113	Up
LCLAT1	2.09697e-117	0.383883	0.503	0.305	6.8703e-113	Up
CCNB2	2.10813e-117	1.68735	0.113	0.031	6.90688e-113	Up
ATP1A1-AS1	2.16605e-117	0.637247	0.284	0.14	7.09664e-113	Up
EMB	2.2565e-117	0.300677	0.37	0.205	7.39297e-113	Up
DPM3	3.05274e-117	0.35702	0.505	0.311	1.00017e-112	Up
KRT7	3.46359e-117	-1.69117	0.192	0.339	1.13477e-112	Down
TMED4	3.65195e-117	0.414967	0.59	0.39	1.19649e-112	Up
RAD51AP1	3.68424e-117	1.37621	0.112	0.031	1.20707e-112	Up
Z94721.1	3.73405e-117	0.806302	0.187	0.074	1.22339e-112	Up
FOS	3.82775e-117	0.147483	0.763	0.541	1.25408e-112	NS
SLC12A8	3.87163e-117	0.727159	0.239	0.109	1.26846e-112	Up
MAST4	4.42014e-117	-1.18184	0.349	0.489	1.44817e-112	Down
FAM189A1	4.99457e-117	0.80215	0.201	0.083	1.63637e-112	Up
ERI3	5.69753e-117	0.415564	0.527	0.336	1.86668e-112	Up
DNAJC1	6.83294e-117	0.27395	0.807	0.593	2.23868e-112	Up
AP002518.2	7.40718e-117	0.903123	0.237	0.108	2.42682e-112	Up
DECR1	9.09393e-117	0.490343	0.553	0.367	2.97945e-112	Up
ZNF827	9.39295e-117	0.3627	0.452	0.265	3.07741e-112	Up
AXIN2	1.02006e-116	1.06478	0.19	0.076	3.34204e-112	Up
STARD3NL	1.5448e-116	0.594194	0.461	0.285	5.06124e-112	Up
RBM10	1.6969e-116	0.475654	0.42	0.244	5.55957e-112	Up
USH2A	2.00271e-116	1.35421	0.135	0.043	6.56147e-112	Up
MAML1	2.23771e-116	0.478149	0.345	0.184	7.3314e-112	Up
CDK5RAP2	2.23968e-116	0.454211	0.393	0.222	7.33787e-112	Up
SLC25A13	2.38667e-116	0.334739	0.588	0.377	7.81946e-112	Up
ANKRD26	3.38255e-116	0.365083	0.398	0.223	1.10823e-111	Up
MBTPS2	3.90764e-116	0.692742	0.287	0.144	1.28026e-111	Up
TNNT1	4.10329e-116	1.38717	0.124	0.037	1.34436e-111	Up
ATXN7L3B	4.63909e-116	0.336021	0.522	0.327	1.5199e-111	Up
GGCT	4.90625e-116	0.399463	0.616	0.421	1.60743e-111	Up
PPFIA1	6.93777e-116	0.301924	0.64	0.425	2.27302e-111	Up
SAPCD2	7.07945e-116	1.50791	0.133	0.043	2.31944e-111	Up
BEX3	8.00517e-116	0.397904	0.546	0.352	2.62273e-111	Up
CACHD1	8.42137e-116	0.839946	0.308	0.16	2.75909e-111	Up
DCUN1D4	1.69748e-115	0.382513	0.366	0.197	5.56144e-111	Up
HOXA10	1.9329e-115	0.665177	0.334	0.181	6.33276e-111	Up
AC004594.1	1.94229e-115	0.677541	0.283	0.139	6.36353e-111	Up
XPO1	2.02172e-115	0.377029	0.63	0.421	6.62378e-111	Up
GATA2	2.2582e-115	0.805174	0.379	0.225	7.39853e-111	Up
RBBP4	2.51295e-115	0.27851	0.567	0.36	8.23318e-111	Up
SLC22A3	2.70436e-115	0.891781	0.172	0.065	8.86029e-111	Up
TMPRSS9	4.07228e-115	0.90457	0.161	0.059	1.3342e-110	Up
FAM92A	4.12388e-115	0.887139	0.222	0.098	1.35111e-110	Up
KDM4B	4.25934e-115	0.294482	0.594	0.379	1.39549e-110	Up
RBBP6	4.69127e-115	0.321347	0.646	0.445	1.537e-110	Up
AC010642.2	5.70433e-115	0.533014	0.354	0.193	1.86891e-110	Up
GINS2	5.76554e-115	1.24969	0.157	0.057	1.88896e-110	Up
KDM2B	6.70664e-115	0.33771	0.306	0.154	2.1973e-110	Up
KDM4A-AS1	7.15494e-115	0.771547	0.199	0.082	2.34417e-110	Up
CAVIN2	7.45817e-115	1.06054	0.17	0.065	2.44352e-110	Up
MICAL3	8.24486e-115	0.518611	0.517	0.325	2.70126e-110	Up
GABPB1-AS1	8.38299e-115	0.310442	0.613	0.401	2.74652e-110	Up
SULT1A1	8.49163e-115	0.847366	0.203	0.085	2.78211e-110	Up
PGP	1.06642e-114	0.364887	0.517	0.325	3.49391e-110	Up
KRTCAP2	1.11283e-114	0.273863	0.698	0.498	3.64598e-110	Up
ZBTB11	1.21772e-114	0.33331	0.393	0.221	3.98961e-110	Up
AKAP8L	1.25022e-114	0.344133	0.558	0.353	4.0961e-110	Up
CA5B	1.58193e-114	0.39514	0.417	0.239	5.18289e-110	Up
PXK	1.58526e-114	0.500446	0.295	0.148	5.19378e-110	Up
NDUFA13	1.67293e-114	0.388201	0.795	0.635	5.48103e-110	Up
MMAB	1.75898e-114	0.48576	0.437	0.262	5.76296e-110	Up
PLCH1	3.04809e-114	1.00118	0.203	0.086	9.98646e-110	Up
RORA-AS1	3.75951e-114	0.37219	0.293	0.145	1.23173e-109	Up
SLC10A1	3.8394e-114	0.737434	0.188	0.075	1.2579e-109	Up
FAM214A	4.29021e-114	0.292962	0.576	0.363	1.4056e-109	Up
NBAS	4.4719e-114	0.347738	0.597	0.388	1.46513e-109	Up
ARL9	5.73696e-114	1.44649	0.116	0.034	1.8796e-109	Up
BRCA1	6.60734e-114	1.04554	0.192	0.08	2.16476e-109	Up
MASTL	7.10289e-114	0.901997	0.191	0.078	2.32712e-109	Up
LIG1	7.31819e-114	0.685031	0.185	0.074	2.39766e-109	Up
C4orf47	8.36743e-114	0.607269	0.203	0.085	2.74142e-109	Up
HOXA13	9.803e-114	0.972288	0.225	0.102	3.21176e-109	Up
MITF	9.80509e-114	0.6851	0.248	0.115	3.21244e-109	Up
CREBRF	9.86363e-114	0.318238	0.506	0.311	3.23162e-109	Up
PRR15	1.06373e-113	1.17333	0.164	0.062	3.4851e-109	Up
CEBPD	1.14037e-113	-1.25324	0.482	0.566	3.7362e-109	Down
NDUFB10	1.1794e-113	0.436856	0.685	0.496	3.86406e-109	Up
MAPT	1.20152e-113	0.859467	0.169	0.064	3.93653e-109	Up
MZT2B	1.35351e-113	0.327552	0.716	0.525	4.43451e-109	Up
TIAM2	1.37332e-113	0.311743	0.436	0.251	4.4994e-109	Up
UCK2	1.61e-113	0.533231	0.436	0.259	5.27485e-109	Up
EFR3B	2.03237e-113	1.20459	0.135	0.044	6.65867e-109	Up
SLC25A25	2.05009e-113	0.520863	0.454	0.273	6.7167e-109	Up
UBN2	2.37444e-113	0.32928	0.506	0.311	7.77937e-109	Up
IGF1	2.67482e-113	0.797727	0.297	0.154	8.76351e-109	Up
SEM1	3.23478e-113	0.371868	0.79	0.618	1.05981e-108	Up
CCDC88A	4.33825e-113	0.909434	0.256	0.124	1.42134e-108	Up
CLDN3	4.6776e-113	0.306991	0.551	0.347	1.53252e-108	Up
ZNF462	6.02042e-113	0.335713	0.493	0.301	1.97247e-108	Up
RERE	7.40591e-113	0.292301	0.904	0.711	2.4264e-108	Up
CAB39L	8.31278e-113	0.579974	0.422	0.256	2.72352e-108	Up
PLEKHG2	8.7734e-113	0.590966	0.184	0.073	2.87443e-108	Up
MSRB3	8.97531e-113	0.871978	0.279	0.141	2.94058e-108	Up
DTNBP1	9.00777e-113	0.420892	0.425	0.246	2.95122e-108	Up
ADAM2	9.27686e-113	0.577643	0.138	0.046	3.03938e-108	Up
HES4	1.20777e-112	0.562244	0.466	0.294	3.95701e-108	Up
LCN2	1.34508e-112	-1.49795	0.138	0.284	4.40687e-108	Down
POLR2A	1.91617e-112	0.192892	0.547	0.344	6.27795e-108	NS
RAB40C	2.47545e-112	0.50801	0.354	0.194	8.11031e-108	Up
SND1	2.90547e-112	0.476882	0.813	0.638	9.5192e-108	Up
AC007262.2	3.18569e-112	1.10998	0.154	0.055	1.04373e-107	Up
RNPS1	3.18584e-112	0.24437	0.646	0.437	1.04378e-107	NS
SNCA	5.66234e-112	0.75843	0.222	0.099	1.85515e-107	Up
APPL1	6.01074e-112	0.282814	0.575	0.375	1.9693e-107	Up
WDR47	6.25675e-112	0.799949	0.202	0.085	2.0499e-107	Up
LINC01725	6.90317e-112	0.712433	0.334	0.184	2.26169e-107	Up
MSX1	7.25505e-112	0.759788	0.136	0.045	2.37697e-107	Up
ADAM23	7.27619e-112	0.784252	0.163	0.06	2.3839e-107	Up
PSMG4	8.83816e-112	0.395218	0.48	0.297	2.89565e-107	Up
PTPRS	8.89305e-112	0.392133	0.477	0.29	2.91363e-107	Up
ELF2	9.85566e-112	0.252576	0.764	0.534	3.22901e-107	Up
HMGCS1	1.00608e-111	0.625535	0.508	0.32	3.29623e-107	Up
ORAI2	1.06149e-111	0.375818	0.402	0.227	3.47777e-107	Up
AL713852.1	1.13689e-111	1.03073	0.191	0.079	3.72479e-107	Up
FMC1	1.26727e-111	0.352035	0.447	0.265	4.15195e-107	Up
CDK19	1.38572e-111	0.304013	0.545	0.354	4.54002e-107	Up
NUDCD2	1.64028e-111	0.427624	0.519	0.336	5.37406e-107	Up
CCDC57	1.66705e-111	0.396025	0.622	0.416	5.46176e-107	Up
KIAA1841	1.85071e-111	0.73151	0.229	0.104	6.06348e-107	Up
GPSM2	2.64426e-111	0.644177	0.275	0.136	8.6634e-107	Up
CCDC107	2.77853e-111	0.40718	0.398	0.228	9.10331e-107	Up
LINC02412	2.80325e-111	1.39111	0.127	0.04	9.18428e-107	Up
ARL5B	2.86913e-111	0.621613	0.35	0.193	9.40012e-107	Up
FAM53C	3.25539e-111	0.447983	0.374	0.209	1.06656e-106	Up
AP000688.1	3.54116e-111	1.1482	0.186	0.076	1.16019e-106	Up
BDNF	3.91476e-111	1.32914	0.127	0.04	1.28259e-106	Up
TGM4	3.97901e-111	1.63506	0.112	0.032	1.30364e-106	Up
KIFAP3	4.06098e-111	0.298816	0.397	0.223	1.3305e-106	Up
TRAPPC9	5.83411e-111	0.37741	0.649	0.455	1.91143e-106	Up
SLC45A3	6.73257e-111	0.853971	0.279	0.143	2.20579e-106	Up
CHAF1A	7.3356e-111	0.864874	0.218	0.099	2.40336e-106	Up
PTCD1	8.10253e-111	0.55665	0.254	0.12	2.65463e-106	Up
RACGAP1	8.36763e-111	1.47095	0.121	0.037	2.74149e-106	Up
CFAP161	8.44566e-111	0.840796	0.242	0.115	2.76705e-106	Up
CHDH	9.34015e-111	0.677268	0.314	0.167	3.06011e-106	Up
FANCL	9.45531e-111	0.719935	0.295	0.153	3.09784e-106	Up
CYREN	1.11616e-110	0.442346	0.391	0.226	3.65687e-106	Up
HNRNPC	1.28915e-110	0.302167	0.921	0.776	4.22363e-106	Up
TUFT1	1.51334e-110	0.741011	0.258	0.126	4.95816e-106	Up
TMUB1	1.86789e-110	0.452056	0.369	0.207	6.11978e-106	Up
EIF2S3	2.09491e-110	0.487149	0.642	0.468	6.86356e-106	Up
COQ7	2.12227e-110	0.572088	0.328	0.178	6.95319e-106	Up
BARD1	2.27293e-110	0.7247	0.307	0.164	7.4468e-106	Up
LINC01301	2.50599e-110	0.956641	0.176	0.07	8.21038e-106	Up
MSH6	2.64105e-110	0.456547	0.381	0.216	8.65286e-106	Up
PHLDB3	4.00193e-110	0.436646	0.316	0.166	1.31115e-105	Up
TSPAN6	4.05821e-110	0.806881	0.203	0.088	1.32959e-105	Up
AC091271.1	4.89503e-110	0.819925	0.232	0.107	1.60376e-105	Up
MED26	5.54523e-110	0.656893	0.257	0.124	1.81678e-105	Up
TRIM52	5.73771e-110	0.511675	0.282	0.142	1.87984e-105	Up
DNAJC4	5.90919e-110	0.4467	0.364	0.203	1.93603e-105	Up
AC026353.1	6.60132e-110	1.6367	0.101	0.027	2.16279e-105	Up
TCTEX1D2	7.39776e-110	0.446609	0.363	0.203	2.42373e-105	Up
HACD3	7.74425e-110	0.403859	0.602	0.4	2.53725e-105	Up
STK33	8.37324e-110	1.03021	0.172	0.067	2.74333e-105	Up
AF240627.1	9.46649e-110	1.17264	0.135	0.045	3.10151e-105	Up
ZNF519	1.02342e-109	1.15742	0.143	0.05	3.35302e-105	Up
PRKAR1B	1.1948e-109	0.516566	0.301	0.156	3.91453e-105	Up
SLC25A27	1.3258e-109	0.5686	0.265	0.129	4.34373e-105	Up
MAGED1	1.34924e-109	0.37708	0.541	0.356	4.42053e-105	Up
DROSHA	1.40453e-109	0.468632	0.36	0.202	4.60167e-105	Up
EIF1AX	1.89411e-109	0.423862	0.768	0.598	6.20568e-105	Up
PDE4C	2.0579e-109	0.992796	0.125	0.039	6.7423e-105	Up
RADIL	2.16797e-109	1.41931	0.105	0.029	7.10291e-105	Up
POGZ	2.32732e-109	0.278446	0.596	0.391	7.62498e-105	Up
PTPRE	2.50885e-109	0.897862	0.376	0.229	8.21975e-105	Up
RFX6	3.07028e-109	0.972314	0.14	0.048	1.00592e-104	Up
C6orf15	3.91215e-109	1.54479	0.108	0.03	1.28174e-104	Up
SGO2	4.19676e-109	1.19086	0.14	0.049	1.37498e-104	Up
LRP6	4.58423e-109	0.430669	0.445	0.265	1.50193e-104	Up
TMEM8A	5.47984e-109	0.498538	0.345	0.19	1.79536e-104	Up
ST8SIA1	5.60132e-109	0.272791	0.238	0.11	1.83516e-104	Up
NOP16	5.83759e-109	0.541341	0.382	0.22	1.91257e-104	Up
FNIP2	6.41896e-109	0.203309	0.458	0.269	2.10305e-104	NS
SIRT2	6.70543e-109	0.430565	0.354	0.196	2.1969e-104	Up
UQCR11	7.3822e-109	0.344825	0.732	0.55	2.41863e-104	Up
KRIT1	1.0881e-108	0.229318	0.476	0.286	3.56494e-104	NS
UBAP1	1.2028e-108	0.265249	0.646	0.431	3.94072e-104	Up
EXOC3	1.24872e-108	0.536787	0.369	0.212	4.0912e-104	Up
NTRK2	1.33549e-108	1.01262	0.154	0.056	4.37546e-104	Up
ADAM10	1.65082e-108	0.56851	0.697	0.5	5.40859e-104	Up
TYMS	1.72958e-108	1.3248	0.13	0.043	5.66663e-104	Up
SHC4	1.88505e-108	1.21586	0.144	0.051	6.176e-104	Up
ARMC3	1.89234e-108	1.10203	0.134	0.045	6.19988e-104	Up
TBC1D16	1.98465e-108	0.399542	0.466	0.283	6.50232e-104	Up
SLBP	2.76285e-108	0.358487	0.5	0.315	9.05191e-104	Up
FAM91A1	2.7744e-108	0.417761	0.444	0.27	9.08975e-104	Up
WDR70	2.88465e-108	0.299627	0.645	0.444	9.45096e-104	Up
ZNF346	2.92162e-108	0.412482	0.279	0.139	9.57211e-104	Up
AGAP3	3.0553e-108	0.42446	0.399	0.232	1.00101e-103	Up
TRIM59	3.26424e-108	0.59055	0.186	0.076	1.06946e-103	Up
AC009271.1	3.86478e-108	0.911446	0.245	0.116	1.26622e-103	Up
SCFD2	3.89847e-108	0.319391	0.516	0.324	1.27726e-103	Up
RPP21	4.80061e-108	0.292565	0.501	0.312	1.57282e-103	Up
IQCH	5.32162e-108	0.637485	0.267	0.131	1.74352e-103	Up
TMEM38A	6.17047e-108	0.794164	0.229	0.106	2.02163e-103	Up
CEP72	6.30811e-108	1.19119	0.131	0.044	2.06673e-103	Up
AUXG01000058.1	6.40548e-108	1.0421	0.143	0.05	2.09863e-103	Up
HDAC1	7.58538e-108	0.341079	0.528	0.338	2.4852e-103	Up
UBN1	7.63485e-108	0.309506	0.492	0.304	2.50141e-103	Up
CBFA2T2	7.9237e-108	0.257992	0.605	0.393	2.59604e-103	Up
TTLL5	8.47492e-108	0.379299	0.456	0.274	2.77664e-103	Up
WDR54	8.58575e-108	0.564633	0.235	0.11	2.81295e-103	Up
AL161772.1	8.93062e-108	1.0788	0.19	0.081	2.92594e-103	Up
POLR2M	9.2748e-108	0.818729	0.315	0.174	3.0387e-103	Up
WNT11	1.1031e-107	1.25201	0.122	0.038	3.61407e-103	Up
CENPP	1.13674e-107	0.777089	0.323	0.177	3.72429e-103	Up
ADCK2	1.17945e-107	0.572998	0.291	0.151	3.86425e-103	Up
AF279873.3	1.26414e-107	1.26889	0.134	0.045	4.1417e-103	Up
MIR205HG	1.48166e-107	-2.12904	0.106	0.238	4.85437e-103	Down
FTH1	1.65596e-107	-0.721818	0.963	0.945	5.42543e-103	Down
FAM136A	1.67196e-107	0.46469	0.475	0.298	5.47785e-103	Up
KIZ	1.74245e-107	0.34095	0.385	0.219	5.70878e-103	Up
TBPL1	1.75861e-107	0.366076	0.415	0.244	5.76175e-103	Up
ZNF75A	1.86623e-107	0.31062	0.423	0.249	6.11433e-103	Up
MED13L	1.92323e-107	0.317782	0.851	0.649	6.30107e-103	Up
SIX1	2.45927e-107	0.513438	0.316	0.167	8.05732e-103	Up
AC004080.1	2.53851e-107	1.51835	0.113	0.034	8.31693e-103	Up
LTC4S	2.61164e-107	0.740771	0.253	0.124	8.5565e-103	Up
BTBD9	2.70386e-107	0.232211	0.707	0.494	8.85865e-103	NS
GARS-DT	3.60855e-107	0.440338	0.339	0.185	1.18227e-102	Up
ADIPOR2	3.85831e-107	0.497447	0.504	0.327	1.2641e-102	Up
IL20RA	4.39496e-107	0.612735	0.234	0.109	1.43992e-102	Up
BIRC3	5.4748e-107	-1.43393	0.162	0.308	1.79371e-102	Down
LARS2	5.49687e-107	0.553401	0.334	0.183	1.80094e-102	Up
AL139260.1	6.39208e-107	0.600743	0.285	0.145	2.09424e-102	Up
CDHR2	6.54471e-107	1.17748	0.1	0.027	2.14424e-102	Up
CHSY1	7.04815e-107	0.376127	0.476	0.291	2.30918e-102	Up
CEP97	7.24518e-107	0.551424	0.19	0.079	2.37374e-102	Up
DSN1	7.28748e-107	0.703269	0.212	0.095	2.3876e-102	Up
CDKN3	9.14384e-107	1.00847	0.136	0.046	2.9958e-102	Up
ANKRD36	1.10177e-106	0.408775	0.377	0.211	3.60974e-102	Up
LARP4B	1.10451e-106	0.289056	0.686	0.472	3.61871e-102	Up
CARM1	1.11612e-106	0.677309	0.267	0.133	3.65673e-102	Up
ENTPD8	1.12083e-106	1.17826	0.133	0.045	3.67218e-102	Up
ZNF362	1.16801e-106	0.697832	0.199	0.085	3.82674e-102	Up
VPS54	1.51719e-106	0.239561	0.58	0.375	4.97077e-102	NS
ARL4A	1.70153e-106	0.629657	0.355	0.203	5.57472e-102	Up
TRIB1	1.81013e-106	0.477594	0.463	0.289	5.93054e-102	Up
ANXA2	2.33891e-106	-1.29352	0.57	0.64	7.66297e-102	Down
LUC7L2	2.36086e-106	0.284646	0.78	0.568	7.73489e-102	Up
BOD1	2.71619e-106	0.373609	0.438	0.267	8.89906e-102	Up
WDFY3	3.38879e-106	0.317972	0.627	0.417	1.11027e-101	Up
MBIP	3.66135e-106	0.583248	0.361	0.206	1.19957e-101	Up
DMPK	3.68052e-106	0.831548	0.197	0.085	1.20585e-101	Up
UBTF	3.9504e-106	0.35321	0.442	0.266	1.29427e-101	Up
SKAP2	4.57117e-106	0.405483	0.545	0.36	1.49765e-101	Up
LINC02615	5.08956e-106	0.69802	0.227	0.106	1.66749e-101	Up
WDR76	5.37477e-106	1.20042	0.112	0.033	1.76094e-101	Up
LSM2	5.51249e-106	0.39947	0.486	0.307	1.80606e-101	Up
CD8B	6.03103e-106	1.10928	0.125	0.041	1.97595e-101	Up
PPP1R12B	6.49119e-106	0.24517	0.606	0.401	2.12671e-101	NS
METTL26	6.66871e-106	0.384047	0.571	0.381	2.18487e-101	Up
KIF1BP	6.92298e-106	0.418739	0.345	0.191	2.26818e-101	Up
RMND5B	8.81873e-106	0.354304	0.414	0.244	2.88928e-101	Up
NOM1	9.70132e-106	0.309033	0.334	0.178	3.17844e-101	Up
ITPR2	1.02847e-105	0.375923	0.711	0.498	3.36959e-101	Up
ZRANB3	1.0415e-105	0.429828	0.391	0.227	3.41226e-101	Up
BRD2	1.22856e-105	0.261202	0.698	0.496	4.02512e-101	Up
HS6ST3	1.27244e-105	0.867527	0.166	0.065	4.16888e-101	Up
AK5	1.44212e-105	0.908262	0.17	0.068	4.72482e-101	Up
NUF2	1.64373e-105	1.42766	0.124	0.041	5.38535e-101	Up
THAP12	1.70686e-105	0.578504	0.371	0.217	5.59219e-101	Up
DENND4A	1.79602e-105	0.159735	0.668	0.447	5.88428e-101	NS
PSPC1	1.82693e-105	0.238129	0.585	0.381	5.98558e-101	NS
ZNF800	1.86853e-105	0.239874	0.486	0.301	6.12187e-101	NS
PEBP1	2.12255e-105	0.331013	0.793	0.622	6.9541e-101	Up
GLO1	2.21692e-105	0.26391	0.686	0.482	7.26331e-101	Up
TOX	2.34325e-105	-0.136513	0.226	0.101	7.6772e-101	NS
DAG1	2.59385e-105	0.477403	0.369	0.213	8.49821e-101	Up
LINC01198	2.72382e-105	1.39678	0.111	0.033	8.92404e-101	Up
PTPRG	2.8094e-105	0.339314	0.578	0.376	9.20443e-101	Up
IGFBPL1	3.21209e-105	1.5303	0.106	0.031	1.05238e-100	Up
BARX1	3.77341e-105	1.40826	0.125	0.041	1.23628e-100	Up
DOCK3	4.04973e-105	0.751032	0.37	0.215	1.32681e-100	Up
YTHDF3	4.14523e-105	0.279483	0.542	0.347	1.3581e-100	Up
TMEM135	4.63248e-105	0.377014	0.5	0.319	1.51774e-100	Up
LMTK3	4.65003e-105	0.642949	0.216	0.097	1.52349e-100	Up
AC004889.1	4.80363e-105	0.715583	0.203	0.089	1.57381e-100	Up
UPF1	5.41419e-105	0.374286	0.391	0.227	1.77385e-100	Up
S100PBP	5.59116e-105	0.304938	0.337	0.182	1.83183e-100	Up
NDUFB1	5.73149e-105	0.308417	0.623	0.423	1.87781e-100	Up
LRIF1	6.10138e-105	0.403952	0.345	0.189	1.999e-100	Up
CBX1	6.735e-105	0.334454	0.438	0.264	2.20659e-100	Up
AKNAD1	6.7353e-105	0.62204	0.214	0.095	2.20669e-100	Up
CCDC7	6.88026e-105	0.619649	0.29	0.151	2.25418e-100	Up
ARF4	6.92215e-105	0.371078	0.797	0.617	2.2679e-100	Up
AC012405.1	7.53864e-105	1.17387	0.213	0.098	2.46988e-100	Up
PRRC2B	7.79212e-105	0.284958	0.736	0.522	2.55293e-100	Up
NDUFAF4	7.99346e-105	0.348252	0.365	0.205	2.6189e-100	Up
ITGA2	8.41772e-105	-1.74573	0.204	0.334	2.7579e-100	Down
CNKSR3	9.41674e-105	0.401678	0.357	0.199	3.08521e-100	Up
KRT14	1.1445e-104	-2.38032	0.044	0.159	3.74974e-100	Down
MLXIP	1.17037e-104	0.314186	0.526	0.333	3.83447e-100	Up
FBXL2	1.20673e-104	0.471977	0.299	0.155	3.95361e-100	Up
BICC1	1.28159e-104	0.297877	0.37	0.207	4.19888e-100	Up
SFPQ	1.31996e-104	0.277239	0.831	0.647	4.32457e-100	Up
DAPK1	1.32979e-104	0.527751	0.267	0.133	4.35681e-100	Up
ZNF235	1.47749e-104	0.521392	0.251	0.121	4.84069e-100	Up
SUDS3	1.48275e-104	0.327808	0.595	0.401	4.85794e-100	Up
GFPT1	1.55138e-104	0.284917	0.724	0.512	5.08278e-100	Up
RIC8B	1.79172e-104	0.318458	0.431	0.252	5.87021e-100	Up
AC244102.4	1.92159e-104	1.301	0.111	0.033	6.29571e-100	Up
APTX	1.9382e-104	0.394542	0.484	0.309	6.35013e-100	Up
TACR1	1.98386e-104	0.931626	0.173	0.07	6.49971e-100	Up
HIBADH	2.06946e-104	0.310359	0.538	0.349	6.78018e-100	Up
MCM3	2.18107e-104	0.68954	0.284	0.149	7.14584e-100	Up
CDKL4	2.22705e-104	1.2301	0.112	0.034	7.29648e-100	Up
SGO1-AS1	2.67374e-104	0.63635	0.168	0.066	8.75998e-100	Up
USP32	3.01437e-104	0.212613	0.543	0.344	9.87599e-100	NS
RHOB	3.35459e-104	0.406231	0.472	0.29	1.09906e-99	Up
EMC1-AS1	3.90616e-104	0.583941	0.219	0.1	1.27977e-99	Up
LINC02680	4.3079e-104	0.822372	0.153	0.057	1.4114e-99	Up
DCTN3	4.70052e-104	0.338961	0.561	0.372	1.54003e-99	Up
ABI2	6.02078e-104	0.288479	0.569	0.371	1.97259e-99	Up
PAFAH1B3	6.25538e-104	0.386445	0.426	0.259	2.04945e-99	Up
TERT	7.12383e-104	1.64345	0.1	0.027	2.33398e-99	Up
ZNF789	7.15765e-104	0.412804	0.294	0.152	2.34506e-99	Up
SCLT1	9.18572e-104	0.278938	0.356	0.197	3.00952e-99	Up
UBR5	9.27896e-104	0.256818	0.773	0.549	3.04007e-99	Up
UHRF1BP1L	9.85918e-104	0.284135	0.425	0.251	3.23016e-99	Up
PPP2R3A	1.09691e-103	0.324628	0.455	0.276	3.59381e-99	Up
CYP19A1	1.34188e-103	1.24341	0.124	0.04	4.3964e-99	Up
MSH5	1.35045e-103	0.777222	0.232	0.11	4.42447e-99	Up
EPHA4	1.39545e-103	0.771103	0.358	0.209	4.5719e-99	Up
MTA3	1.47507e-103	0.415986	0.515	0.331	4.83278e-99	Up
ADCY3	1.4918e-103	0.681742	0.265	0.134	4.88758e-99	Up
LIFR	1.53992e-103	0.329043	0.369	0.208	5.04522e-99	Up
PRSS8	2.05042e-103	0.424285	0.389	0.228	6.71778e-99	Up
FAM174B	2.13974e-103	0.522311	0.402	0.24	7.01043e-99	Up
PAXIP1	2.16784e-103	0.598336	0.25	0.122	7.10249e-99	Up
FGFR1OP	2.31145e-103	0.526477	0.278	0.141	7.57299e-99	Up
AK1	2.43233e-103	0.382013	0.342	0.189	7.96904e-99	Up
LINC01278	2.8827e-103	0.337099	0.432	0.258	9.4446e-99	Up
AC009315.1	3.38465e-103	1.03223	0.17	0.069	1.10891e-98	Up
BIK	3.95926e-103	0.62666	0.304	0.164	1.29717e-98	Up
TENT4A	4.10833e-103	0.37761	0.4	0.234	1.34601e-98	Up
SMARCA2	4.30352e-103	0.215827	0.495	0.307	1.40996e-98	NS
ATP2B1	4.76907e-103	0.281925	0.659	0.446	1.56249e-98	Up
ZNRF2	4.91388e-103	0.12184	0.534	0.338	1.60994e-98	NS
AC008267.5	5.66054e-103	0.884494	0.177	0.073	1.85456e-98	Up
PKNOX1	6.48587e-103	0.413182	0.336	0.186	2.12497e-98	Up
HLCS	6.77322e-103	0.438903	0.534	0.353	2.21911e-98	Up
AC125613.1	7.06473e-103	1.16729	0.13	0.044	2.31462e-98	Up
CTBP1-DT	8.01526e-103	0.74813	0.221	0.103	2.62604e-98	Up
KLHL22	8.58061e-103	0.444663	0.332	0.183	2.81127e-98	Up
ATP6V0B	9.53299e-103	0.324245	0.752	0.552	3.12329e-98	Up
EEA1	1.00383e-102	0.269634	0.629	0.428	3.28886e-98	Up
STRBP	1.02406e-102	0.30948	0.618	0.405	3.35513e-98	Up
MESP1	1.0251e-102	0.428398	0.284	0.146	3.35853e-98	Up
POM121C	1.05287e-102	0.290219	0.427	0.253	3.44951e-98	Up
BCOR	1.28522e-102	0.327285	0.358	0.2	4.21078e-98	Up
MNS1	1.3718e-102	1.03114	0.131	0.045	4.49442e-98	Up
AACS	1.42173e-102	0.687697	0.32	0.177	4.65801e-98	Up
NOL10	1.51287e-102	0.232926	0.554	0.356	4.9566e-98	NS
MAP7D2	1.53098e-102	1.08017	0.126	0.042	5.01594e-98	Up
ABHD5	1.53573e-102	0.372991	0.449	0.277	5.03152e-98	Up
HUNK	1.57587e-102	1.06419	0.157	0.061	5.16303e-98	Up
DTNB	1.93091e-102	0.420084	0.774	0.569	6.32623e-98	Up
SRGAP1	1.93909e-102	0.259502	0.572	0.366	6.35304e-98	Up
UQCRH	1.94907e-102	0.432383	0.78	0.62	6.38575e-98	Up
CENPW	1.95742e-102	1.1535	0.143	0.053	6.4131e-98	Up
UBA2	2.05091e-102	0.250249	0.67	0.461	6.71939e-98	Up
PRKCSH	2.3164e-102	0.364308	0.522	0.338	7.58923e-98	Up
USP9X	2.87484e-102	0.271197	0.661	0.453	9.41885e-98	Up
NKAIN1	2.89071e-102	1.23973	0.105	0.031	9.47084e-98	Up
KDM6A	3.03335e-102	0.277764	0.646	0.434	9.93817e-98	Up
ELAVL1	3.60467e-102	0.279504	0.558	0.361	1.181e-97	Up
DHRS4-AS1	3.86203e-102	0.467845	0.298	0.158	1.26532e-97	Up
ZC2HC1A	4.11641e-102	0.470533	0.355	0.202	1.34866e-97	Up
TMEM256	4.2382e-102	0.332832	0.473	0.294	1.38856e-97	Up
NCOA2	5.00511e-102	0.326652	0.757	0.55	1.63982e-97	Up
KBTBD2	5.13845e-102	0.322862	0.38	0.217	1.68351e-97	Up
LINC01535	6.60176e-102	1.12613	0.128	0.043	2.16293e-97	Up
PDSS2	6.79784e-102	0.36731	0.504	0.325	2.22718e-97	Up
SELENOI	6.92982e-102	0.34918	0.491	0.309	2.27042e-97	Up
CCDC92	7.4308e-102	0.447635	0.317	0.172	2.43455e-97	Up
TRAPPC6A	8.15172e-102	0.495273	0.387	0.231	2.67075e-97	Up
IQCK	1.0445e-101	0.529602	0.304	0.161	3.42208e-97	Up
TP53BP1	1.06964e-101	0.383922	0.43	0.259	3.50448e-97	Up
SLC22A23	1.12352e-101	0.299091	0.546	0.347	3.68097e-97	Up
EML1	1.15299e-101	0.625025	0.21	0.095	3.77753e-97	Up
TMEM107	1.28869e-101	0.613999	0.217	0.099	4.22213e-97	Up
TAOK3	1.30668e-101	0.314382	0.663	0.466	4.28107e-97	Up
FBXO11	1.31775e-101	0.279001	0.786	0.564	4.31734e-97	Up
PDLIM4	1.36526e-101	-2.23731	0.046	0.159	4.47299e-97	Down
HLA-A	1.46512e-101	-0.923069	0.554	0.667	4.80019e-97	Down
RAB5A	1.48872e-101	0.283477	0.616	0.415	4.87749e-97	Up
STXBP4	1.59398e-101	0.328238	0.293	0.151	5.22237e-97	Up
NDRG1	1.64156e-101	0.0430465	0.688	0.492	5.37824e-97	NS
BUD31	1.8002e-101	0.359113	0.615	0.43	5.89799e-97	Up
COLCA1	1.80196e-101	0.823355	0.281	0.15	5.90377e-97	Up
LINC00844	2.2649e-101	1.01066	0.122	0.04	7.42048e-97	Up
RFLNA	2.27386e-101	0.476431	0.287	0.149	7.44985e-97	Up
MYL6B	2.28942e-101	0.422033	0.396	0.233	7.50083e-97	Up
WASHC3	3.13308e-101	0.502888	0.399	0.242	1.02649e-96	Up
SLC37A1	3.21887e-101	0.411125	0.486	0.309	1.0546e-96	Up
LINC00665	3.24294e-101	0.579335	0.325	0.181	1.06248e-96	Up
METTL2B	3.41792e-101	0.346988	0.397	0.234	1.11981e-96	Up
FRAS1	3.4398e-101	0.913427	0.345	0.205	1.12698e-96	Up
SRSF4	3.49607e-101	0.226271	0.784	0.576	1.14542e-96	NS
LINC01376	3.90172e-101	0.458078	0.283	0.146	1.27832e-96	Up
PTMS	4.45979e-101	0.341989	0.731	0.55	1.46116e-96	Up
RTN1	4.48977e-101	0.806952	0.194	0.085	1.47098e-96	Up
NIPSNAP1	4.50316e-101	0.590001	0.243	0.118	1.47537e-96	Up
EBP	4.84442e-101	0.440008	0.395	0.232	1.58718e-96	Up
EPB41L4B	4.85328e-101	0.620057	0.272	0.14	1.59008e-96	Up
IER5L	4.87743e-101	0.392584	0.44	0.265	1.59799e-96	Up
AC006230.1	5.73338e-101	1.00607	0.159	0.063	1.87843e-96	Up
METTL2A	6.00425e-101	0.494065	0.338	0.189	1.96717e-96	Up
TSNARE1	6.27704e-101	0.590243	0.267	0.136	2.05655e-96	Up
NDUFA6	6.38952e-101	0.315942	0.604	0.417	2.0934e-96	Up
CDKAL1	6.49885e-101	0.229021	0.688	0.472	2.12922e-96	NS
ENOX1	6.5262e-101	0.658914	0.387	0.237	2.13818e-96	Up
KPNA4	6.52991e-101	0.258584	0.609	0.405	2.13939e-96	Up
ATP9B	8.35318e-101	0.217552	0.581	0.38	2.73675e-96	NS
SHANK2	8.43708e-101	0.314173	0.443	0.272	2.76424e-96	Up
CRYL1	8.67342e-101	0.709448	0.337	0.196	2.84167e-96	Up
AL050309.1	9.41766e-101	0.58744	0.303	0.162	3.08551e-96	Up
KLF2	1.09319e-100	0.1131	0.277	0.14	3.58163e-96	NS
SNHG9	1.33082e-100	0.263477	0.443	0.269	4.36016e-96	Up
NETO2	1.39653e-100	0.887914	0.201	0.09	4.57545e-96	Up
ADGRL1	1.53158e-100	0.714796	0.186	0.08	5.01791e-96	Up
C3orf67-AS1	1.58484e-100	1.10866	0.144	0.053	5.1924e-96	Up
JADE3	1.73779e-100	0.613253	0.274	0.141	5.69354e-96	Up
FAM161A	1.96523e-100	0.984884	0.134	0.047	6.4387e-96	Up
MT2A	1.98618e-100	-1.41561	0.586	0.658	6.50731e-96	Down
AC092683.1	2.83426e-100	0.488525	0.285	0.148	9.28588e-96	Up
HELLPAR	2.97264e-100	0.896797	0.199	0.089	9.73927e-96	Up
AP1S2	2.99124e-100	0.34444	0.23	0.107	9.80021e-96	Up
CRISP2	4.36624e-100	1.62932	0.1	0.029	1.43051e-95	Up
ULK4	4.50471e-100	0.312611	0.409	0.242	1.47588e-95	Up
TBX3	4.86033e-100	0.298234	0.647	0.444	1.59239e-95	Up
NDUFA3	5.12653e-100	0.256239	0.58	0.382	1.6796e-95	Up
TLCD4	6.43103e-100	0.695116	0.216	0.1	2.107e-95	Up
RORC	6.56896e-100	0.675771	0.184	0.078	2.15219e-95	Up
LAMTOR5-AS1	6.65911e-100	0.456557	0.231	0.109	2.18173e-95	Up
MARCKSL1	9.44648e-100	0.161316	0.71	0.488	3.09495e-95	NS
UBE2G1	9.69618e-100	0.320061	0.579	0.384	3.17676e-95	Up
TAF2	9.73126e-100	0.271119	0.448	0.272	3.18825e-95	Up
IDH1	1.00086e-99	0.259816	0.461	0.284	3.27911e-95	Up
OCIAD2	1.25669e-99	0.447432	0.552	0.373	4.1173e-95	Up
LINC01414	1.45987e-99	1.20663	0.135	0.048	4.78299e-95	Up
CDK5	2.15885e-99	0.825209	0.217	0.103	7.07303e-95	Up
SLC44A1	2.39274e-99	0.261782	0.395	0.233	7.83934e-95	Up
KLHL15	2.40408e-99	0.534115	0.189	0.081	7.8765e-95	Up
QPCT	2.42945e-99	1.08412	0.187	0.082	7.95961e-95	Up
CENPK	4.09673e-99	0.580678	0.122	0.04	1.34221e-94	Up
DAPK3	4.21079e-99	0.272288	0.471	0.294	1.37958e-94	Up
EXTL2	4.48583e-99	0.738429	0.187	0.08	1.46969e-94	Up
TBX1	4.60492e-99	0.674462	0.22	0.104	1.50871e-94	Up
PRPSAP1	5.62467e-99	0.33599	0.383	0.223	1.84281e-94	Up
TMEM14C	5.69812e-99	0.333286	0.586	0.397	1.86688e-94	Up
PI4KB	6.05403e-99	0.336824	0.362	0.207	1.98348e-94	Up
RIMKLA	6.1102e-99	0.965865	0.164	0.067	2.00188e-94	Up
LRRC58	6.65424e-99	0.381545	0.387	0.227	2.18013e-94	Up
MET	7.8596e-99	-1.80406	0.122	0.251	2.57504e-94	Down
TMEM98	8.89835e-99	0.46593	0.254	0.126	2.91537e-94	Up
METTL27	9.41552e-99	0.708602	0.244	0.121	3.08481e-94	Up
LRP5	1.01278e-98	0.362265	0.403	0.237	3.31819e-94	Up
SUGCT	1.21755e-98	0.540926	0.22	0.102	3.98905e-94	Up
PCGEM1	1.28089e-98	1.40696	0.119	0.04	4.19658e-94	Up
STK3	1.38004e-98	0.249389	0.816	0.599	4.52143e-94	NS
STYXL1	1.43187e-98	0.495402	0.356	0.206	4.69125e-94	Up
PKN1	1.61183e-98	0.292593	0.453	0.281	5.28085e-94	Up
MIR31HG	1.69839e-98	-2.15045	0.069	0.186	5.56444e-94	Down
FAM184A	1.89139e-98	0.592238	0.168	0.068	6.19675e-94	Up
G3BP2	1.96172e-98	0.199775	0.58	0.378	6.42719e-94	NS
TLK2	1.98665e-98	0.218353	0.583	0.384	6.50885e-94	NS
LINC01611	2.15143e-98	1.27539	0.109	0.034	7.04872e-94	Up
ICK	2.31569e-98	0.445131	0.331	0.183	7.5869e-94	Up
PPARD	2.34842e-98	0.333517	0.419	0.254	7.69413e-94	Up
COPA	2.69076e-98	0.21134	0.719	0.514	8.81573e-94	NS
MYB	2.92467e-98	1.06623	0.125	0.043	9.58209e-94	Up
MRTFA	3.8148e-98	0.263626	0.672	0.458	1.24984e-93	Up
MEX3A	4.39689e-98	0.872827	0.145	0.054	1.44055e-93	Up
MED29	5.11113e-98	0.282079	0.409	0.246	1.67456e-93	Up
PTPRZ1	5.19226e-98	1.0749	0.155	0.061	1.70114e-93	Up
BANK1	5.45631e-98	0.876269	0.382	0.243	1.78765e-93	Up
HADHA	6.16276e-98	0.261682	0.608	0.415	2.01911e-93	Up
ATP5MPL	6.20068e-98	0.228475	0.722	0.519	2.03153e-93	NS
PIGZ	6.24298e-98	0.849738	0.172	0.071	2.04539e-93	Up
NRP2	6.6832e-98	0.709305	0.309	0.173	2.18962e-93	Up
PRKN	8.09278e-98	0.348559	0.306	0.162	2.65144e-93	Up
LINC00106	8.2296e-98	0.872877	0.214	0.1	2.69627e-93	Up
CHCHD3	9.27099e-98	0.273741	0.679	0.482	3.03745e-93	Up
TNFAIP8L3	1.01316e-97	1.22633	0.114	0.036	3.31943e-93	Up
SLC7A5	1.04979e-97	0.340798	0.377	0.22	3.43941e-93	Up
TENT5C	1.08759e-97	-0.0251859	0.254	0.124	3.56328e-93	NS
ING2	1.20153e-97	0.478114	0.231	0.111	3.93656e-93	Up
AC010894.3	1.26805e-97	0.478909	0.304	0.166	4.15451e-93	Up
NUP88	1.39559e-97	0.322351	0.468	0.29	4.57238e-93	Up
CABIN1	1.41759e-97	0.352019	0.401	0.238	4.64445e-93	Up
CEP68	1.42173e-97	0.357467	0.309	0.165	4.65801e-93	Up
TCF7L1	1.57177e-97	0.654839	0.27	0.139	5.14958e-93	Up
CASTOR3	1.88067e-97	0.413301	0.26	0.13	6.16163e-93	Up
PLEKHJ1	1.92389e-97	0.396434	0.486	0.315	6.30324e-93	Up
SPIDR	2.01103e-97	0.156357	0.836	0.614	6.58873e-93	NS
PDE7A	2.33833e-97	0.115467	0.538	0.34	7.66106e-93	NS
WDR13	2.39028e-97	0.455107	0.427	0.265	7.83128e-93	Up
DOK3	2.40723e-97	1.16496	0.117	0.038	7.88682e-93	Up
AC097376.3	2.43946e-97	0.223093	0.484	0.301	7.9924e-93	NS
PRKX	2.96247e-97	0.479359	0.264	0.135	9.70594e-93	Up
DNASE2	3.29207e-97	0.550489	0.279	0.147	1.07858e-92	Up
FAM149A	3.37644e-97	0.601458	0.291	0.155	1.10622e-92	Up
GLIPR2	3.89899e-97	0.654749	0.201	0.092	1.27742e-92	Up
DUSP4	3.91934e-97	0.355845	0.286	0.149	1.28409e-92	Up
CNOT4	4.10371e-97	0.186959	0.662	0.453	1.3445e-92	NS
DNA2	4.13622e-97	1.10228	0.137	0.05	1.35515e-92	Up
PLCL1	4.22924e-97	0.302408	0.198	0.087	1.38563e-92	Up
IPO9	4.61547e-97	0.348978	0.41	0.246	1.51217e-92	Up
MOSPD2	4.68618e-97	0.54659	0.242	0.119	1.53533e-92	Up
ARFGEF3	5.61021e-97	0.346008	0.593	0.41	1.83807e-92	Up
CATSPERD	6.29628e-97	1.10744	0.103	0.031	2.06285e-92	Up
CAPN7	6.43119e-97	0.187098	0.557	0.359	2.10705e-92	NS
NR2C2	6.43133e-97	0.24511	0.453	0.277	2.1071e-92	NS
LIN54	6.70467e-97	0.711112	0.224	0.107	2.19665e-92	Up
RABEP2	6.72471e-97	0.469795	0.355	0.206	2.20322e-92	Up
SLC2A12	6.86918e-97	0.799693	0.235	0.116	2.25055e-92	Up
INO80E	7.33839e-97	0.457856	0.258	0.131	2.40428e-92	Up
ECT2	8.92779e-97	1.13031	0.226	0.113	2.92501e-92	Up
C16orf72	1.11506e-96	0.440152	0.313	0.173	3.65326e-92	Up
IFT81	1.11969e-96	0.409437	0.318	0.174	3.66843e-92	Up
LRPAP1	1.22248e-96	0.358454	0.642	0.453	4.00521e-92	Up
PLA2G12A	1.23062e-96	0.382135	0.425	0.261	4.03189e-92	Up
DALRD3	1.27281e-96	0.418894	0.362	0.211	4.17011e-92	Up
RCN2	1.33045e-96	0.611372	0.616	0.445	4.35894e-92	Up
EIF2AK4	1.41745e-96	0.233416	0.472	0.292	4.644e-92	NS
CAP2	1.51255e-96	0.691113	0.213	0.099	4.95557e-92	Up
CASC19	1.5371e-96	0.647138	0.229	0.111	5.03601e-92	Up
FANCD2	2.25549e-96	0.956904	0.125	0.043	7.38965e-92	Up
FRMD4B	3.01614e-96	0.211047	0.514	0.328	9.88179e-92	NS
TFDP1	3.18079e-96	0.373041	0.387	0.232	1.04212e-91	Up
LINC00609	3.26078e-96	1.35328	0.116	0.038	1.06833e-91	Up
SMO	3.48142e-96	1.08433	0.14	0.053	1.14062e-91	Up
ROGDI	3.90624e-96	0.541975	0.245	0.122	1.2798e-91	Up
ZNF569	3.93256e-96	0.630607	0.175	0.074	1.28843e-91	Up
CEP170	5.35453e-96	0.357774	0.316	0.172	1.7543e-91	Up
ABHD17B	5.57923e-96	0.372747	0.422	0.255	1.82792e-91	Up
CRTC1	5.82046e-96	0.416882	0.289	0.154	1.90696e-91	Up
RPAIN	6.07129e-96	0.302043	0.504	0.328	1.98914e-91	Up
PIGA	7.50456e-96	0.566736	0.285	0.152	2.45872e-91	Up
ATP8A1	7.74065e-96	0.348683	0.471	0.304	2.53607e-91	Up
ZMIZ2	7.75464e-96	0.43413	0.291	0.155	2.54065e-91	Up
GTF3C5	7.95514e-96	0.660213	0.26	0.135	2.60634e-91	Up
RAB11A	8.16202e-96	0.217275	0.824	0.615	2.67412e-91	NS
PSPH	9.39271e-96	0.678569	0.254	0.129	3.07733e-91	Up
BSCL2	9.74766e-96	0.360469	0.417	0.252	3.19363e-91	Up
EEF1AKMT1	1.01971e-95	0.639903	0.336	0.198	3.34088e-91	Up
CNOT10	1.05118e-95	0.380184	0.386	0.229	3.44399e-91	Up
GIGYF1	1.06038e-95	0.254574	0.406	0.241	3.47412e-91	Up
ATPAF1	1.07467e-95	0.373249	0.359	0.209	3.52094e-91	Up
TINCR	1.11108e-95	0.905704	0.16	0.065	3.64024e-91	Up
TOB2	1.21848e-95	0.249516	0.417	0.252	3.99212e-91	NS
LSM4	1.33873e-95	0.367014	0.616	0.433	4.38609e-91	Up
KLHL8	1.37245e-95	0.350862	0.309	0.166	4.49657e-91	Up
C8orf34	1.68032e-95	0.87043	0.237	0.118	5.50522e-91	Up
VSIG10	1.69755e-95	0.48401	0.349	0.201	5.56169e-91	Up
SLC44A2	1.97398e-95	0.362706	0.311	0.172	6.46735e-91	Up
AGO2	2.44108e-95	0.239512	0.61	0.415	7.99772e-91	NS
FBN2	2.73654e-95	0.999789	0.156	0.063	8.96571e-91	Up
PELI1	2.92693e-95	0.653156	0.495	0.334	9.58951e-91	Up
ATF6	3.13793e-95	0.552389	0.584	0.412	1.02808e-90	Up
KIAA1324L	3.22569e-95	0.714642	0.215	0.102	1.05683e-90	Up
KRT17	4.11873e-95	-2.01579	0.104	0.228	1.34942e-90	Down
AFMID	4.46628e-95	0.222123	0.369	0.213	1.46329e-90	NS
AC090518.1	4.67341e-95	0.98878	0.115	0.038	1.53115e-90	Up
TARBP1	5.22846e-95	0.418333	0.35	0.202	1.713e-90	Up
EPPK1	5.5645e-95	0.781027	0.226	0.11	1.8231e-90	Up
ATAD5	6.6295e-95	0.744892	0.178	0.077	2.17202e-90	Up
MAP4K3	7.54908e-95	0.25538	0.687	0.469	2.4733e-90	Up
AC073878.1	8.15387e-95	1.4438	0.101	0.03	2.67145e-90	Up
LCP1	8.90452e-95	0.177233	0.263	0.133	2.91739e-90	NS
RAF1	8.91896e-95	0.277568	0.639	0.438	2.92212e-90	Up
SMG7	9.29409e-95	0.321612	0.487	0.308	3.04502e-90	Up
STX16	1.13493e-94	0.235563	0.454	0.278	3.71836e-90	NS
KLHL24	1.1903e-94	0.186925	0.454	0.272	3.89977e-90	NS
NOTCH3	1.20409e-94	0.620043	0.192	0.086	3.94496e-90	Up
MFSD4A	1.22073e-94	0.714244	0.224	0.109	3.99947e-90	Up
FARS2	1.2689e-94	0.247086	0.587	0.392	4.1573e-90	NS
IER3IP1	1.30558e-94	0.227075	0.549	0.357	4.27748e-90	NS
STX18-AS1	1.34639e-94	0.656489	0.209	0.097	4.41117e-90	Up
SREBF2	1.52121e-94	0.298497	0.646	0.44	4.98394e-90	Up
CHD7	1.6063e-94	0.204397	0.555	0.354	5.26273e-90	NS
GRASP	1.61327e-94	1.03188	0.214	0.104	5.28557e-90	Up
FAHD2B	1.67371e-94	1.0618	0.122	0.042	5.48358e-90	Up
SAC3D1	1.71851e-94	0.512936	0.259	0.134	5.63036e-90	Up
MTHFD2	2.22362e-94	0.300601	0.5	0.319	7.28525e-90	Up
MTDH	2.25026e-94	0.282332	0.86	0.689	7.37252e-90	Up
CARMIL1	2.31034e-94	0.45474	0.437	0.273	7.56937e-90	Up
ROR1	2.599e-94	0.622867	0.206	0.095	8.51512e-90	Up
TMEM184C	2.69097e-94	0.375897	0.303	0.165	8.81644e-90	Up
AC008443.5	2.75706e-94	0.869783	0.173	0.074	9.03294e-90	Up
PPP6R3	3.01529e-94	0.257996	0.803	0.587	9.87898e-90	Up
AR	3.28908e-94	1.51276	0.441	0.342	1.0776e-89	Up
NOXA1	4.78521e-94	0.609588	0.244	0.123	1.56778e-89	Up
RMI2	4.93303e-94	0.781917	0.104	0.032	1.61621e-89	Up
ISCA1	5.16181e-94	0.261041	0.447	0.277	1.69116e-89	Up
FAM133B	6.28143e-94	0.145052	0.721	0.511	2.05798e-89	NS
NUMA1	7.31327e-94	0.404895	0.525	0.355	2.39605e-89	Up
WDR34	7.88525e-94	0.547772	0.313	0.178	2.58345e-89	Up
IFI27L1	9.90546e-94	0.686913	0.223	0.109	3.24533e-89	Up
R3HDM1	1.07287e-93	0.334622	0.481	0.309	3.51505e-89	Up
GRHL2	1.12231e-93	0.246763	0.661	0.452	3.67704e-89	NS
MXD3	1.65099e-93	1.18098	0.11	0.036	5.40915e-89	Up
PWWP2A	1.92622e-93	0.241018	0.386	0.225	6.31089e-89	NS
NOTCH2	1.96124e-93	0.287125	0.531	0.337	6.4256e-89	Up
PSME4	2.00048e-93	0.196227	0.763	0.542	6.55417e-89	NS
DSCC1	2.00491e-93	1.35584	0.109	0.035	6.56868e-89	Up
ARID1B	2.04916e-93	0.164916	0.841	0.62	6.71365e-89	NS
NDUFA11	2.34103e-93	0.311643	0.695	0.519	7.66993e-89	Up
AC025183.1	2.36852e-93	1.55517	0.106	0.034	7.76e-89	Up
AC092802.1	2.48068e-93	1.06871	0.132	0.048	8.12744e-89	Up
TAF1	2.5101e-93	0.227091	0.44	0.268	8.22385e-89	NS
OSBP2	2.6577e-93	0.48442	0.237	0.116	8.70742e-89	Up
PTCH1	3.18055e-93	0.683759	0.247	0.126	1.04204e-88	Up
OR51E2	3.73573e-93	0.751967	0.316	0.182	1.22394e-88	Up
ZCCHC7	4.33639e-93	0.171924	0.795	0.584	1.42073e-88	NS
PTAR1	4.54916e-93	0.434003	0.355	0.206	1.49044e-88	Up
LAT2	4.56923e-93	0.610607	0.162	0.066	1.49702e-88	Up
MYOF	4.74186e-93	-1.41913	0.176	0.308	1.55358e-88	Down
HAGH	4.75488e-93	0.27926	0.558	0.376	1.55784e-88	Up
C21orf58	4.83081e-93	0.994712	0.132	0.049	1.58272e-88	Up
AC009264.1	4.8947e-93	1.20676	0.152	0.062	1.60365e-88	Up
VKORC1	5.00556e-93	0.346074	0.432	0.27	1.63997e-88	Up
APC2	5.61734e-93	1.10817	0.103	0.032	1.84041e-88	Up
ATP6V1F	6.09916e-93	0.342116	0.624	0.449	1.99827e-88	Up
CCDC190	7.38394e-93	1.25866	0.106	0.033	2.4192e-88	Up
AAMDC	7.49934e-93	0.330634	0.413	0.252	2.45701e-88	Up
ULK2	7.97884e-93	0.514936	0.233	0.115	2.61411e-88	Up
ANKFY1	8.61951e-93	0.2406	0.377	0.218	2.82401e-88	NS
2025-03-01	8.72296e-93	0.715587	0.247	0.127	2.8579e-88	Up
SLC45A4	9.02957e-93	0.535139	0.278	0.148	2.95836e-88	Up
TRMT9B	9.0954e-93	0.803685	0.165	0.069	2.97992e-88	Up
PMM2	9.39522e-93	0.258252	0.535	0.349	3.07815e-88	Up
SPPL2B	9.60076e-93	0.615557	0.245	0.124	3.1455e-88	Up
ZKSCAN1	9.7203e-93	0.220135	0.648	0.45	3.18466e-88	NS
CFAP65	1.11804e-92	1.03452	0.117	0.04	3.66304e-88	Up
SERINC2	1.13502e-92	0.32294	0.487	0.312	3.71866e-88	Up
URGCP	1.14251e-92	0.282327	0.452	0.284	3.74321e-88	Up
TNPO2	1.1467e-92	0.361806	0.329	0.184	3.75693e-88	Up
LYRM4	1.17174e-92	0.299187	0.494	0.317	3.83897e-88	Up
WEE1	1.18003e-92	0.550435	0.318	0.18	3.86614e-88	Up
NQO2	1.21954e-92	0.307995	0.383	0.227	3.99557e-88	Up
RPA3	1.36886e-92	0.408599	0.444	0.287	4.48478e-88	Up
MATN3	1.4291e-92	1.32446	0.11	0.036	4.68216e-88	Up
CENPM	1.51086e-92	1.34736	0.117	0.04	4.95004e-88	Up
HSPH1	1.57895e-92	0.25079	0.513	0.331	5.1731e-88	Up
PNKD	1.58192e-92	0.268595	0.596	0.408	5.18284e-88	Up
CDS1	1.71938e-92	0.651571	0.284	0.155	5.63321e-88	Up
DNAJC9	1.92721e-92	0.341073	0.376	0.227	6.31412e-88	Up
ZNF34	2.03109e-92	0.895823	0.149	0.059	6.65444e-88	Up
FCGRT	2.03433e-92	0.34358	0.357	0.208	6.66508e-88	Up
LGALSL	2.21059e-92	0.950877	0.26	0.14	7.24254e-88	Up
IDH2	2.55987e-92	0.261562	0.601	0.415	8.38689e-88	Up
GLYR1	2.58597e-92	0.223991	0.547	0.359	8.47242e-88	NS
ARID4A	2.69855e-92	0.263741	0.497	0.318	8.84126e-88	Up
NOTCH1	2.75542e-92	0.621564	0.212	0.1	9.02757e-88	Up
ABCA3	2.80237e-92	0.587413	0.191	0.086	9.18139e-88	Up
DOP1B	3.07416e-92	0.350706	0.454	0.283	1.00719e-87	Up
KRT5	3.51855e-92	-1.98479	0.08	0.195	1.15278e-87	Down
TIMP2	3.61256e-92	0.505998	0.259	0.135	1.18358e-87	Up
HOPX	4.12064e-92	0.669151	0.268	0.144	1.35005e-87	Up
FBXL20	4.42686e-92	0.224309	0.527	0.339	1.45037e-87	NS
RBM33	4.68805e-92	0.182231	0.588	0.389	1.53595e-87	NS
SASH1	4.70968e-92	0.00131898	0.439	0.268	1.54303e-87	NS
CDK8	4.71136e-92	0.241206	0.58	0.386	1.54358e-87	NS
TOMM5	4.86285e-92	0.362419	0.641	0.458	1.59322e-87	Up
HSP90B1	5.07316e-92	0.291509	0.891	0.741	1.66212e-87	Up
KIF1B	7.62165e-92	0.257727	0.601	0.404	2.49708e-87	Up
SHISA6	7.68549e-92	1.02291	0.173	0.075	2.518e-87	Up
ZNF736	8.06991e-92	0.518474	0.255	0.13	2.64394e-87	Up
POU2F1	1.07257e-91	0.265502	0.544	0.357	3.51406e-87	Up
PTBP1	1.11288e-91	0.19885	0.505	0.324	3.64613e-87	NS
ERVMER34-1	1.2249e-91	1.40037	0.114	0.039	4.01314e-87	Up
SLC17A5	1.52166e-91	0.25635	0.28	0.148	4.9854e-87	Up
KIF5C	1.54481e-91	0.16854	0.486	0.288	5.06125e-87	NS
TNFRSF18	1.6685e-91	0.377203	0.184	0.081	5.46652e-87	Up
FGFR1	1.7073e-91	0.550277	0.428	0.276	5.59361e-87	Up
AC068308.1	1.7758e-91	1.24525	0.109	0.035	5.81804e-87	Up
MIS18A	2.02536e-91	0.512434	0.222	0.109	6.6357e-87	Up
NSMCE1	2.18497e-91	0.430207	0.444	0.287	7.15861e-87	Up
CFAP70	2.19398e-91	0.476981	0.211	0.1	7.18813e-87	Up
TRIM33	2.19734e-91	0.207219	0.573	0.379	7.19914e-87	NS
LINC01176	2.30349e-91	0.583374	0.17	0.073	7.54694e-87	Up
ZNF565	3.15822e-91	0.180519	0.428	0.26	1.03473e-86	NS
POP7	3.21111e-91	0.343746	0.433	0.272	1.05205e-86	Up
MCM5	3.27427e-91	0.789897	0.164	0.069	1.07275e-86	Up
SYT11	3.33793e-91	0.951842	0.135	0.05	1.0936e-86	Up
WDR82	3.42194e-91	0.221142	0.43	0.265	1.12113e-86	NS
ZBTB8OS	3.47062e-91	0.205484	0.486	0.306	1.13708e-86	NS
RUNX1	3.88978e-91	0.395072	0.639	0.45	1.27441e-86	Up
LRRC45	4.17794e-91	0.67733	0.179	0.078	1.36882e-86	Up
AC004080.2	4.46184e-91	1.09012	0.129	0.047	1.46183e-86	Up
RCC1L	4.55099e-91	0.359006	0.417	0.258	1.49104e-86	Up
TAPT1	4.64762e-91	0.498615	0.305	0.169	1.5227e-86	Up
APPBP2	5.38543e-91	0.218298	0.535	0.352	1.76443e-86	NS
ETS2	5.5102e-91	-1.37598	0.23	0.357	1.80531e-86	Down
HS3ST3B1	5.5286e-91	0.864747	0.122	0.043	1.81133e-86	Up
HMGB3	7.24169e-91	0.782764	0.277	0.153	2.37259e-86	Up
SLC39A8	8.98583e-91	0.477539	0.224	0.11	2.94403e-86	Up
NFYB	9.2644e-91	0.329629	0.364	0.215	3.03529e-86	Up
MTPN	1.06218e-90	0.270715	0.663	0.478	3.48003e-86	Up
POLR1C	1.1133e-90	0.180218	0.468	0.293	3.6475e-86	NS
VAX2	1.12534e-90	1.0466	0.122	0.043	3.68696e-86	Up
SPPL3	1.19752e-90	0.277067	0.681	0.477	3.92345e-86	Up
LINC00486	1.43489e-90	0.172433	0.551	0.359	4.70113e-86	NS
ATP5IF1	1.48403e-90	0.264256	0.683	0.5	4.86213e-86	Up
STK40	1.53831e-90	0.265688	0.476	0.302	5.03997e-86	Up
AHCTF1	1.64634e-90	0.254721	0.448	0.277	5.39389e-86	Up
PECR	1.83013e-90	0.872992	0.122	0.043	5.99605e-86	Up
FASTK	1.87037e-90	0.395935	0.416	0.26	6.1279e-86	Up
HMGN3	1.89072e-90	0.228762	0.527	0.348	6.19456e-86	NS
EFCAB10	2.0227e-90	0.967511	0.132	0.049	6.62697e-86	Up
FAAH	2.17524e-90	0.700242	0.269	0.145	7.12673e-86	Up
IL17RC	2.74324e-90	0.495801	0.284	0.155	8.98768e-86	Up
AP2S1	2.77675e-90	0.274971	0.642	0.457	9.09746e-86	Up
TTLL3	3.25925e-90	0.437723	0.274	0.146	1.06783e-85	Up
PRKRIP1	3.34721e-90	0.22126	0.685	0.465	1.09665e-85	NS
MLF1	4.06487e-90	0.672164	0.243	0.124	1.33177e-85	Up
THRA	4.08313e-90	0.386938	0.271	0.142	1.33776e-85	Up
COPS3	4.37172e-90	0.30659	0.412	0.254	1.43231e-85	Up
AXIN1	4.47548e-90	0.398061	0.272	0.144	1.4663e-85	Up
TCHP	4.69733e-90	0.316334	0.325	0.183	1.53899e-85	Up
SRCIN1	4.77855e-90	0.871799	0.17	0.074	1.5656e-85	Up
ODF2L	5.76392e-90	0.042346	0.468	0.282	1.88843e-85	NS
AC106799.2	6.16857e-90	1.20204	0.124	0.045	2.02101e-85	Up
C1orf35	7.28688e-90	0.337999	0.387	0.234	2.3874e-85	Up
PURB	7.36329e-90	0.255263	0.376	0.223	2.41243e-85	Up
GATAD2A	8.14304e-90	0.221752	0.563	0.373	2.6679e-85	NS
CAPS2	8.39088e-90	0.45016	0.213	0.102	2.7491e-85	Up
NAALADL2	8.47346e-90	0.209764	0.684	0.495	2.77616e-85	NS
CENPX	9.23148e-90	0.323087	0.615	0.433	3.02451e-85	Up
KIF26B-AS1	9.94117e-90	1.28671	0.112	0.038	3.25702e-85	Up
NUDT5	1.00533e-89	0.183027	0.483	0.309	3.29377e-85	NS
LDLR	1.00607e-89	0.408069	0.535	0.349	3.29618e-85	Up
FHL2	1.23103e-89	-1.69243	0.15	0.272	4.03321e-85	Down
CPEB4	1.42069e-89	0.252395	0.561	0.362	4.65462e-85	Up
CXCL8	1.53142e-89	-1.63519	0.201	0.328	5.01741e-85	Down
TJP1	1.59872e-89	0.292655	0.792	0.581	5.23789e-85	Up
ASXL2	1.62274e-89	0.199676	0.492	0.315	5.31657e-85	NS
THOC3	1.66754e-89	0.342256	0.29	0.158	5.46336e-85	Up
AC144450.1	1.81105e-89	0.965814	0.134	0.051	5.93356e-85	Up
STAT3	2.09424e-89	0.333814	0.842	0.668	6.86136e-85	Up
WIPF3	2.14693e-89	0.892416	0.192	0.089	7.03398e-85	Up
LSM7	2.20007e-89	0.26685	0.682	0.496	7.2081e-85	Up
KRT20	2.26313e-89	1.13822	0.122	0.043	7.41469e-85	Up
SYT2	2.27503e-89	0.917216	0.128	0.047	7.45369e-85	Up
CLDN7	2.37016e-89	0.122236	0.585	0.382	7.76537e-85	NS
ZNF146	2.46963e-89	0.242895	0.472	0.301	8.09124e-85	NS
ALKBH4	2.53077e-89	0.450368	0.224	0.11	8.29155e-85	Up
NUDCD3	2.63155e-89	0.238457	0.472	0.299	8.62175e-85	NS
HAT1	2.69628e-89	0.333585	0.513	0.342	8.83383e-85	Up
RGL1	2.7267e-89	0.794519	0.237	0.122	8.93348e-85	Up
ABCB8	2.98817e-89	0.511046	0.253	0.132	9.79014e-85	Up
SUGP2	3.10413e-89	0.280638	0.469	0.298	1.017e-84	Up
CEP83	3.52285e-89	0.373729	0.397	0.241	1.15419e-84	Up
ATRAID	3.55375e-89	0.325024	0.578	0.392	1.16432e-84	Up
AC104123.1	3.60206e-89	0.822508	0.354	0.22	1.18014e-84	Up
CAMKMT	4.537e-89	0.210847	0.57	0.373	1.48646e-84	NS
NET1	4.60502e-89	0.385192	0.412	0.257	1.50874e-84	Up
BOLA3	4.73604e-89	0.331257	0.456	0.292	1.55167e-84	Up
KNSTRN	4.95754e-89	0.690477	0.181	0.082	1.62424e-84	Up
TRIM73	5.31958e-89	0.627343	0.215	0.104	1.74285e-84	Up
AL683813.1	5.5919e-89	0.548914	0.181	0.08	1.83207e-84	Up
RNF4	5.79395e-89	0.229301	0.409	0.25	1.89827e-84	NS
DSTYK	5.82321e-89	0.247627	0.284	0.151	1.90786e-84	NS
TET1	5.88468e-89	0.880787	0.174	0.077	1.928e-84	Up
LUC7L	6.80914e-89	0.182425	0.499	0.317	2.23088e-84	NS
YLPM1	7.65958e-89	0.254019	0.498	0.322	2.50951e-84	Up
HABP4	7.86962e-89	0.442987	0.256	0.133	2.57832e-84	Up
MCU	7.9218e-89	0.367276	0.438	0.277	2.59542e-84	Up
SCARB1	7.95857e-89	0.563371	0.275	0.149	2.60747e-84	Up
PPIH	8.27854e-89	0.333025	0.381	0.23	2.7123e-84	Up
RANBP3L	8.33723e-89	0.817698	0.193	0.09	2.73153e-84	Up
PDIA5	9.77475e-89	0.339533	0.393	0.238	3.2025e-84	Up
ARTN	1.21093e-88	0.970637	0.18	0.081	3.96736e-84	Up
DUXAP8	1.3374e-88	0.521697	0.284	0.154	4.38172e-84	Up
DDX3X	1.41191e-88	0.138589	0.652	0.448	4.62585e-84	NS
AC078864.1	1.55065e-88	1.08124	0.123	0.044	5.08039e-84	Up
NDUFV3	1.60024e-88	0.350225	0.538	0.361	5.24286e-84	Up
TNRC18	1.60757e-88	0.283292	0.525	0.347	5.26688e-84	Up
MXD4	1.80407e-88	0.390282	0.502	0.34	5.91067e-84	Up
LFNG	2.03166e-88	0.782992	0.167	0.072	6.65633e-84	Up
CCNF	2.03603e-88	0.979216	0.123	0.045	6.67064e-84	Up
DIXDC1	2.52675e-88	0.520043	0.205	0.097	8.27839e-84	Up
ATXN2L	2.62427e-88	0.188951	0.529	0.341	8.59791e-84	NS
FAM117A	2.65631e-88	0.45731	0.209	0.1	8.70286e-84	Up
HCG18	2.67536e-88	0.287172	0.395	0.24	8.76527e-84	Up
SCGB2B2	2.78569e-88	0.533528	0.27	0.144	9.12676e-84	Up
GAK	2.95114e-88	0.269654	0.449	0.282	9.66881e-84	Up
CARS2	3.4484e-88	0.303185	0.47	0.301	1.1298e-83	Up
FAM193A	3.50061e-88	0.249194	0.515	0.335	1.1469e-83	NS
TXLNA	4.11819e-88	0.34909	0.374	0.223	1.34924e-83	Up
MYO19	4.1891e-88	0.451232	0.359	0.213	1.37248e-83	Up
SUB1	5.21931e-88	0.259897	0.814	0.638	1.71e-83	Up
PEX1	6.27746e-88	0.390953	0.289	0.158	2.05668e-83	Up
PRKAR2A	7.40676e-88	0.255605	0.543	0.359	2.42668e-83	Up
CCNE2	8.91977e-88	0.770956	0.137	0.053	2.92238e-83	Up
MFGE8	1.01092e-87	0.487291	0.208	0.1	3.31207e-83	Up
LINC00457	1.06598e-87	1.13921	0.111	0.038	3.49247e-83	Up
TMEM160	1.38724e-87	0.251611	0.433	0.27	4.54503e-83	Up
ZNF121	1.40763e-87	0.303932	0.363	0.215	4.61182e-83	Up
ZFYVE9	1.69179e-87	0.288024	0.46	0.29	5.54282e-83	Up
CDC34	1.91977e-87	0.402659	0.312	0.177	6.28974e-83	Up
HS2ST1	1.93352e-87	0.162844	0.42	0.254	6.3348e-83	NS
WDHD1	1.93617e-87	0.747764	0.125	0.046	6.34347e-83	Up
2025-03-01	2.22014e-87	0.930761	0.167	0.073	7.27385e-83	Up
ATF3	2.24578e-87	0.0149655	0.553	0.365	7.35785e-83	NS
ZBTB7C	2.86684e-87	0.441763	0.311	0.174	9.39264e-83	Up
C11orf96	2.90019e-87	-0.200705	0.31	0.171	9.5019e-83	NS
PBX3	2.98642e-87	0.434337	0.497	0.332	9.7844e-83	Up
ZNF721	3.33182e-87	0.164791	0.617	0.42	1.0916e-82	NS
CANX	3.45202e-87	0.357929	0.785	0.615	1.13099e-82	Up
AL139807.1	3.45366e-87	0.733697	0.365	0.229	1.13152e-82	Up
ARHGAP21	3.51804e-87	0.290071	0.571	0.382	1.15262e-82	Up
C11orf49	3.57011e-87	0.21892	0.592	0.399	1.16968e-82	NS
ACADM	3.58445e-87	0.331705	0.385	0.236	1.17437e-82	Up
PDXDC1	4.07701e-87	0.255554	0.75	0.545	1.33575e-82	Up
DNAJC21	4.20137e-87	0.200301	0.561	0.374	1.37649e-82	NS
C19orf48	4.25219e-87	0.179012	0.524	0.336	1.39315e-82	NS
FLYWCH2	4.32938e-87	0.369233	0.346	0.203	1.41843e-82	Up
PCF11	4.59546e-87	0.240531	0.482	0.316	1.50561e-82	NS
AP002360.1	5.74397e-87	0.722536	0.205	0.1	1.8819e-82	Up
AHCYL1	5.93554e-87	0.211928	0.585	0.396	1.94466e-82	NS
AC017074.1	6.06609e-87	1.06774	0.123	0.045	1.98743e-82	Up
ZNF358	6.13848e-87	0.415404	0.29	0.16	2.01115e-82	Up
SH2B1	7.78999e-87	0.476921	0.223	0.11	2.55223e-82	Up
TNRC6C	8.06773e-87	0.197077	0.437	0.272	2.64323e-82	NS
AC079142.1	8.59201e-87	0.554783	0.288	0.159	2.815e-82	Up
ANP32E	8.84664e-87	0.529998	0.318	0.184	2.89842e-82	Up
GYG1	8.95474e-87	0.498064	0.298	0.168	2.93384e-82	Up
RNF167	9.1591e-87	0.306177	0.334	0.195	3.0008e-82	Up
OLFM2	1.064e-86	0.617515	0.157	0.065	3.48598e-82	Up
ZNF282	1.12525e-86	0.44727	0.231	0.116	3.68664e-82	Up
SPTBN1	1.14234e-86	0.120411	0.697	0.485	3.74265e-82	NS
AC068587.4	1.19079e-86	0.130154	0.349	0.204	3.90138e-82	NS
DYNC1I1	1.20446e-86	0.768936	0.17	0.075	3.94616e-82	Up
C6orf62	1.29582e-86	0.233775	0.553	0.373	4.2455e-82	NS
NBL1	1.43693e-86	-1.50144	0.161	0.284	4.7078e-82	Down
CHCHD7	1.54571e-86	0.250416	0.376	0.225	5.06422e-82	Up
FOXP2	1.57658e-86	0.531833	0.205	0.098	5.16535e-82	Up
LINC01128	1.57663e-86	0.681723	0.256	0.137	5.16552e-82	Up
TWISTNB	1.63017e-86	0.274383	0.377	0.226	5.34094e-82	Up
UNG	1.6308e-86	0.799118	0.21	0.104	5.34299e-82	Up
CPT1A	1.76078e-86	0.419766	0.283	0.155	5.76886e-82	Up
TRIM37	1.86684e-86	0.30398	0.302	0.167	6.11634e-82	Up
SNX14	1.87504e-86	0.165414	0.47	0.3	6.14319e-82	NS
OTUD7A	1.97327e-86	0.44956	0.277	0.149	6.46501e-82	Up
AC008691.1	2.04927e-86	1.16483	0.117	0.042	6.71402e-82	Up
MCM6	2.15511e-86	0.647824	0.144	0.058	7.06079e-82	Up
AC106795.2	2.21597e-86	0.431265	0.324	0.185	7.26018e-82	Up
LINC01938	2.28351e-86	1.29886	0.118	0.043	7.48147e-82	Up
IFT88	2.28422e-86	0.336148	0.379	0.23	7.48379e-82	Up
ZNF124	2.4652e-86	0.391058	0.296	0.162	8.07672e-82	Up
AP001977.1	2.60646e-86	0.765259	0.109	0.037	8.53955e-82	Up
ZNF714	2.91827e-86	0.601427	0.241	0.125	9.56111e-82	Up
NID1	3.01313e-86	0.70608	0.168	0.073	9.87193e-82	Up
PHF14	3.05785e-86	0.256946	0.736	0.536	1.00184e-81	Up
STARD9	3.08518e-86	0.661078	0.163	0.069	1.0108e-81	Up
DCAF8	3.81577e-86	0.221621	0.48	0.309	1.25016e-81	NS
TPO	3.97704e-86	1.20538	0.113	0.039	1.303e-81	Up
CPNE4	4.55133e-86	0.954613	0.461	0.357	1.49115e-81	Up
MFSD14B	5.03408e-86	0.401431	0.406	0.254	1.64932e-81	Up
SUCO	5.17434e-86	0.243457	0.484	0.314	1.69527e-81	NS
TNRC6A	5.1936e-86	0.192039	0.718	0.507	1.70158e-81	NS
SLC7A6	5.23245e-86	0.4431	0.301	0.169	1.71431e-81	Up
SCAMP4	5.45718e-86	0.369739	0.387	0.238	1.78793e-81	Up
P2RX4	5.85432e-86	0.494041	0.326	0.189	1.91805e-81	Up
SUMF2	5.98233e-86	0.198434	0.486	0.313	1.95999e-81	NS
METTL15	6.43284e-86	0.205405	0.489	0.314	2.10759e-81	NS
ANAPC11	6.63435e-86	0.249151	0.684	0.497	2.17361e-81	NS
CCDC126	7.09903e-86	0.397624	0.248	0.13	2.32585e-81	Up
QRICH1	7.29012e-86	0.254171	0.412	0.254	2.38846e-81	Up
CUL9	7.37135e-86	0.65032	0.181	0.082	2.41508e-81	Up
DSEL	8.15208e-86	0.620612	0.156	0.066	2.67087e-81	Up
VPS41	8.29673e-86	0.268749	0.414	0.255	2.71826e-81	Up
NAV3	8.65534e-86	-1.65067	0.111	0.231	2.83575e-81	Down
PTDSS1	8.74401e-86	0.414536	0.308	0.174	2.8648e-81	Up
AL137009.1	9.22351e-86	0.444185	0.177	0.079	3.0219e-81	Up
DMXL2	9.6811e-86	0.627005	0.22	0.11	3.17182e-81	Up
NFIA	9.72846e-86	0.368708	0.635	0.472	3.18734e-81	Up
C3orf35	9.76565e-86	0.556672	0.235	0.119	3.19952e-81	Up
BDNF-AS	9.78159e-86	0.682721	0.204	0.098	3.20474e-81	Up
YAF2	1.14774e-85	0.252498	0.513	0.337	3.76035e-81	Up
CEP41	1.16585e-85	0.758028	0.151	0.063	3.81969e-81	Up
TTC9	1.18742e-85	0.719768	0.247	0.131	3.89036e-81	Up
ZNF433-AS1	1.33656e-85	0.327421	0.341	0.198	4.37896e-81	Up
NCAPD3	1.43121e-85	0.364066	0.245	0.127	4.68908e-81	Up
EEF1A2	1.67152e-85	-1.84076	0.127	0.246	5.47642e-81	Down
IRX2	1.67796e-85	0.519611	0.261	0.14	5.49751e-81	Up
REV3L	1.8081e-85	0.173348	0.578	0.382	5.92387e-81	NS
THNSL2	2.02961e-85	0.649269	0.163	0.07	6.6496e-81	Up
ZNF551	2.10319e-85	0.498386	0.21	0.102	6.89067e-81	Up
PPP1R13B	2.36039e-85	0.322395	0.646	0.442	7.73333e-81	Up
AC073111.4	2.45935e-85	0.872169	0.122	0.045	8.05757e-81	Up
NTHL1	2.55781e-85	0.444212	0.275	0.149	8.38016e-81	Up
RBM5	3.2516e-85	0.232862	0.492	0.318	1.06532e-80	NS
PFN2	3.2865e-85	0.522193	0.441	0.288	1.07675e-80	Up
GATAD2B	3.43752e-85	0.138336	0.617	0.418	1.12623e-80	NS
ATAD2B	3.9016e-85	0.257618	0.486	0.312	1.27828e-80	Up
GPBP1L1	4.2073e-85	0.21428	0.635	0.44	1.37844e-80	NS
EIF4EBP2	4.41622e-85	0.462873	0.353	0.214	1.44688e-80	Up
CDKN2A	4.53585e-85	0.626367	0.26	0.14	1.48608e-80	Up
UBE2H	5.61927e-85	0.309097	0.848	0.642	1.84104e-80	Up
IER3	5.62055e-85	-0.989866	0.255	0.389	1.84146e-80	Down
YWHAQ	5.79252e-85	0.261678	0.816	0.628	1.8978e-80	Up
AL732509.1	6.16547e-85	0.968154	0.124	0.046	2.01999e-80	Up
PIAS2	6.9375e-85	0.288572	0.383	0.23	2.27293e-80	Up
PXMP4	7.12604e-85	0.78146	0.168	0.075	2.3347e-80	Up
LSG1	7.22655e-85	0.415212	0.393	0.244	2.36764e-80	Up
ZCRB1	7.36353e-85	0.231679	0.531	0.358	2.41251e-80	NS
MGST3	7.62767e-85	0.110608	0.706	0.506	2.49905e-80	NS
POF1B	8.73934e-85	0.896401	0.226	0.117	2.86327e-80	Up
AC104806.2	9.11094e-85	0.467896	0.135	0.053	2.98502e-80	Up
THEM4	1.16328e-84	0.175501	0.298	0.166	3.81125e-80	NS
CASC8	1.16808e-84	1.04234	0.153	0.065	3.82698e-80	Up
AL356108.1	1.30839e-84	1.17216	0.111	0.038	4.28668e-80	Up
PSMG3	1.32585e-84	0.343357	0.389	0.238	4.34389e-80	Up
ZNF529	1.38473e-84	0.282287	0.247	0.127	4.5368e-80	Up
ANKRD54	1.58408e-84	0.489382	0.255	0.136	5.18993e-80	Up
ABCA5	1.62119e-84	0.347771	0.407	0.253	5.31151e-80	Up
FBXW8	1.92089e-84	0.336776	0.409	0.254	6.2934e-80	Up
NUP37	1.94233e-84	0.406	0.365	0.223	6.36367e-80	Up
SH2B2	1.94677e-84	0.776094	0.135	0.053	6.3782e-80	Up
EPB41L5	2.12013e-84	0.383422	0.564	0.377	6.9462e-80	Up
LSM8	2.16896e-84	0.231139	0.582	0.4	7.10618e-80	NS
APMAP	2.20516e-84	0.26665	0.421	0.265	7.22476e-80	Up
STX19	2.49454e-84	0.607754	0.315	0.184	8.17285e-80	Up
AP3D1	2.86088e-84	0.18686	0.566	0.381	9.37312e-80	NS
POLE	3.26855e-84	0.706422	0.198	0.096	1.07088e-79	Up
TFAP2A	3.63354e-84	0.343012	0.356	0.211	1.19046e-79	Up
TTC19	4.24897e-84	0.158232	0.689	0.476	1.39209e-79	NS
GFPT2	4.32987e-84	0.233348	0.163	0.07	1.4186e-79	NS
LINC00539	4.36321e-84	0.910426	0.124	0.047	1.42952e-79	Up
SHC3	5.2916e-84	1.22788	0.104	0.035	1.73369e-79	Up
PPM1G	5.64555e-84	0.353289	0.704	0.525	1.84965e-79	Up
KNTC1	5.71515e-84	0.867303	0.142	0.058	1.87245e-79	Up
ANKRD16	6.28583e-84	0.518241	0.26	0.14	2.05942e-79	Up
C1GALT1	6.56783e-84	0.310592	0.314	0.178	2.15182e-79	Up
CDH13	7.00755e-84	-2.00625	0.057	0.159	2.29588e-79	Down
MSMB	7.80844e-84	-1.85013	0.081	0.192	2.55828e-79	Down
ACAT1	8.56337e-84	0.230575	0.396	0.243	2.80562e-79	NS
TMEFF1	9.81121e-84	0.974613	0.138	0.056	3.21445e-79	Up
TMEM147	1.00467e-83	0.239149	0.562	0.387	3.29159e-79	NS
TAOK1	1.00592e-83	0.219721	0.621	0.427	3.29571e-79	NS
FOXQ1	1.0288e-83	0.722821	0.287	0.164	3.37066e-79	Up
TRAM2	1.0732e-83	0.71378	0.199	0.096	3.51614e-79	Up
IL17RB	1.15335e-83	0.794441	0.131	0.05	3.77871e-79	Up
NSD1	1.21183e-83	0.147847	0.635	0.436	3.9703e-79	NS
RNASEH2B	1.27841e-83	0.31063	0.349	0.209	4.18847e-79	Up
XXYLT1	1.34836e-83	0.336912	0.283	0.156	4.41762e-79	Up
AC005786.3	1.43381e-83	0.921474	0.118	0.043	4.69759e-79	Up
CTPS1	1.46956e-83	0.281495	0.343	0.201	4.81472e-79	Up
DMAC1	1.7014e-83	0.265008	0.454	0.296	5.5743e-79	Up
ZNF793	1.71761e-83	0.619027	0.167	0.074	5.6274e-79	Up
PHYKPL	1.80167e-83	0.302491	0.551	0.384	5.9028e-79	Up
NPLOC4	1.85443e-83	0.213986	0.564	0.38	6.07567e-79	NS
COL14A1	1.90094e-83	0.821972	0.113	0.04	6.22805e-79	Up
PPP4R2	2.04899e-83	0.0826262	0.583	0.388	6.7131e-79	NS
ECI2	2.50175e-83	0.183624	0.52	0.343	8.19648e-79	NS
RLF	2.92418e-83	0.147401	0.653	0.453	9.5805e-79	NS
NIPSNAP2	3.07819e-83	0.172632	0.527	0.35	1.00851e-78	NS
NBPF26	3.2388e-83	0.74741	0.222	0.114	1.06113e-78	Up
TMCO4	3.24311e-83	0.429224	0.37	0.229	1.06254e-78	Up
YME1L1	3.4364e-83	0.143059	0.705	0.504	1.12587e-78	NS
PI4KA	4.16995e-83	0.236953	0.474	0.306	1.3662e-78	NS
C15orf61	4.38264e-83	0.327178	0.34	0.201	1.43589e-78	Up
DUSP10	4.44299e-83	0.73616	0.215	0.109	1.45566e-78	Up
SAMD13	4.82252e-83	1.06502	0.102	0.034	1.58e-78	Up
ZNF746	4.94707e-83	0.564434	0.194	0.093	1.62081e-78	Up
PAQR4	4.98644e-83	0.989195	0.146	0.062	1.63371e-78	Up
PDIA4	5.01399e-83	0.270075	0.515	0.343	1.64273e-78	Up
RBP4	5.37031e-83	1.20575	0.126	0.049	1.75947e-78	Up
PLEKHG1	5.46613e-83	0.178532	0.261	0.138	1.79087e-78	NS
SUMF1	5.55692e-83	0.14715	0.564	0.382	1.82061e-78	NS
CST3	6.62268e-83	0.250806	0.757	0.557	2.16979e-78	Up
PPARA	6.84197e-83	0.276324	0.348	0.207	2.24164e-78	Up
POLD2	7.03537e-83	0.252281	0.537	0.365	2.305e-78	Up
SEC11A	7.08275e-83	0.264486	0.725	0.537	2.32052e-78	Up
LNX1-AS1	7.39126e-83	1.00518	0.141	0.058	2.4216e-78	Up
RB1CC1	8.14324e-83	0.139389	0.73	0.511	2.66797e-78	NS
[truncated: 8,927 more rows]
