# Supplementary material for: Integrative bulk and single-cell transcriptomics link EZH2 to immunosuppressive programs and tumor–Treg crosstalk in castration-resistant prostate cancer
Source: Front Immunol. 2026 Feb 3;17:1725097. doi: 10.3389/fimmu.2026.1725097 (PMC12909565; doi:10.3389/fimmu.2026.1725097)
Supplement: Supplementary file 1 [file DataSheet1.zip › Supplementary Table 5.XLSX]

## Sheet: immune_modulators
SuppTab. 5. Five types of immune modulators and their associated specific genes
gene	signaltype
ULBP1	stimulator
TNFSF9	stimulator
TNFSF4	stimulator
TNFSF18	stimulator
TNFSF15	stimulator
TNFSF14	stimulator
TNFSF13B	stimulator
TNFSF13	stimulator
TNFRSF9	stimulator
TNFRSF8	stimulator
TNFRSF4	stimulator
TNFRSF25	stimulator
TNFRSF18	stimulator
TNFRSF17	stimulator
TNFRSF14	stimulator
TNFRSF13C	stimulator
TNFRSF13B	stimulator
TMIGD2	stimulator
BTNL2	stimulator
CD27	stimulator
CD276	stimulator
CD28	stimulator
CD40	stimulator
CD40LG	stimulator
CD48	stimulator
CD70	stimulator
CD80	stimulator
CD86	stimulator
ENTPD1	stimulator
HHLA2	stimulator
ICOS	stimulator
ICOSLG	stimulator
IL2RA	stimulator
IL6	stimulator
IL6R	stimulator
KLRC1	stimulator
KLRK1	stimulator
LTA	stimulator
MICB	stimulator
NT5E	stimulator
PVR	stimulator
RAET1E	stimulator
ADORA2A	inhibitor
BTLA	inhibitor
CD160	inhibitor
CD244	inhibitor
CD96	inhibitor
CSF1R	inhibitor
CTLA4	inhibitor
HAVCR2	inhibitor
IDO1	inhibitor
IL10	inhibitor
IL10RB	inhibitor
KDR	inhibitor
KIR2DL1	inhibitor
KIR2DL3	inhibitor
LAG3	inhibitor
LGALS9	inhibitor
PDCD1	inhibitor
NECTIN2	inhibitor
TGFB1	inhibitor
TGFBR1	inhibitor
VTCN1	inhibitor
CD274	inhibitor
PDCD1LG2	inhibitor
XCL1	chemokine
XCL2	chemokine
CXCL17	chemokine
CXCL14	chemokine
CXCL13	chemokine
CXCL12	chemokine
CXCL11	chemokine
CXCL10	chemokine
CXCL9	chemokine
CXCL8	chemokine
CXCL6	chemokine
CXCL5	chemokine
CXCL3	chemokine
CXCL2	chemokine
CXCL1	chemokine
CCL28	chemokine
CCL27	chemokine
CCL26	chemokine
CCL25	chemokine
CCL24	chemokine
CCL23	chemokine
CCL22	chemokine
CCL21	chemokine
CCL20	chemokine
CCL19	chemokine
CCL18	chemokine
CCL17	chemokine
CCL16	chemokine
CCL15	chemokine
CCL14	chemokine
CCL13	chemokine
CCL11	chemokine
CCL8	chemokine
CCL7	chemokine
CCL5	chemokine
CCL4	chemokine
CCL3	chemokine
CCL2	chemokine
CCL1	chemokine
CX3CR1	chemokine.receptor
XCR1	chemokine.receptor
CXCR6	chemokine.receptor
CXCR5	chemokine.receptor
CXCR4	chemokine.receptor
CXCR3	chemokine.receptor
CXCR2	chemokine.receptor
CXCR1	chemokine.receptor
CCR10	chemokine.receptor
CCR9	chemokine.receptor
CCR8	chemokine.receptor
CCR7	chemokine.receptor
CCR6	chemokine.receptor
CCR5	chemokine.receptor
CCR4	chemokine.receptor
CCR3	chemokine.receptor
CCR2	chemokine.receptor
CCR1	chemokine.receptor
TAPBP	MHC
TAP2	MHC
TAP1	MHC
HLA-G	MHC
HLA-F	MHC
HLA-E	MHC
HLA-DRB1	MHC
HLA-DRA	MHC
HLA-DQB1	MHC
HLA-DQA2	MHC
HLA-DQA1	MHC
HLA-DPB1	MHC
HLA-DPA1	MHC
HLA-DOB	MHC
HLA-DOA	MHC
HLA-DMB	MHC
HLA-DMA	MHC
HLA-C	MHC
HLA-B	MHC
HLA-A	MHC
