# Supplementary material for: Integrative bulk and single-cell transcriptomics link EZH2 to immunosuppressive programs and tumor–Treg crosstalk in castration-resistant prostate cancer
Source: Front Immunol. 2026 Feb 3;17:1725097. doi: 10.3389/fimmu.2026.1725097 (PMC12909565; doi:10.3389/fimmu.2026.1725097)
Supplement: Supplementary file 1 [file DataSheet1.zip › Supplementary Table 7.XLSX]

## Sheet: sheet1
SuppTab. 7. Enriched hallmarks term from GSEA.
Name	Term	ES	NES	NOM p-val	FDR q-val	FWER p-val	Tag %	Gene %	Lead_genes
prerank	HALLMARK_TNFA_SIGNALING_VIA_NFKB	-0.660527	-2.8758	0	0	0	53/129	0.0749	LAMB3;PLAU;G0S2;CXCL1;SOD2;F3;TNFAIP3;BIRC3;TNC;ETS2;FOSL1;CCL2;CEBPD;DUSP5;HBEGF;NFKBIA;CXCL3;PLAUR;SDC4;NFKB2;SOCS3;TRIP10;IER3;TNIP1;TNFAIP8;DRAM1;DUSP2;CLCF1;ZC3H12A;CEBPB;CFLAR;SMAD3;PHLDA2;IRF1;CXCL2;BTG3;GADD45A;PDE4B;VEGFA;PDLIM5;ICAM1;PLK2;NFE2L2;IL6ST;CD44;CCN1;ZFP36;NFKB1;TNIP2;RELA;TAP1;RCAN1;PNRC1
prerank	HALLMARK_INTERFERON_GAMMA_RESPONSE	-0.671101	-2.79405	0	0	0	45/97	0.095	CD40;SOD2;TNFAIP3;MT2A;ISG15;CCL2;IFITM2;IL4R;IFNAR2;C1R;IFITM3;APOL6;PSMB10;NFKBIA;FAS;SOCS3;CFB;IFI35;PSME2;B2M;CASP7;MVP;HLA-A;SAMHD1;IRF9;IRF1;PSME1;PFKP;HLA-B;PDE4B;ICAM1;PLSCR1;ISG20;TRIM25;ARID5B;NLRC5;NFKB1;CASP8;OGFR;TAPBP;TAP1;UPP1;TNFSF10;IRF7;TRIM14
prerank	HALLMARK_INTERFERON_ALPHA_RESPONSE	-0.699769	-2.63185	0	0	0	26/51	0.1038	ISG15;IFITM2;OAS1;GBP2;IL4R;IFITM3;IFI35;PSME2;B2M;NCOA7;IRF9;IRF1;PSME1;TENT5A;PLSCR1;ISG20;TRIM25;CASP8;OGFR;CD47;TAP1;HLA-C;IRF7;TRIM14;IRF2;ELF1
prerank	HALLMARK_INFLAMMATORY_RESPONSE	-0.644559	-2.51087	0	0	0	28/70	0.069	CD40;MET;CXCL8;AXL;F3;GNA15;EMP3;OSMR;CCL2;IL4R;HBEGF;IRAK2;NFKBIA;PLAUR;LPAR1;HRH1;TIMP1;SLC7A2;CD55;SLC4A4;IRF1;PDE4B;ICAM1;ADM;LYN;NFKB1;RELA;TAPBP
prerank	HALLMARK_COMPLEMENT	-0.590367	-2.49279	0	0	0	40/104	0.11	CDH13;CXCL1;F3;TNFAIP3;PLAT;GATA3;ZEB1;DUSP5;C1R;DGKH;CD59;CTSB;PLAUR;CTSS;CFB;TIMP1;CP;C3;CASP7;CD55;FYN;CEBPB;IRF1;F5;ANXA5;CPM;PLSCR1;STX4;CBLB;LYN;ADAM9;S100A13;COL4A2;DOCK9;LGALS3;CTSC;IRF7;IRF2;RCE1;GPD2
prerank	HALLMARK_ALLOGRAFT_REJECTION	-0.61854	-2.3529	0	0	0	29/62	0.1054	CD40;ETS1;EGFR;CCL2;GBP2;IL4R;FLNA;IFNAR2;CAPG;PSMB10;FAS;CTSS;TIMP1;B2M;HLA-A;ACHE;TAP2;HLA-E;IFNGR1;ICAM1;LYN;TAPBP;CD47;TAP1;TGFB1;IKBKB;IRF7;TRAF2;AKT1
prerank	HALLMARK_IL6_JAK_STAT3_SIGNALING	-0.665511	-2.34768	0	0	0	17/40	0.0858	CXCL1;OSMR;IL4R;TNFRSF12A;FAS;CXCL3;SOCS3;TNFRSF21;TNFRSF1A;IRF9;IL10RB;IFNGR1;IRF1;IL6ST;CD44;STAM2;TGFB1
prerank	HALLMARK_HYPOXIA	-0.50744	-2.23109	0	0	0	43/132	0.1101	CAVIN1;F3;TNFAIP3;ETS1;LXN;CAV1;MT2A;EGFR;ANXA2;PLAUR;GPC1;SDC4;NR3C1;IER3;ANGPTL4;CP;S100A4;ENO1;SELENBP1;LDHA;AMPD3;PFKP;BCL2;VEGFA;AK4;DDIT4;RBPJ;ISG20;ADM;CCN1;ZFP36;IDS;PGK1;EXT1;IGFBP3;PNRC1;GAPDH;ZNF292;MAP3K1;AKAP12;CDKN1B;PPP1R15A;BNIP3L
prerank	HALLMARK_APOPTOSIS	-0.504734	-2.13123	0	0	0	35/102	0.114	SOD2;GNA15;BIRC3;CAV1;PLAT;IFITM3;TNFRSF12A;FAS;TIMP3;TIMP1;NEFH;IER3;CASP7;EMP1;CFLAR;IFNGR1;IRF1;BTG3;GADD45A;ANXA1;ISG20;CD44;CASP8;RELA;DPYD;TAP1;RHOT2;LGALS3;DFFA;TNFSF10;MADD;CDKN1B;SC5D;BNIP3L;SATB1
prerank	HALLMARK_COAGULATION	-0.581927	-2.13012	0	0	0	19/49	0.0753	PLAU;MMP7;ITGA2;F3;PLAT;C1R;CAPN2;CTSB;TIMP3;CFB;TIMP1;C3;FYN;ANXA1;ADAM9;S100A13;USP11;ISCU;FURIN
prerank	HALLMARK_KRAS_SIGNALING_UP	-0.492053	-2.03196	0	0.00039435200297954846	0.001001001001001001	25/91	0.0644	PLAU;MALL;ITGA2;G0S2;TNFAIP3;ETS1;BIRC3;PLAT;SLPI;MPZL2;HBEGF;PLEK2;PLAUR;CTSS;SPARCL1;CFB;TRIB2;ST6GAL1;ANGPTL4;EMP1;ALDH1A3;GALNT3;GYPC;SERPINA3;ENG
prerank	HALLMARK_P53_PATHWAY	-0.453335	-1.95818	0	0.0003614893360645861	0.001001001001001001	38/140	0.1152	KRT17;CDH13;TP63;PHLDA3;EPHA2;HBEGF;FAS;TAX1BP3;STOM;IER3;DRAM1;S100A4;PITPNC1;EPS8L2;LDHB;PLXNB2;GADD45A;DDIT4;DNTTIP2;PLK2;ERCC5;HINT1;RAP2B;PRMT2;TAP1;BLCAP;UPP1;ISCU;ITGB4;TGFB1;RRP8;RALGDS;TRIB3;RB1;PPP1R15A;IER5;AEN;TP53
prerank	HALLMARK_EPITHELIAL_MESENCHYMAL_TRANSITION	-0.456788	-1.91324	0	0.0006673649281192359	0.002002002002002002	34/106	0.0605	PDLIM4;ITGA2;DKK1;CXCL1;CXCL8;LAMC2;TNFAIP3;IL32;EMP3;FSTL3;TNC;FLNA;IGFBP4;CAPG;TNFRSF12A;CD59;FAS;PLAUR;GPC1;SDC4;TIMP3;TIMP1;COL4A1;FSTL1;SLIT2;TPM4;FGF2;ITGAV;GADD45A;VEGFA;CD44;CCN1;WIPF1;CALD1
prerank	HALLMARK_REACTIVE_OXYGEN_SPECIES_PATHWAY	-0.561925	-1.88207	0	0.0006196960046821476	0.002002002002002002	9/30	0.1091	SOD2;GCLM;PDLIM1;PFKP;PRNP;EGLN2;GLRX2;PRDX1;STK25
prerank	HALLMARK_UV_RESPONSE_DN	-0.432895	-1.85691	0	0.0011567658754066755	0.004004004004004004	20/107	0.0584	MET;FHL2;F3;CAV1;ANXA2;RBPMS;MAP1B;LPAR1;NR3C1;MAGI2;PPARG;ADGRL2;IRS1;PTEN;FYN;SMAD3;INPP4B;PDLIM5;CCN1;NFKB1
prerank	HALLMARK_APICAL_JUNCTION	-0.428823	-1.73017	0	0.005693457043017232	0.02002002002002002	27/93	0.1299	LAMB3;COL17A1;ITGA2;LAMC2;ITGA3;EGFR;MPZL2;IRS1;MSN;NECTIN1;PTEN;SLIT2;LIMA1;MYL12B;ICAM1;STX4;ADAM9;SHC1;ARPC2;ITGB4;GRB7;MVD;VASP;ZYX;IKBKG;HADH;ADAM15
prerank	HALLMARK_HEME_METABOLISM	-0.341975	-1.49643	0	0.02883409057079875	0.1041041041041041	30/128	0.141	AQP3;TNS1;GCLM;PDZK1IP1;CTSB;NR3C1;C3;HTATIP2;BACH1;SELENBP1;TMEM9B;CAST;BLVRB;ELL2;GYPC;EZH1;OPTN;FBXO7;KLF3;NFE2L1;UROS;SDCBP;EPB41;BNIP3L;ALDH6A1;NCOA4;SLC25A37;RNF19A;CIR1;MAP2K3
prerank	HALLMARK_XENOBIOTIC_METABOLISM	-0.347953	-1.44332	0.007246376811594203	0.04289673454633088	0.16316316316316315	21/107	0.0739	GNMT;MT2A;ETS2;EPHA2;IGFBP4;PSMB10;FAS;ABCC3;NDRG2;CFB;TNFRSF1A;MCCC2;MAOA;BCAR1;GSTO1;BLVRB;PDLIM5;ALDH2;CBR1;AKR1C3;UPP1
prerank	HALLMARK_SPERMATOGENESIS	0.5058297691312754	1.590172060244586	0.0038363171355498722	0.012776098867349695	0.15	29/56	0.2634	CCNB2;CRISP2;CDK1;GRM8;PCSK1N;CDKN3;CLGN;GAD1;MAST2;DBF4;MLF1;IL12RB2;ARL4A;PACRG;RFC4;ADAM2;GMCL1;MAP7;NPHP1;PHF7;OAZ3;PARP2;IFT88;BRAF;PEBP1;AGFG1;TULP2;SPATA6;STRBP
prerank	HALLMARK_MITOTIC_SPINDLE	0.4441476534204926	1.591130090224443	0	0.0168218635086771	0.148	39/159	0.1771	ANLN;TOP2A;CENPE;BIRC5;TPX2;NUSAP1;CENPF;CCNB2;CDK1;PRC1;RACGAP1;OPHN1;KIF3C;CEP72;ECT2;FBXO5;BRCA2;CCDC88A;KNTC1;FSCN1;NIN;SMC4;MYO1E;MYH10;KIF22;RAPGEF5;FARP1;LMNB1;PKD2;PLEKHG2;TBCD;ARHGEF11;SORBS2;ALMS1;SAC3D1;CENPJ;GSN;CDK5RAP2;SASS6
prerank	HALLMARK_G2M_CHECKPOINT	0.5655455022578073	2.0233141327055773	0	0.0001597012358418712	0.001	49/151	0.1222	MYBL2;KNL1;TOP2A;CENPE;MKI67;ORC6;BIRC5;TPX2;PBK;NUSAP1;CENPF;CCNB2;UBE2C;MAD2L1;CDK1;PRC1;RACGAP1;STIL;CENPA;CHEK1;TACC3;GINS2;FBXO5;CKS2;CDKN3;CCNF;BRCA2;PTTG1;CHAF1A;NSD2;MCM5;UBE2S;HMGB3;SMC4;TMPO;SMC2;STMN1;KIF22;BARD1;DBF4;POLE;ATF5;MCM3;MCM6;CDKN2C;ODF2;NASP;LMNB1;FANCC
prerank	HALLMARK_E2F_TARGETS	0.6075284549991209	2.186377391079108	0	0	0	65/164	0.1558	MYBL2;RRM2;MELK;TOP2A;CENPE;MKI67;ORC6;CIT;BIRC5;CCNB2;MAD2L1;ASF1B;CDK1;GINS1;RACGAP1;RAD51AP1;DSCC1;CENPM;CHEK1;TACC3;TK1;UBE2T;MXD3;CKS2;BRCA1;CDKN3;TRIP13;PSMC3IP;BRCA2;PTTG1;HELLS;RFC3;TIMELESS;MSH2;UNG;MCM5;UBE2S;HMGB3;SMC4;TMPO;STMN1;KIF22;CHEK2;BARD1;WDR90;POLE;MCM3;PRDX4;LIG1;MMS22L;MCM6;CDKN2C;CDKN2A;USP1;NASP;LMNB1;POLD3;PPM1D;RFC2;WEE1;POLE4;ANP32E;MCM7;POLD1;CCP110
