# Supplementary material for: Integrative bulk and single-cell transcriptomics link EZH2 to immunosuppressive programs and tumor–Treg crosstalk in castration-resistant prostate cancer
Source: Front Immunol. 2026 Feb 3;17:1725097. doi: 10.3389/fimmu.2026.1725097 (PMC12909565; doi:10.3389/fimmu.2026.1725097)
Supplement: Supplementary file 1 [file DataSheet1.zip › Supplementary Table 8.XLSX]

## Sheet: sheet1
SuppTab. 8. EZH2-significantly correlated genes in Tregs
EZH2	gene	correlation	pvalue
EZH2	MCUR1	-0.411508	3.47177e-16
EZH2	PHB	-0.468824	3.98346e-21
EZH2	TSFM	-0.42745	1.81632e-17
EZH2	TNC	0.486769	7.11018e-23
EZH2	CHCHD2	-0.644808	8.19995e-44
EZH2	PLCG1	0.447491	3.54093e-19
EZH2	EPC1	0.523771	8.01333e-27
EZH2	HS3ST3B1	0.46567	7.88937e-21
EZH2	PSMB8	-0.49369	1.41081e-23
EZH2	CCDC146	0.434429	4.74746e-18
EZH2	ZCRB1	-0.450341	1.97977e-19
EZH2	C22orf34	0.438748	2.03719e-18
EZH2	SAA1	0.503248	1.42205e-24
EZH2	VDAC1	-0.446495	4.33293e-19
EZH2	CD3D	-0.612825	1.33697e-38
EZH2	SPCS1	-0.528702	2.18921e-27
EZH2	ZFP36L2	-0.465348	8.45701e-21
EZH2	MEAF6	-0.454539	8.32372e-20
EZH2	SLC35D1	0.415218	1.77184e-16
EZH2	FGFR1OP	0.423328	3.954e-17
EZH2	TAGLN2	-0.480606	2.9108e-22
EZH2	ZFYVE21	-0.453912	9.48133e-20
EZH2	PHPT1	-0.516257	5.55997e-26
EZH2	GNAS	-0.561457	2.24903e-31
EZH2	ARID1B	0.610195	3.3763e-38
EZH2	INPP4A	0.533602	5.90443e-28
EZH2	PHB2	-0.455006	7.55334e-20
EZH2	HLA-B	-0.57318	6.51694e-33
EZH2	EHD1	-0.408837	5.60699e-16
EZH2	AKR7A2	-0.444038	7.10959e-19
EZH2	AC096751.2	0.407	7.77507e-16
EZH2	NDUFB2	-0.593094	1.13562e-35
EZH2	ITPR1	0.628628	4.23268e-41
EZH2	SELENOW	-0.610125	3.4603e-38
EZH2	NDUFA6	-0.603045	4.01314e-37
EZH2	SYNGAP1	0.42773	1.72207e-17
EZH2	CLEC16A	0.556316	1.01715e-30
EZH2	BOLA3	-0.447026	3.89076e-19
EZH2	MAR3	0.462803	1.45952e-20
EZH2	IKZF1	0.467731	5.05189e-21
EZH2	KAT2B	0.651175	6.31988e-45
EZH2	LHFPL5	0.471076	2.43475e-21
EZH2	PDCL3	-0.600995	8.06648e-37
EZH2	TRIM24	0.40433	1.24636e-15
EZH2	MAN2A1	0.50778	4.66958e-25
EZH2	UBAP1	0.435278	4.02405e-18
EZH2	LRRC37A2	0.577258	1.83813e-33
EZH2	DLG1	0.561982	1.92537e-31
EZH2	FAM193A	0.620933	7.26845e-40
EZH2	GRAMD1B	0.630257	2.2947e-41
EZH2	NDUFA12	-0.459114	3.19382e-20
EZH2	SMIM27	-0.528586	2.25793e-27
EZH2	RNF5	-0.471891	2.03553e-21
EZH2	PFDN5	-0.705444	1.27307e-55
EZH2	PLD3	0.405962	9.34518e-16
EZH2	CD68	0.437251	2.73523e-18
EZH2	PCBD2	0.444517	6.45818e-19
EZH2	CELF2	0.666175	1.17339e-47
EZH2	ARPC2	-0.568259	2.93202e-32
EZH2	NCOA3	0.5971	2.99817e-36
EZH2	PRKCA	0.532843	7.24216e-28
EZH2	IQCB1	0.453325	1.0707e-19
EZH2	BLOC1S1	-0.460168	2.55611e-20
EZH2	ARAP2	0.442323	1.00223e-18
EZH2	PIGB	0.493492	1.47834e-23
EZH2	ZNHIT1	-0.516452	5.29066e-26
EZH2	KSR1	0.535752	3.29918e-28
EZH2	FCGR2A	0.437096	2.82001e-18
EZH2	NDUFS6	-0.533823	5.56161e-28
EZH2	AC007533.1	0.427153	1.92174e-17
EZH2	ARF5	-0.400311	2.51572e-15
EZH2	TSR3	-0.404844	1.13843e-15
EZH2	PTGDR2	0.404667	1.17464e-15
EZH2	PSMA7	-0.643304	1.48891e-43
EZH2	ELP4	0.552741	2.86066e-30
EZH2	DENND3	0.400484	2.44091e-15
EZH2	AC079915.1	0.40823	6.24817e-16
EZH2	GUK1	-0.613141	1.19509e-38
EZH2	NME3	-0.527664	2.88226e-27
EZH2	ATP6V1G1	-0.69228	8.2666e-53
EZH2	SNX3	-0.456263	5.81091e-20
EZH2	ZCCHC4	0.420839	6.29215e-17
EZH2	PRR34-AS1	-0.415196	1.77895e-16
EZH2	PRORP	0.453897	9.50995e-20
EZH2	FTL	-0.433151	6.08433e-18
EZH2	HELZ	0.516316	5.47595e-26
EZH2	ZNF638	0.520631	1.81097e-26
EZH2	TTC7A	0.469113	3.74053e-21
EZH2	SLC25A5	-0.492225	1.99314e-23
EZH2	HDAC8	0.465042	9.03271e-21
EZH2	ATP11C	0.490305	3.12584e-23
EZH2	UVRAG	0.408177	6.30703e-16
EZH2	TMEM219	-0.639685	6.1719e-43
EZH2	HLA-A	-0.576899	2.05665e-33
EZH2	NDUFA2	-0.63704	1.72362e-42
EZH2	ARHGEF6	0.572497	8.04042e-33
EZH2	TAF2	0.468969	3.86012e-21
EZH2	AK7	0.407939	6.5805e-16
EZH2	YEATS2	0.493155	1.60086e-23
EZH2	POLR2G	-0.450266	2.0104e-19
EZH2	ZNF148	0.495688	8.78574e-24
EZH2	WIPF1	0.459721	2.80961e-20
EZH2	AC118549.1	0.50192	1.96435e-24
EZH2	TAF10	-0.615725	4.76473e-39
EZH2	ERLEC1	-0.417404	1.18739e-16
EZH2	DEK	-0.557911	6.38769e-31
EZH2	PARP4	0.51032	2.48358e-25
EZH2	SLC26A11	0.407861	6.67241e-16
EZH2	SORBS2	0.416736	1.34239e-16
EZH2	VAV1	0.450491	1.91984e-19
EZH2	PAM	0.49923	3.76396e-24
EZH2	DEFA3	0.542269	5.5127e-29
EZH2	SRGAP2	0.529995	1.55257e-27
EZH2	TSTA3	-0.450225	2.02713e-19
EZH2	VWA8	0.419341	8.30735e-17
EZH2	IL18R1	0.451638	1.5165e-19
EZH2	TNRC6B	0.479862	3.44343e-22
EZH2	LAMTOR4	-0.555242	1.38955e-30
EZH2	DBT	0.409215	5.24002e-16
EZH2	HSD17B10	-0.407484	7.13569e-16
EZH2	PRKCB	0.524671	6.33354e-27
EZH2	CCNT2	0.403463	1.45142e-15
EZH2	SF3B6	-0.649423	1.28706e-44
EZH2	FOXK2	0.490768	2.8052e-23
EZH2	ATP5PF	-0.634346	4.85708e-42
EZH2	EXOC2	0.544813	2.71231e-29
EZH2	NOL4L	0.477716	5.58157e-22
EZH2	ZMYND8	0.559344	4.19525e-31
EZH2	MXD1	0.42105	6.05033e-17
EZH2	IK	-0.531101	1.15562e-27
EZH2	RERE	0.482903	1.72702e-22
EZH2	SLC25A6	-0.692094	9.03263e-53
EZH2	SCAP	0.404993	1.10909e-15
EZH2	AC022973.3	0.410251	4.35295e-16
EZH2	PSMD6	-0.413989	2.21627e-16
EZH2	ATP11B	0.497106	6.26424e-24
EZH2	CORO1B	-0.652784	3.27501e-45
EZH2	RBM38	-0.540179	9.82742e-29
EZH2	EIF4G3	0.626131	1.07437e-40
EZH2	ZCCHC7	0.472453	1.79879e-21
EZH2	UBE2K	0.43722	2.75196e-18
EZH2	CHMP4A	-0.412351	2.9821e-16
EZH2	ATG3	-0.44462	6.32567e-19
EZH2	ZMYM2	0.475306	9.56187e-22
EZH2	ZNF407	0.486842	6.99126e-23
EZH2	HIP1	0.504201	1.12671e-24
EZH2	SPPL3	0.572908	7.08715e-33
EZH2	TTC39C	0.548302	1.01553e-29
EZH2	DTNBP1	0.529843	1.61661e-27
EZH2	PSME4	0.572661	7.64616e-33
EZH2	CARMIL1	0.469289	3.5997e-21
EZH2	ADK	0.608419	6.2798e-38
EZH2	DOCK11	0.540234	9.67997e-29
EZH2	FNTB	0.429437	1.24341e-17
EZH2	EHMT1	0.586679	9.22152e-35
EZH2	TSPAN18	0.510562	2.33784e-25
EZH2	DNM2	0.412441	2.934e-16
EZH2	CALM2	-0.597635	2.50682e-36
EZH2	BLVRB	-0.404425	1.2257e-15
EZH2	UBC	-0.684428	3.34072e-51
EZH2	SYNJ2	0.411282	3.61655e-16
EZH2	MAF1	-0.545635	2.15427e-29
EZH2	SENP5	0.446291	4.51513e-19
EZH2	SUMO2	-0.565621	6.49661e-32
EZH2	EIF3K	-0.651777	4.94433e-45
EZH2	DEFB1	0.551127	4.54467e-30
EZH2	HCLS1	-0.423211	4.04174e-17
EZH2	PTAFR	0.475892	8.39169e-22
EZH2	MAGIX	0.407731	6.82859e-16
EZH2	UIMC1	0.442471	9.73089e-19
EZH2	ATG7	0.612022	1.77528e-38
EZH2	FNBP4	0.415505	1.68133e-16
EZH2	CBFA2T2	0.596721	3.40438e-36
EZH2	FTO	0.515498	6.74221e-26
EZH2	PSMB4	-0.464792	9.53173e-21
EZH2	COX7B	-0.5622	1.80457e-31
EZH2	LINC00278	0.514564	8.54551e-26
EZH2	DCTN3	-0.476881	6.73033e-22
EZH2	ARPC5	-0.458934	3.31692e-20
EZH2	MAP2K1	0.430629	9.89597e-18
EZH2	PPP2R5A	0.434529	4.6566e-18
EZH2	PFDN2	-0.421357	5.71494e-17
EZH2	MED13	0.438978	1.94697e-18
EZH2	ADAMTSL4-AS1	0.424889	2.94899e-17
EZH2	MBOAT1	0.548325	1.00887e-29
EZH2	PTPN11	0.497383	5.8626e-24
EZH2	ODC1	-0.408433	6.0253e-16
EZH2	COMMD6	-0.712948	2.69722e-57
EZH2	KDM4C	0.420266	6.99887e-17
EZH2	WBP1	-0.405782	9.6476e-16
EZH2	HGSNAT	0.426016	2.38372e-17
EZH2	RFX7	0.574207	4.74677e-33
EZH2	PFDN4	-0.428027	1.62757e-17
EZH2	PHKB	0.474489	1.1466e-21
EZH2	NBEAL2	0.482457	1.91185e-22
EZH2	NUP98	0.557082	8.13687e-31
EZH2	CDKN1B	-0.573933	5.16554e-33
EZH2	PARP8	0.446408	4.41008e-19
EZH2	VPS28	-0.558786	4.94305e-31
EZH2	CREB3L2	0.423319	3.96111e-17
EZH2	PEX14	0.486143	8.21463e-23
EZH2	TUBGCP6	0.413702	2.3347e-16
EZH2	EPHB1	0.405435	1.02577e-15
EZH2	ATP2C1	0.507483	5.02508e-25
EZH2	RNF181	-0.435936	3.53883e-18
EZH2	CD24	0.563552	1.20688e-31
EZH2	MTLN	-0.41426	2.10981e-16
EZH2	TOMM5	-0.52978	1.64423e-27
EZH2	MARCKS	0.491218	2.52489e-23
EZH2	PBRM1	0.596363	3.83614e-36
EZH2	RPTOR	0.529474	1.78373e-27
EZH2	DHRSX	0.515973	5.97579e-26
EZH2	LCN2	0.625257	1.48538e-40
EZH2	JAK2	0.476153	7.91774e-22
EZH2	MAP2K5	0.534651	4.44733e-28
EZH2	HELB	0.495168	9.93999e-24
EZH2	OGT	0.441229	1.24633e-18
EZH2	LTB	-0.578783	1.13996e-33
EZH2	COA4	-0.426492	2.17838e-17
EZH2	MIR205HG	0.425904	2.43459e-17
EZH2	OPA1	0.499382	3.62849e-24
EZH2	WDFY2	0.504717	9.92932e-25
EZH2	AC004943.2	0.440881	1.33563e-18
EZH2	CEACAM1	0.451718	1.49177e-19
EZH2	RASGRP1	0.571204	1.19547e-32
EZH2	BAX	-0.449679	2.26704e-19
EZH2	AC084018.2	-0.452978	1.15038e-19
EZH2	HDAC4	0.558951	4.70879e-31
EZH2	PSME2	-0.52639	4.03325e-27
EZH2	MCPH1	0.400977	2.24059e-15
EZH2	XKR6	0.415506	1.6811e-16
EZH2	CYBA	-0.581514	4.81508e-34
EZH2	NDUFV2	-0.433892	5.27027e-18
EZH2	OSER1	-0.460203	2.53696e-20
EZH2	OSBP2	0.512156	1.56798e-25
EZH2	UHRF1BP1	0.440527	1.4328e-18
EZH2	ATP5MD	-0.659204	2.2821e-46
EZH2	IL1B	0.437623	2.54272e-18
EZH2	GAS5	-0.531881	9.37907e-28
EZH2	SEM1	-0.546193	1.84147e-29
EZH2	CPNE3	-0.435635	3.753e-18
EZH2	EPS15	0.534975	4.07347e-28
EZH2	BTBD11	0.459069	3.22384e-20
EZH2	COPE	-0.492011	2.09597e-23
EZH2	N4BP2L2	0.478325	4.86881e-22
EZH2	LMAN2	-0.418862	9.07736e-17
EZH2	EXOC4	0.648967	1.54802e-44
EZH2	ATP2B4	0.610107	3.48227e-38
EZH2	PGS1	0.419763	7.68392e-17
EZH2	PTBP3	0.429654	1.19292e-17
EZH2	PRRC2B	0.53774	1.91974e-28
EZH2	GZMM	-0.484598	1.17201e-22
EZH2	PPP4R3B	0.435397	3.93205e-18
EZH2	ISCA2	-0.465977	7.3853e-21
EZH2	SFI1	0.46084	2.21646e-20
EZH2	PLAAT4	-0.501553	2.14724e-24
EZH2	HIKESHI	-0.421783	5.27871e-17
EZH2	AC243960.1	-0.431819	7.86943e-18
EZH2	FOXO1	0.646861	3.6127e-44
EZH2	CHMP2A	-0.479285	3.92218e-22
EZH2	TMEM132A	0.416584	1.38017e-16
EZH2	KANSL3	0.426256	2.27781e-17
EZH2	NFAT5	0.675967	1.58219e-49
EZH2	GRK5	0.507325	5.22623e-25
EZH2	NOP58	0.57295	6.99519e-33
EZH2	SIVA1	-0.572788	7.3523e-33
EZH2	ZNF609	0.492436	1.89663e-23
EZH2	OSBPL3	0.525891	4.59964e-27
EZH2	CCT6A	-0.461381	1.97582e-20
EZH2	NRIR	0.428991	1.35417e-17
EZH2	FCGR1B	0.400798	2.31156e-15
EZH2	IPCEF1	0.490072	3.30078e-23
EZH2	COX10-AS1	0.51502	7.61209e-26
EZH2	NDUFB3	-0.592445	1.40699e-35
EZH2	VAMP5	-0.542841	4.70287e-29
EZH2	SUPT4H1	-0.602308	5.16062e-37
EZH2	NBN	-0.458857	3.37137e-20
EZH2	VRK2	0.467542	5.26364e-21
EZH2	SNRPE	-0.463126	1.36229e-20
EZH2	HERC6	0.551496	4.08897e-30
EZH2	PTPN22	0.430392	1.03554e-17
EZH2	CLIC1	-0.613838	9.33365e-39
EZH2	AMBRA1	0.499124	3.86102e-24
EZH2	WWP1	0.434043	5.1177e-18
EZH2	TRIM56	0.405109	1.08662e-15
EZH2	CDK6	0.646206	4.69478e-44
EZH2	SNX14	0.472563	1.75563e-21
EZH2	CCNG2	-0.472312	1.85564e-21
EZH2	GNAQ	0.599778	1.21813e-36
EZH2	NDUFAB1	-0.493337	1.53341e-23
EZH2	TRAPPC9	0.574454	4.39707e-33
EZH2	HIST1H3D	-0.412418	2.94596e-16
EZH2	CEP128	0.402604	1.68695e-15
EZH2	SSH2	0.655479	1.079e-45
EZH2	UBR1	0.470945	2.50579e-21
EZH2	TCF12	0.636577	2.06105e-42
EZH2	NIPBL	0.509648	2.93637e-25
EZH2	PTMA	-0.696778	9.40593e-54
EZH2	NDUFB7	-0.469127	3.72911e-21
EZH2	MCF2L2	0.484155	1.29724e-22
EZH2	C18orf32	-0.436409	3.22647e-18
EZH2	TUBGCP3	0.409404	5.06597e-16
EZH2	LSM1	-0.489077	4.16319e-23
EZH2	CASK	0.68144	1.32406e-50
EZH2	FGFR1OP2	-0.40084	2.29487e-15
EZH2	MAP3K5	0.575718	2.97075e-33
EZH2	TMEM14B	-0.417173	1.23892e-16
EZH2	JAK3	0.53279	7.34682e-28
EZH2	SRSF9	-0.582913	3.08654e-34
EZH2	ADAM19	0.52264	1.076e-26
EZH2	AL603839.3	0.40681	8.04284e-16
EZH2	MAP3K8	0.535887	3.1804e-28
EZH2	MMP7	0.468536	4.24131e-21
EZH2	IFI30	0.496978	6.45971e-24
EZH2	NDUFS3	-0.458263	3.82068e-20
EZH2	UQCR11	-0.670757	1.59688e-48
EZH2	MLLT10	0.499816	3.26862e-24
EZH2	SRPRA	-0.41263	2.83547e-16
EZH2	MYO1F	0.523862	7.82566e-27
EZH2	ATXN1	0.628289	4.80632e-41
EZH2	HSPA8	-0.578309	1.32281e-33
EZH2	MAGOH	-0.614972	6.23435e-39
EZH2	MACF1	0.580542	6.54853e-34
EZH2	CXCL8	0.554394	1.77624e-30
EZH2	AL645568.1	0.534947	4.10509e-28
EZH2	R3HDM1	0.468067	4.69689e-21
EZH2	TTC17	0.428949	1.36493e-17
EZH2	SFMBT2	0.431182	8.898e-18
EZH2	FBXL15	-0.457697	4.30317e-20
EZH2	PRDM2	0.587725	6.57504e-35
EZH2	MFHAS1	0.510122	2.6092e-25
EZH2	SUB1	-0.466495	6.60354e-21
EZH2	AC105052.5	0.421629	5.43175e-17
EZH2	VAMP8	-0.620117	9.78115e-40
EZH2	ST13	-0.447291	3.68759e-19
EZH2	DCAF5	0.495184	9.90296e-24
EZH2	SCLT1	0.405868	9.50305e-16
EZH2	TLK1	0.554571	1.68784e-30
EZH2	TYROBP	0.444267	6.79035e-19
EZH2	PML	0.438546	2.12027e-18
EZH2	LINC00623	-0.44493	5.94221e-19
EZH2	CIAO2A	-0.488191	5.11462e-23
EZH2	PKD2	0.491185	2.54395e-23
EZH2	AC131568.1	0.407383	7.26378e-16
EZH2	MAP1LC3B	-0.539335	1.23969e-28
EZH2	SKAP1	0.612375	1.56748e-38
EZH2	NDUFA3	-0.628052	5.25182e-41
EZH2	COX8A	-0.652514	3.6581e-45
EZH2	ANKRD28	0.461723	1.83741e-20
EZH2	CRABP2	0.415018	1.8378e-16
EZH2	AC024619.3	0.423478	3.84411e-17
EZH2	SUPT3H	0.504404	1.07193e-24
EZH2	SMIM26	-0.507607	4.87377e-25
EZH2	NAMPT	0.566131	5.57376e-32
EZH2	PLEKHA3	-0.485782	8.92649e-23
EZH2	SEC11A	-0.425045	2.86353e-17
EZH2	ARMH3	0.56553	6.67679e-32
EZH2	PGLS	-0.445695	5.09327e-19
EZH2	Z98749.1	0.414133	2.15889e-16
EZH2	ARFGEF1	0.469497	3.44021e-21
EZH2	ANP32B	-0.579984	7.8101e-34
EZH2	RELT	0.469276	3.60955e-21
EZH2	PRR14L	0.488974	4.26418e-23
EZH2	NUBPL	0.445715	5.07306e-19
EZH2	AC093673.1	-0.407653	6.92389e-16
EZH2	MEA1	-0.478744	4.43079e-22
EZH2	TBCD	0.548382	9.92789e-30
EZH2	TIRAP	0.470791	2.59219e-21
EZH2	SVIP	-0.405299	1.05075e-15
EZH2	KCNAB2	0.570806	1.35036e-32
EZH2	HNRNPK	-0.572813	7.29742e-33
EZH2	ARL6IP1	-0.462843	1.44713e-20
EZH2	MARK3	0.534668	4.42642e-28
EZH2	ANO6	0.426626	2.12355e-17
EZH2	NCK2	0.414249	2.11411e-16
EZH2	REX1BD	-0.56313	1.36863e-31
EZH2	SLC25A3	-0.516567	5.13802e-26
EZH2	CLYBL	0.423664	3.71239e-17
EZH2	TOMM20	-0.645746	5.6424e-44
EZH2	FUT8	0.603779	3.12187e-37
EZH2	RCOR3	0.442592	9.49759e-19
EZH2	SPG7	0.497711	5.42049e-24
EZH2	PSENEN	-0.472038	1.9708e-21
EZH2	SNRPD1	-0.456111	5.9993e-20
EZH2	UBAC2	0.428938	1.36793e-17
EZH2	DNAJC15	-0.579569	8.90284e-34
EZH2	PRDX1	-0.601177	7.58325e-37
EZH2	ANKFY1	0.515244	7.19273e-26
EZH2	MACO1	0.437865	2.42464e-18
EZH2	MICOS10	-0.619707	1.13507e-39
EZH2	DBI	-0.61753	2.49326e-39
EZH2	JPT1	-0.401117	2.18673e-15
EZH2	POLR2L	-0.663922	3.08962e-47
EZH2	UBE2B	-0.47539	9.38508e-22
EZH2	POLR3E	0.403945	1.33362e-15
EZH2	SLC39A1	-0.435588	3.78781e-18
EZH2	IKBKB	0.422292	4.8003e-17
EZH2	RGL4	-0.440416	1.46476e-18
EZH2	DDX24	-0.5882	5.63639e-35
EZH2	PUM2	0.458909	3.33441e-20
EZH2	TFCP2	0.402648	1.67412e-15
EZH2	EIF4A1	-0.544096	3.31425e-29
EZH2	BIRC6	0.611602	2.0591e-38
EZH2	RELB	0.431873	7.78849e-18
EZH2	RAPGEF1	0.661466	8.78798e-47
EZH2	LDLR	0.446236	4.56556e-19
EZH2	TBK1	0.483827	1.39838e-22
EZH2	HLTF	-0.404777	1.15206e-15
EZH2	TBCA	-0.529923	1.58257e-27
EZH2	AC017002.5	0.509496	3.05007e-25
EZH2	ZCCHC2	0.415022	1.8362e-16
EZH2	GIPC1	-0.478031	5.20115e-22
EZH2	ARHGEF3	0.498036	5.01435e-24
EZH2	AXIN1	0.414027	2.20106e-16
EZH2	POMP	-0.471438	2.24896e-21
EZH2	ZNF280C	0.451118	1.688e-19
EZH2	NME2	-0.404296	1.25385e-15
EZH2	THYN1	-0.43046	1.02216e-17
EZH2	PHACTR1	0.441196	1.25464e-18
EZH2	MYO9A	0.412283	3.01916e-16
EZH2	GALC	0.424865	2.9622e-17
EZH2	PITPNC1	0.516254	5.56359e-26
EZH2	TSR2	-0.414315	2.08883e-16
EZH2	LBH	-0.519976	2.14462e-26
EZH2	RER1	-0.49048	3.00055e-23
EZH2	MPC1	-0.613869	9.23271e-39
EZH2	CRHBP	0.426114	2.33984e-17
EZH2	ABI2	0.412775	2.76178e-16
EZH2	FUBP3	0.421547	5.51602e-17
EZH2	CHMP1B	-0.507189	5.40501e-25
EZH2	RBM22	-0.444776	6.12975e-19
EZH2	UBE2S	-0.513597	1.09105e-25
EZH2	ATRN	0.457677	4.32114e-20
EZH2	NDUFA4	-0.639425	6.83101e-43
EZH2	NDUFAF8	-0.429951	1.12701e-17
EZH2	CEP192	0.493693	1.4099e-23
EZH2	EIF4G2	-0.479694	3.57689e-22
EZH2	ABTB2	0.524441	6.72668e-27
EZH2	PLG	0.426227	2.29027e-17
EZH2	SELENOT	-0.405583	9.9933e-16
EZH2	AC023590.1	0.431498	8.37176e-18
EZH2	LYZ	0.554449	1.74853e-30
EZH2	CYB561D2	-0.434723	4.48363e-18
EZH2	AC006213.3	0.476194	7.84514e-22
EZH2	GPCPD1	0.534802	4.26911e-28
EZH2	RPUSD1	-0.405579	1.00011e-15
EZH2	SURF2	-0.506584	6.27512e-25
EZH2	SNRPB2	-0.479336	3.87787e-22
EZH2	GCHFR	-0.511502	1.84777e-25
EZH2	ATP5F1C	-0.500974	2.47063e-24
EZH2	AOPEP	0.422093	4.98169e-17
EZH2	MACC1	0.503733	1.26323e-24
EZH2	PCNX1	0.501001	2.45484e-24
EZH2	PPP1R12B	0.488846	4.39306e-23
EZH2	KAT6A	0.458605	3.55547e-20
EZH2	IFITM2	-0.603521	3.40991e-37
EZH2	NDUFC1	-0.51409	9.6342e-26
EZH2	APOC1	0.475623	8.91118e-22
EZH2	MSN	-0.547199	1.38689e-29
EZH2	PNPLA3	0.42143	5.63678e-17
EZH2	C15orf61	-0.60072	8.85546e-37
EZH2	ERAP2	0.502515	1.70004e-24
EZH2	TVP23C	0.486201	8.10608e-23
EZH2	UBTF	-0.409607	4.8853e-16
EZH2	TMEM258	-0.67545	1.9939e-49
EZH2	PATJ	0.483845	1.39248e-22
EZH2	OPA1-AS1	0.43167	8.09852e-18
EZH2	MYCBP2	0.552628	2.95577e-30
EZH2	RALGAPB	0.470346	2.85753e-21
EZH2	COP1	0.642873	1.76524e-43
EZH2	RNH1	-0.550264	5.81498e-30
EZH2	PPP1R12A	0.445131	5.70634e-19
EZH2	MYO9B	0.615158	5.83353e-39
EZH2	DDT	-0.563759	1.13456e-31
EZH2	COX17	-0.636245	2.34217e-42
EZH2	CEP85L	0.616813	3.22561e-39
EZH2	TENT4A	0.555479	1.29734e-30
EZH2	TMX4	-0.422604	4.5283e-17
EZH2	CEP95	0.495463	9.26857e-24
EZH2	POLR1D	-0.588987	4.36486e-35
EZH2	VPS13B	0.665836	1.35835e-47
EZH2	NDUFB4	-0.638168	1.11359e-42
EZH2	AKT3	0.483477	1.51493e-22
EZH2	WDR7	0.565821	6.11899e-32
EZH2	AFDN	0.585841	1.20809e-34
EZH2	LYAR	-0.428047	1.62136e-17
EZH2	CXCR4	-0.459867	2.72387e-20
EZH2	AL121933.2	0.453458	1.04162e-19
EZH2	GNA12	0.428995	1.35313e-17
EZH2	CBX3	-0.529604	1.72302e-27
EZH2	USP36	0.492664	1.79719e-23
EZH2	MICU1	0.435044	4.21187e-18
EZH2	CUL3	0.541079	7.66526e-29
EZH2	MYO5A	0.54064	8.65222e-29
EZH2	HLCS	0.486075	8.34492e-23
EZH2	NFATC3	0.588291	5.47158e-35
EZH2	RSL1D1	-0.452558	1.2546e-19
EZH2	CUTA	-0.484939	1.08356e-22
EZH2	RIPOR2	0.521239	1.54749e-26
EZH2	FAM53B	0.515154	7.35743e-26
EZH2	SH3GLB1	-0.531403	1.06595e-27
EZH2	SNRPB	-0.522432	1.13585e-26
EZH2	PICALM	0.575408	3.27151e-33
EZH2	TTC27	0.436503	3.16762e-18
EZH2	UQCC3	-0.528179	2.5151e-27
EZH2	SLC39A11	0.437268	2.72606e-18
EZH2	USP48	0.571773	1.00434e-32
EZH2	GTF3C6	-0.516838	4.79457e-26
EZH2	STK17B	0.429217	1.29687e-17
EZH2	DLEU2	0.455723	6.50535e-20
EZH2	MAU2	0.446508	4.32158e-19
EZH2	CDC14A	0.566597	4.84415e-32
EZH2	STT3B	0.402371	1.75721e-15
EZH2	KLHDC10	0.462123	1.68731e-20
EZH2	SP140	0.576663	2.2139e-33
EZH2	AC093459.1	0.445207	5.62063e-19
EZH2	BRAF	0.406945	7.85176e-16
EZH2	DYRK1A	0.43993	1.61296e-18
EZH2	CALM3	-0.567404	3.79721e-32
EZH2	DUSP2	-0.626585	9.07705e-41
EZH2	SEL1L3	0.599705	1.24884e-36
EZH2	SYNE1	0.45878	3.42658e-20
EZH2	KRT7	0.550389	5.61031e-30
EZH2	CKAP5	0.415801	1.59297e-16
EZH2	MGP	0.565604	6.53057e-32
EZH2	UBE2G1	0.424284	3.30422e-17
EZH2	POLR2J	-0.458278	3.80847e-20
EZH2	STIM1	0.588786	4.65863e-35
EZH2	ACTG1	-0.538925	1.38727e-28
EZH2	MAP3K9	0.511731	1.74476e-25
EZH2	DOCK8	0.482264	1.99741e-22
EZH2	PTBP2	0.486302	7.91901e-23
EZH2	STAC2	0.500825	2.56181e-24
EZH2	CCNI	-0.484196	1.285e-22
EZH2	GNG10	-0.416356	1.4392e-16
EZH2	EVA1B	-0.509595	2.97571e-25
EZH2	DYNLRB1	-0.503889	1.21597e-24
EZH2	KIF9-AS1	0.429807	1.15857e-17
EZH2	IL32	-0.63317	7.6107e-42
EZH2	GNG2	0.571025	1.2628e-32
EZH2	IVNS1ABP	0.478098	5.12278e-22
EZH2	RACK1	-0.647488	2.80869e-44
EZH2	GNB2	-0.441783	1.11615e-18
EZH2	ATP5F1E	-0.700564	1.4638e-54
EZH2	APP	0.406606	8.33919e-16
EZH2	RGCC	-0.422812	4.35507e-17
EZH2	BRD4	0.469164	3.69916e-21
EZH2	ARHGAP31	0.582161	3.91992e-34
EZH2	METTL15	0.417722	1.11999e-16
EZH2	EID1	-0.642245	2.2614e-43
EZH2	ZNF76	0.430798	9.57954e-18
EZH2	AGPAT2	-0.412461	2.92332e-16
EZH2	SEC61G	-0.570867	1.3255e-32
EZH2	SERPINA1	0.603444	3.50104e-37
EZH2	NT5C3A	0.465232	8.67022e-21
EZH2	USP11	0.453487	1.03539e-19
EZH2	ARHGAP26	0.477354	6.05384e-22
EZH2	GYPC	-0.45453	8.33873e-20
EZH2	LSM2	-0.455598	6.67721e-20
EZH2	DDX18	-0.514975	7.69997e-26
EZH2	MYL12B	-0.645062	7.41033e-44
EZH2	FBXL20	0.616621	3.45581e-39
EZH2	PDCD2	-0.451244	1.64464e-19
EZH2	OXNAD1	0.518176	3.4052e-26
EZH2	RNF167	-0.509762	2.85433e-25
EZH2	ARL4C	-0.484908	1.09142e-22
EZH2	SPATA5	0.447332	3.6571e-19
EZH2	TRIM33	0.452151	1.36457e-19
EZH2	XYLT1	0.51824	3.34981e-26
EZH2	MICAL2	0.440139	1.54737e-18
EZH2	IRF1	-0.445906	4.88046e-19
EZH2	RAD51B	0.517769	3.77928e-26
EZH2	DYM	0.466476	6.63002e-21
EZH2	WWP2	0.482474	1.90432e-22
EZH2	CDKAL1	0.609365	4.51525e-38
EZH2	TP53TG1	-0.423959	3.51286e-17
EZH2	SLFNL1-AS1	0.429112	1.32327e-17
EZH2	PSMB3	-0.469222	3.65232e-21
EZH2	TMEM131L	0.474942	1.03683e-21
EZH2	BCAS3	0.561384	2.29849e-31
EZH2	UBR2	0.401726	1.96652e-15
EZH2	UQCRH	-0.570475	1.49401e-32
EZH2	STAG1	0.512588	1.40679e-25
EZH2	S100A6	-0.614474	7.44367e-39
EZH2	DENND4A	0.468609	4.17418e-21
EZH2	SSH1	0.462607	1.52186e-20
EZH2	CCDC88C	0.580313	7.04153e-34
EZH2	SSR4	-0.599835	1.19501e-36
EZH2	DGKH	0.402166	1.82136e-15
EZH2	P2RY6	0.435748	3.67107e-18
EZH2	SKP1	-0.656696	6.51018e-46
EZH2	GNAI2	-0.510871	2.16395e-25
EZH2	CLCN5	0.469819	3.20617e-21
EZH2	SPIDR	0.577371	1.77453e-33
EZH2	RORA-AS1	0.526001	4.46826e-27
EZH2	RTF1	-0.44459	6.36359e-19
EZH2	AFF1	0.552645	2.94128e-30
EZH2	FAM162A	-0.401888	1.91193e-15
EZH2	KMT2E	0.48408	1.31973e-22
EZH2	CCDC91	0.564153	1.00852e-31
EZH2	CDC26	-0.525408	5.22163e-27
EZH2	SNX25	0.464041	1.1199e-20
EZH2	CKLF	-0.501607	2.11939e-24
EZH2	SCFD2	0.500072	3.07308e-24
EZH2	ECHS1	-0.443342	8.17498e-19
EZH2	AP1S3	0.470101	3.01497e-21
EZH2	TADA3	-0.445667	5.12232e-19
EZH2	SELENOM	-0.482684	1.81527e-22
EZH2	MED15	0.474092	1.25217e-21
EZH2	PLXNC1	0.432687	6.65557e-18
EZH2	MDH1	-0.480086	3.27419e-22
EZH2	M6PR	-0.46087	2.20249e-20
EZH2	NCOA2	0.566765	4.60518e-32
EZH2	ARPC3	-0.666104	1.21001e-47
EZH2	TRMT112	-0.645733	5.67278e-44
EZH2	CLEC10A	0.404528	1.20372e-15
EZH2	PCBP1	-0.617602	2.42906e-39
EZH2	H3F3A	-0.657159	5.36926e-46
EZH2	FRYL	0.570104	1.67345e-32
EZH2	KIAA0319L	0.440387	1.47322e-18
EZH2	ATP5MF	-0.610858	2.67546e-38
EZH2	HNRNPA3	-0.416776	1.33245e-16
EZH2	KDM6A	0.644395	9.66252e-44
EZH2	KIAA0232	0.400956	2.24869e-15
EZH2	AURKAIP1	-0.563567	1.20149e-31
EZH2	SNHG5	-0.583548	2.52053e-34
EZH2	OPRM1	0.453944	9.41796e-20
EZH2	EEF1B2	-0.697644	6.16254e-54
EZH2	PIBF1	0.469111	3.74176e-21
EZH2	GLO1	-0.41028	4.32994e-16
EZH2	IKBKE	0.420815	6.32095e-17
EZH2	EXT1	0.575547	3.13319e-33
EZH2	S1PR4	-0.448213	3.05728e-19
EZH2	FBXO11	0.472666	1.71606e-21
EZH2	ST3GAL1	0.548163	1.05613e-29
EZH2	PTPN4	0.509259	3.23485e-25
EZH2	HECTD4	0.453367	1.06136e-19
EZH2	LINC02328	0.515363	6.9778e-26
EZH2	LSP1	-0.435761	3.66181e-18
EZH2	PELI1	0.645474	6.2892e-44
EZH2	WDR70	0.520135	2.05848e-26
EZH2	SEPTIN7	-0.487983	5.36801e-23
EZH2	CNST	0.439405	1.78935e-18
EZH2	SSB	-0.4977	5.43469e-24
EZH2	XPO5	0.454522	8.35224e-20
EZH2	TCEAL4	-0.410693	4.02065e-16
EZH2	RASA2	0.509358	3.15645e-25
EZH2	MGST3	-0.59228	1.48552e-35
EZH2	SLC4A7	0.418578	9.56572e-17
EZH2	SLC5A6	0.434	5.15994e-18
EZH2	TMEM176B	0.406166	9.01426e-16
EZH2	EIF3E	-0.461799	1.80778e-20
EZH2	AGTPBP1	0.531956	9.19133e-28
EZH2	FAM172A	0.575444	3.23441e-33
EZH2	CCNY	0.4426	9.4822e-19
EZH2	PPCS	-0.440897	1.33145e-18
EZH2	PSMD6-AS2	0.467172	5.7028e-21
EZH2	PSPC1	0.521975	1.27876e-26
EZH2	TNFRSF8	0.441033	1.29585e-18
EZH2	AL133480.1	0.536693	2.55407e-28
EZH2	TMEM160	-0.510891	2.15333e-25
EZH2	TET2	0.542795	4.76336e-29
EZH2	GOLGA4	0.466063	7.24831e-21
EZH2	DYNLL1	-0.642184	2.31665e-43
EZH2	FIS1	-0.511159	2.01375e-25
EZH2	GSTO1	-0.429465	1.23684e-17
EZH2	PET100	-0.592696	1.29527e-35
EZH2	SEC62	-0.543649	3.7551e-29
EZH2	H3F3B	-0.659934	1.67848e-46
EZH2	CLTB	-0.462217	1.65409e-20
EZH2	TMEM131	0.497995	5.0641e-24
EZH2	CLEC4E	0.447725	3.37607e-19
EZH2	DDHD1	0.547465	1.28675e-29
EZH2	CSRNP1	-0.438568	2.11107e-18
EZH2	ANAPC11	-0.547534	1.262e-29
EZH2	SIPA1L3	0.543876	3.52462e-29
EZH2	IFI44L	0.40361	1.41441e-15
EZH2	LDLRAD4	0.420936	6.17982e-17
EZH2	TBL1X	0.475682	8.79477e-22
EZH2	SH3BGRL3	-0.599595	1.29594e-36
EZH2	MIAT	0.557966	6.28583e-31
EZH2	ARRDC3-AS1	0.403978	1.32585e-15
EZH2	SNHG8	-0.583681	2.41544e-34
EZH2	APRT	-0.605895	1.50723e-37
EZH2	TRPS1	0.468521	4.2551e-21
EZH2	PUM1	0.591729	1.78019e-35
EZH2	CDK13	0.441076	1.2848e-18
EZH2	FNDC3A	0.545197	2.4356e-29
EZH2	WNK1	0.511944	1.654e-25
EZH2	GAK	0.47503	1.01676e-21
EZH2	HIF1AN	0.417361	1.19679e-16
EZH2	SLC35G2	0.430841	9.49966e-18
EZH2	SND1	0.426662	2.10922e-17
EZH2	TRERF1	0.481633	2.30586e-22
EZH2	PRIMPOL	0.410158	4.42598e-16
EZH2	PDCD5	-0.610639	2.88914e-38
EZH2	SCARA3	0.497866	5.22288e-24
EZH2	S1PR2	-0.403712	1.38925e-15
EZH2	RPP21	-0.518798	2.90307e-26
EZH2	NAA10	-0.450155	2.05636e-19
EZH2	AP000317.1	0.421111	5.98189e-17
EZH2	C18orf25	0.495168	9.94066e-24
EZH2	KRT23	0.475327	9.51729e-22
EZH2	TRBC1	-0.59429	7.6455e-36
EZH2	MIATNB	0.409787	4.72996e-16
EZH2	FCGR3A	0.469731	3.26864e-21
EZH2	DOCK2	0.670807	1.56173e-48
EZH2	ABI1	0.500574	2.72198e-24
EZH2	ATP5PD	-0.42179	5.2718e-17
EZH2	FLNB	0.400392	2.48056e-15
EZH2	MPC2	-0.50263	1.65288e-24
EZH2	MT1X	-0.49628	7.63063e-24
EZH2	GABPB1	0.47997	3.36112e-22
EZH2	DNAJA1	-0.454108	9.10209e-20
EZH2	AC100763.1	0.421202	5.88196e-17
EZH2	ICAM3	-0.569715	1.88386e-32
EZH2	AP005131.6	0.429818	1.15596e-17
EZH2	SELENOK	-0.615421	5.31039e-39
EZH2	PITHD1	-0.456934	5.05046e-20
EZH2	DBNDD2	-0.463457	1.26904e-20
EZH2	PSMD9	-0.507075	5.55912e-25
EZH2	GABARAPL2	-0.667167	7.64415e-48
EZH2	CSGALNACT1	0.494396	1.19398e-23
EZH2	DNPH1	-0.575821	2.87748e-33
EZH2	ABT1	-0.407504	7.10923e-16
EZH2	ERVMER61-1	0.410385	4.24909e-16
EZH2	CASS4	0.459337	3.04704e-20
EZH2	BBC3	-0.410853	3.90672e-16
EZH2	C12orf57	-0.634527	4.53149e-42
EZH2	PFN1	-0.6135	1.05256e-38
EZH2	ID3	-0.414852	1.89428e-16
EZH2	MON2	0.55844	5.47048e-31
EZH2	PRIM2	0.495334	9.55618e-24
EZH2	GBF1	0.490694	2.854e-23
EZH2	DSEL	0.436038	3.4689e-18
EZH2	CAB39	0.576195	2.5613e-33
EZH2	CCDC47	-0.411619	3.40315e-16
EZH2	EIF1B	-0.620145	9.6839e-40
EZH2	SEC24B	0.507987	4.43587e-25
EZH2	SRPK2	0.528763	2.15443e-27
EZH2	COX4I1	-0.652208	4.14583e-45
EZH2	IAH1	-0.506617	6.22343e-25
EZH2	MAST4	0.482176	2.03798e-22
EZH2	B2M	-0.658996	2.48973e-46
EZH2	AC105052.4	0.421932	5.13368e-17
EZH2	F5	0.519904	2.18476e-26
EZH2	SETX	0.648279	2.04295e-44
EZH2	RNF149	0.443909	7.29691e-19
EZH2	RAB10	0.526789	3.63078e-27
EZH2	STK39	0.564705	8.55031e-32
EZH2	MDM4	0.440458	1.45252e-18
EZH2	TMEM59	-0.412451	2.9288e-16
EZH2	LATS1	0.521532	1.43438e-26
EZH2	JMY	0.477992	5.24629e-22
EZH2	NPIPB11	0.428727	1.42419e-17
EZH2	DIP2B	0.6045	2.43691e-37
EZH2	PHLPP1	0.497139	6.21518e-24
EZH2	CSNK1G1	0.494626	1.13051e-23
EZH2	GMDS-DT	0.447675	3.41095e-19
EZH2	AC087854.1	0.501984	1.93398e-24
EZH2	TET3	0.454499	8.3932e-20
EZH2	ATP6V0B	-0.491705	2.25215e-23
EZH2	ARHGAP25	0.488656	4.59125e-23
EZH2	DIAPH2	0.560649	2.85613e-31
EZH2	S100A7	0.598662	1.77478e-36
EZH2	B9D2	-0.456892	5.09413e-20
EZH2	MYL6	-0.574399	4.47203e-33
EZH2	PRELID1	-0.53381	5.5826e-28
EZH2	CFL1	-0.643377	1.44654e-43
EZH2	TAOK3	0.569817	1.82596e-32
EZH2	TRAPPC1	-0.512754	1.34911e-25
EZH2	AC010609.1	0.472252	1.88004e-21
EZH2	GADD45GIP1	-0.517579	3.96783e-26
EZH2	ANTKMT	-0.463791	1.18159e-20
EZH2	HLA-E	-0.655088	1.26839e-45
EZH2	ERH	-0.533293	6.4161e-28
EZH2	CAMK2D	0.615752	4.71904e-39
EZH2	ENTPD1-AS1	0.584468	1.8775e-34
EZH2	TAF1	0.405443	1.02439e-15
EZH2	CCM2	0.4124	2.95589e-16
EZH2	FBXL4	0.458022	4.01907e-20
EZH2	STIMATE	0.494137	1.26949e-23
EZH2	ILF2	-0.408433	6.02614e-16
EZH2	AKNA	0.506713	6.0778e-25
EZH2	COX7A2	-0.666652	9.55249e-48
EZH2	TDRD3	0.462456	1.57179e-20
EZH2	KIF26B	0.403185	1.52403e-15
EZH2	FAM89B	-0.53249	7.9644e-28
EZH2	CXCR3	-0.433182	6.04766e-18
EZH2	NFATC2	0.495789	8.57682e-24
EZH2	ATP6V1F	-0.603936	2.95747e-37
EZH2	GAPDH	-0.484537	1.1885e-22
EZH2	SRP14	-0.676603	1.18894e-49
EZH2	LARP4B	0.517267	4.29684e-26
EZH2	TMEM140	0.414731	1.93639e-16
EZH2	MRTFA	0.529304	1.86591e-27
EZH2	IL2RA	0.536858	2.44184e-28
EZH2	FCHSD2	0.459554	2.91023e-20
EZH2	SUCLG2	0.425443	2.65633e-17
EZH2	GMDS	0.523286	9.0955e-27
EZH2	TNFSF12	-0.484674	1.15169e-22
EZH2	PPP3CC	0.490718	2.83841e-23
EZH2	ERP29	-0.575161	3.53163e-33
EZH2	KIAA1328	0.408329	6.1383e-16
EZH2	FBXO42	0.476969	6.59897e-22
EZH2	Z83843.1	0.470754	2.61321e-21
EZH2	ALB	0.422971	4.2277e-17
EZH2	SGMS1	0.45743	4.55162e-20
EZH2	SELENOF	-0.417449	1.17755e-16
EZH2	SVBP	-0.509888	2.76606e-25
EZH2	SOD1	-0.581288	5.17242e-34
EZH2	TRAPPC6A	-0.487867	5.51415e-23
EZH2	PRDX6	-0.420478	6.72868e-17
EZH2	GMPR2	-0.427738	1.71949e-17
EZH2	NEDD8	-0.547841	1.1568e-29
EZH2	FBXW7	0.429982	1.12035e-17
EZH2	AL135999.1	0.467032	5.87854e-21
EZH2	SH2B3	0.404723	1.16314e-15
EZH2	MAN1A1	0.472329	1.84864e-21
EZH2	ABHD17A	-0.503716	1.26852e-24
EZH2	XRN1	0.610222	3.3445e-38
EZH2	NSD2	0.532735	7.4573e-28
EZH2	ARIH1	0.568783	2.50061e-32
EZH2	AL121935.1	0.54833	1.00752e-29
EZH2	SNHG32	-0.466066	7.24427e-21
EZH2	ENTPD1	0.621761	5.37369e-40
EZH2	ZMAT2	-0.638098	1.14437e-42
EZH2	RAD51D	0.426531	2.16204e-17
EZH2	DYRK2	-0.413758	2.31119e-16
EZH2	CISD3	-0.410366	4.26382e-16
EZH2	KDM2B	0.506461	6.46875e-25
EZH2	COL4A2	0.415819	1.58754e-16
EZH2	PAXX	-0.470042	3.05393e-21
EZH2	ENDOG	-0.405871	9.4968e-16
EZH2	NOP53	-0.66408	2.88701e-47
EZH2	AL139089.1	0.426061	2.3635e-17
EZH2	C14orf119	-0.413038	2.63346e-16
EZH2	RAB5A	0.493888	1.34627e-23
EZH2	C11orf49	0.406511	8.47959e-16
EZH2	SYNPO	0.403059	1.55792e-15
EZH2	MARF1	0.446501	4.3273e-19
EZH2	TBC1D5	0.553368	2.38852e-30
EZH2	NACA	-0.670751	1.6009e-48
EZH2	RORA	0.669368	2.93366e-48
EZH2	TMEM126A	-0.434058	5.10262e-18
EZH2	RABAC1	-0.490797	2.78651e-23
EZH2	PAFAH1B1	0.504743	9.86568e-25
EZH2	MIB1	0.51754	4.00705e-26
EZH2	THADA	0.516732	4.92588e-26
EZH2	LSM3	-0.507991	4.43145e-25
EZH2	AL031727.2	0.429446	1.24129e-17
EZH2	CASP4	-0.411922	3.22215e-16
EZH2	CCL18	0.453898	9.50775e-20
EZH2	PXK	0.509497	3.0489e-25
EZH2	HIBCH	0.429051	1.33863e-17
EZH2	PNRC1	-0.661848	7.47446e-47
EZH2	UBOX5-AS1	0.505683	7.83265e-25
EZH2	ELOC	-0.547632	1.22734e-29
EZH2	SLIRP	-0.43213	7.41096e-18
EZH2	NDUFA13	-0.548648	9.2056e-30
EZH2	EVI2B	-0.476476	7.36698e-22
EZH2	MORF4L1	-0.52527	5.41403e-27
EZH2	TMEM35B	-0.505532	8.12918e-25
EZH2	PPP1R16B	0.451251	1.6422e-19
EZH2	H1FX	-0.432825	6.48006e-18
EZH2	UBR3	0.449035	2.5857e-19
EZH2	UFD1	-0.443533	7.86767e-19
EZH2	RNF213-AS1	0.464961	9.19209e-21
EZH2	LAMTOR5	-0.543032	4.45842e-29
EZH2	CD276	0.447921	3.24469e-19
EZH2	KIF1B	0.538455	1.57829e-28
EZH2	TOMM22	-0.422792	4.37138e-17
EZH2	MCU	0.41297	2.66634e-16
EZH2	JMJD1C	0.65608	8.409e-46
EZH2	ATP5MC1	-0.490398	3.0591e-23
EZH2	ATXN7	0.488058	5.27538e-23
EZH2	EVI5	0.501224	2.32585e-24
EZH2	INTS8	0.418083	1.04787e-16
EZH2	HMGN1	-0.581262	5.21469e-34
EZH2	TMCO1	-0.53528	3.75009e-28
EZH2	LSM7	-0.571793	9.98073e-33
EZH2	BMPR2	0.551903	3.63884e-30
EZH2	TMEM126B	-0.428001	1.63537e-17
EZH2	JUND	-0.580043	7.668e-34
EZH2	CENPX	-0.502479	1.71492e-24
EZH2	PPIA	-0.596534	3.62411e-36
EZH2	MFSD14A	0.418373	9.93365e-17
EZH2	BTF3	-0.658253	3.39974e-46
EZH2	RBM6	0.457742	4.26301e-20
EZH2	NSA2	-0.532118	8.80063e-28
EZH2	LRCH3	0.667236	7.41876e-48
EZH2	AUP1	-0.431239	8.8006e-18
EZH2	TPR	-0.416335	1.44457e-16
EZH2	COMT	-0.401701	1.97535e-15
EZH2	ZDHHC20	0.50363	1.29547e-24
EZH2	ATRX	0.424037	3.46113e-17
EZH2	KPNA6	0.411854	3.26198e-16
EZH2	CDC42	-0.55612	1.077e-30
EZH2	OGA	0.427056	1.95724e-17
EZH2	ABHD14A	-0.499474	3.5496e-24
EZH2	PREX1	0.599493	1.34118e-36
EZH2	PGAM1	-0.418098	1.045e-16
EZH2	ERBIN	0.51294	1.2874e-25
EZH2	LSM6	-0.529928	1.58033e-27
EZH2	HSPE1	-0.551086	4.59748e-30
EZH2	CARD16	-0.57433	4.56897e-33
EZH2	HERC1	0.445127	5.71196e-19
EZH2	MAP4K3	0.454205	8.92133e-20
EZH2	CDK2AP2	-0.571967	9.46409e-33
EZH2	RAP1B	0.481963	2.13929e-22
EZH2	BRWD3	0.532788	7.35008e-28
EZH2	CIB1	-0.614744	6.76301e-39
EZH2	LARS2	0.532595	7.74159e-28
EZH2	TMEM245	0.480124	3.24579e-22
EZH2	TBL1XR1	0.548301	1.0158e-29
EZH2	RNF213	0.501543	2.15283e-24
EZH2	PIK3R5	0.563074	1.39176e-31
EZH2	FUNDC2	-0.441799	1.11269e-18
EZH2	BAG1	-0.517123	4.45823e-26
EZH2	IGF2R	0.421355	5.71676e-17
EZH2	EP300	0.449599	2.3044e-19
EZH2	ZNF292	0.638082	1.15161e-42
EZH2	CD48	-0.433426	5.76784e-18
EZH2	IER3	0.474355	1.18131e-21
EZH2	LINC02694	0.522298	1.17614e-26
EZH2	GALNT10	0.458111	3.94437e-20
EZH2	VPS8	0.549399	7.43835e-30
EZH2	TRPM6	0.406551	8.42089e-16
EZH2	APOE	0.642995	1.6825e-43
EZH2	ZNF813	0.404167	1.2826e-15
EZH2	PAN3	0.572705	7.54221e-33
EZH2	VPS41	0.462887	1.43357e-20
EZH2	TBC1D1	0.481263	2.5079e-22
EZH2	RGS19	-0.432116	7.43174e-18
EZH2	TRPM7	0.582161	3.92005e-34
EZH2	SNTB2	0.405549	1.00545e-15
EZH2	FXYD5	-0.574402	4.46851e-33
EZH2	SMG6	0.497324	5.9464e-24
EZH2	ATP5PB	-0.47068	2.65571e-21
EZH2	MEF2A	0.53639	2.77431e-28
EZH2	ZFYVE28	0.405266	1.05691e-15
EZH2	NRF1	0.401424	2.07295e-15
EZH2	TPM3	-0.58936	3.86514e-35
EZH2	LPP	0.601769	6.20243e-37
EZH2	PA2G4	-0.441156	1.26457e-18
EZH2	PP2D1	0.468923	3.89849e-21
EZH2	ERVK3-1	-0.442164	1.03443e-18
EZH2	S100A4	-0.609457	4.37131e-38
EZH2	MKNK1	0.492131	2.03752e-23
EZH2	APOBEC3C	-0.43372	5.44904e-18
EZH2	UQCRQ	-0.56729	3.93039e-32
EZH2	KRT10	-0.634188	5.15973e-42
EZH2	C1QB	0.563773	1.12991e-31
EZH2	NBPF12	0.428325	1.53771e-17
EZH2	RBM3	-0.432495	6.90785e-18
EZH2	AC020915.2	-0.410335	4.2875e-16
EZH2	TMC8	0.639598	6.38366e-43
EZH2	TTC37	0.418015	1.06108e-16
EZH2	CLASP2	0.470308	2.88129e-21
EZH2	XPO4	0.429564	1.21361e-17
EZH2	SLC16A1-AS1	0.401941	1.89438e-15
EZH2	C11orf80	0.4226	4.53147e-17
EZH2	MZT2A	-0.554724	1.6145e-30
EZH2	UBE4B	0.474292	1.19793e-21
EZH2	USP33	0.432152	7.38014e-18
EZH2	HNRNPA2B1	-0.533101	6.75734e-28
EZH2	PPP1R21	0.448492	2.88855e-19
EZH2	JAZF1	0.577768	1.56728e-33
EZH2	INSYN2B	0.477271	6.16726e-22
EZH2	C1QC	0.482239	2.00913e-22
EZH2	USP12	0.462919	1.4238e-20
EZH2	CBFB	0.439582	1.72793e-18
EZH2	CFB	0.506885	5.82588e-25
EZH2	NDUFB10	-0.577065	1.95243e-33
EZH2	DMXL1	0.584652	1.77025e-34
EZH2	USP3-AS1	0.412122	3.10793e-16
EZH2	LCORL	0.537089	2.29312e-28
EZH2	LAMTOR1	-0.460699	2.28394e-20
EZH2	RWDD1	-0.49988	3.21827e-24
EZH2	UQCR10	-0.69567	1.61254e-53
EZH2	DNAJC19	-0.477266	6.17349e-22
EZH2	ORC5	0.414928	1.868e-16
EZH2	ASCC3	0.400756	2.32861e-15
EZH2	MAPKAP1	0.487907	5.4637e-23
EZH2	PCED1B	0.417075	1.26132e-16
EZH2	UQCRB	-0.656385	7.40799e-46
EZH2	VEZT	0.433651	5.52211e-18
EZH2	SPTLC2	0.519704	2.30014e-26
EZH2	ATP5IF1	-0.674778	2.69203e-49
EZH2	C20orf194	0.497516	5.67931e-24
EZH2	GSTK1	-0.574666	4.11801e-33
EZH2	CMTM3	-0.492769	1.75326e-23
EZH2	PACS1	0.537878	1.8485e-28
EZH2	CRADD	0.546931	1.49612e-29
EZH2	AL139807.1	0.50238	1.75686e-24
EZH2	GLMN	0.539028	1.34864e-28
EZH2	ATR	0.413944	2.23433e-16
EZH2	CPEB3	0.470359	2.84914e-21
EZH2	CHCHD10	-0.51811	3.46397e-26
EZH2	TRPC4AP	0.528609	2.24424e-27
EZH2	SMARCC1	0.563271	1.31228e-31
EZH2	ELF1	0.459345	3.04155e-20
EZH2	KRT19	0.491307	2.47273e-23
EZH2	AC131011.1	0.456492	5.53958e-20
EZH2	AC116158.2	0.430629	9.8946e-18
EZH2	ZNF133	0.458204	3.86802e-20
EZH2	CLASP1	0.645076	7.37044e-44
EZH2	SNRPC	-0.465071	8.97717e-21
EZH2	NSL1	-0.495801	8.55206e-24
EZH2	FAM200B	-0.432893	6.39578e-18
EZH2	SEPTIN6	0.405926	9.40527e-16
EZH2	HNRNPA1	-0.654804	1.42644e-45
EZH2	PIGL	0.4923	1.95834e-23
EZH2	ST3GAL3	0.409772	4.74327e-16
EZH2	AC007106.2	0.421629	5.43175e-17
EZH2	IFI27L2	-0.662836	4.91121e-47
EZH2	RGS10	-0.623504	2.83649e-40
EZH2	EXOC6B	0.49405	1.29561e-23
EZH2	GTF2H5	-0.450186	2.0436e-19
EZH2	PCED1B-AS1	-0.663838	3.20232e-47
EZH2	MZT2B	-0.635667	2.92581e-42
EZH2	PSMA5	-0.495631	8.90445e-24
EZH2	SLC30A9	0.425618	2.5698e-17
EZH2	ROMO1	-0.513142	1.22364e-25
EZH2	SF3B5	-0.62795	5.45517e-41
EZH2	TMEM181	0.433788	5.37732e-18
EZH2	CARD11	0.638847	8.55351e-43
EZH2	SMARCA5	-0.418456	9.78324e-17
EZH2	ATP5ME	-0.663998	2.99058e-47
EZH2	TPRKB	-0.422858	4.31808e-17
EZH2	ZFR	0.53613	2.97759e-28
EZH2	DGKG	0.444787	6.11631e-19
EZH2	FOXN3	0.696957	8.62129e-54
EZH2	CALR	-0.515253	7.175e-26
EZH2	STOX2	0.41955	7.99221e-17
EZH2	NBPF15	0.440667	1.39358e-18
EZH2	LINC00342	0.423512	3.81967e-17
EZH2	IL21R	0.459356	3.03469e-20
EZH2	TSTD1	-0.698425	4.20326e-54
EZH2	FTX	0.589757	3.39622e-35
EZH2	RHOT1	0.408206	6.27436e-16
EZH2	ERC1	0.493534	1.46392e-23
EZH2	ATP5F1A	-0.458121	3.93624e-20
EZH2	ABCC1	0.616339	3.82338e-39
EZH2	TXNDC11	0.448073	3.146e-19
EZH2	MGAT5	0.538101	1.73892e-28
EZH2	ATRAID	-0.512862	1.31324e-25
EZH2	SNF8	-0.487905	5.4654e-23
EZH2	ARHGDIA	-0.403837	1.3591e-15
EZH2	PTRHD1	-0.421498	5.56637e-17
EZH2	RAP1GDS1	0.488817	4.42255e-23
EZH2	HMGB1	-0.620078	9.92236e-40
EZH2	MICU2	0.437118	2.80787e-18
EZH2	IARS	0.461228	2.04119e-20
EZH2	ANKHD1	0.55837	5.58363e-31
EZH2	PARP14	0.447779	3.33976e-19
EZH2	UFC1	-0.601689	6.37236e-37
EZH2	TPD52L1	0.427927	1.65867e-17
EZH2	BRMS1	-0.483626	1.46397e-22
EZH2	NOL7	-0.606396	1.26773e-37
EZH2	SLC38A9	0.555564	1.26557e-30
EZH2	TWF2	-0.435684	3.71752e-18
EZH2	PIP4K2A	0.535628	3.41252e-28
EZH2	PSMB6	-0.439934	1.61168e-18
EZH2	SRP19	-0.459712	2.81468e-20
EZH2	ELOB	-0.635853	2.7245e-42
EZH2	ATP5MPL	-0.559525	3.9779e-31
EZH2	RNASEK	-0.540809	8.25861e-29
EZH2	SH2D1A	-0.495598	8.97619e-24
EZH2	SIPA1L1	0.455293	7.11448e-20
EZH2	CDV3	-0.565595	6.54885e-32
EZH2	BRI3	-0.421805	5.25663e-17
EZH2	ARFGEF2	0.487374	6.18129e-23
EZH2	SMURF1	0.452639	1.2339e-19
EZH2	GRK6	-0.417195	1.23383e-16
EZH2	DENND1A	0.495496	9.19517e-24
EZH2	CCSER2	0.484645	1.15925e-22
EZH2	INVS	0.601168	7.60624e-37
EZH2	CCDC85B	-0.525806	4.70378e-27
EZH2	PPM1B	0.579704	8.53307e-34
EZH2	TBC1D22A	0.591014	2.25145e-35
EZH2	H2AFV	-0.55346	2.32612e-30
EZH2	JARID2	0.412964	2.6689e-16
EZH2	ITM2A	-0.475107	9.99573e-22
EZH2	ZNF562	0.474078	1.25597e-21
EZH2	ZP3	0.421967	5.10052e-17
EZH2	USP15	0.455671	6.57597e-20
EZH2	ADAM17	0.489852	3.47518e-23
EZH2	SET	-0.666469	1.03365e-47
EZH2	FITM2	0.423305	3.97107e-17
EZH2	SERF2	-0.687966	6.39943e-52
EZH2	RAPGEF2	0.400509	2.43038e-15
EZH2	UXT	-0.627261	7.05496e-41
EZH2	CREB1	0.417685	1.12753e-16
EZH2	ZZEF1	0.460911	2.18361e-20
EZH2	SENP6	0.459328	3.05228e-20
EZH2	RAC2	-0.602621	4.63912e-37
EZH2	CD27	-0.58661	9.42963e-35
EZH2	C17orf49	-0.493588	1.44531e-23
EZH2	CUL9	-0.472769	1.6777e-21
EZH2	COX6A1	-0.693938	3.72672e-53
EZH2	TRBC2	-0.68393	4.20688e-51
EZH2	UBASH3B	0.519174	2.63592e-26
EZH2	AC008875.3	-0.41752	1.16238e-16
EZH2	PBX4	0.567035	4.24527e-32
EZH2	EIF5B	-0.4466	4.24167e-19
EZH2	SBDS	-0.504459	1.05769e-24
EZH2	SPP1	0.55538	1.33495e-30
EZH2	ZEB1	0.620758	7.74817e-40
EZH2	SAP18	-0.649367	1.31647e-44
EZH2	GLOD4	-0.488936	4.30208e-23
EZH2	PPP3CA	0.555312	1.36162e-30
EZH2	LCOR	0.467097	5.79653e-21
EZH2	EHBP1	0.428141	1.59247e-17
EZH2	HECTD1	0.443343	8.17227e-19
EZH2	HLA-F	-0.593903	8.69168e-36
EZH2	MAN1A2	0.497751	5.3683e-24
EZH2	GLRX5	-0.592913	1.20559e-35
EZH2	CD86	0.433563	5.61766e-18
EZH2	SENP7	0.515321	7.05275e-26
EZH2	NEDD9	0.622974	3.44541e-40
EZH2	VPS54	0.477124	6.37298e-22
EZH2	POP5	-0.488601	4.6498e-23
EZH2	SEC61B	-0.624801	1.7582e-40
EZH2	ANKRD17	0.514109	9.58807e-26
EZH2	SCAF8	0.572288	8.57537e-33
EZH2	NLRC5	0.407892	6.63609e-16
EZH2	AL353622.1	0.507462	5.05167e-25
EZH2	RAB1B	-0.431278	8.73419e-18
EZH2	IL2RG	-0.519951	2.1583e-26
EZH2	LAGE3	-0.554658	1.646e-30
EZH2	CUX1	0.449487	2.35789e-19
EZH2	LIN28B-AS1	0.406551	8.42089e-16
EZH2	PRR13	-0.576741	2.16067e-33
EZH2	PTPN1	0.440929	1.32292e-18
EZH2	AC012459.1	0.408126	6.36436e-16
EZH2	PHACTR2	0.588668	4.8416e-35
EZH2	NUDT1	-0.442093	1.04924e-18
EZH2	G2E3	0.483128	1.64058e-22
EZH2	PSMD5	0.480431	3.02792e-22
EZH2	ATAD2	0.461919	1.76218e-20
EZH2	ANP32E	-0.434063	5.09793e-18
EZH2	SIK1	0.433524	5.65975e-18
EZH2	SERINC5	0.491172	2.55192e-23
EZH2	KLHL5	0.492704	1.78068e-23
EZH2	TBCK	0.46267	1.50172e-20
EZH2	PSMA2	-0.568008	3.16296e-32
EZH2	MAP4	0.438396	2.18399e-18
EZH2	ITM2B	-0.606992	1.03127e-37
EZH2	CD3E	-0.573973	5.10237e-33
EZH2	AL365295.1	0.481353	2.45711e-22
EZH2	ATAD2B	0.570702	1.39392e-32
EZH2	GATAD2B	0.571081	1.24156e-32
EZH2	ELMOD1	0.489892	3.44293e-23
EZH2	POLR3K	-0.406084	9.14579e-16
EZH2	CRIP1	-0.625593	1.31178e-40
EZH2	ZFAND6	0.443214	8.3868e-19
EZH2	C1orf56	-0.402849	1.61615e-15
EZH2	RSF1	0.460003	2.64661e-20
EZH2	FAM120A	0.465952	7.42439e-21
EZH2	SSU72	-0.495809	8.53564e-24
EZH2	ZDHHC17	0.402282	1.78485e-15
EZH2	BTG1	-0.652905	3.11611e-45
EZH2	COX6B1	-0.677016	9.87217e-50
EZH2	TRIP12	0.460236	2.51947e-20
EZH2	TOMM7	-0.726817	1.55159e-60
EZH2	PDS5A	0.473707	1.36363e-21
EZH2	MECP2	0.421627	5.43452e-17
EZH2	SRP9	-0.60753	8.55667e-38
EZH2	IGFBP3	0.520563	1.84295e-26
EZH2	NDUFAF3	-0.611895	1.85674e-38
EZH2	TOMM6	-0.583144	2.86718e-34
EZH2	NCOA1	0.525472	5.13431e-27
EZH2	CDK17	0.511663	1.77453e-25
EZH2	TNFAIP2	0.419981	7.3787e-17
EZH2	YWHAB	-0.622145	4.66992e-40
EZH2	AC005480.1	0.416971	1.28571e-16
EZH2	USP10	0.482314	1.97508e-22
EZH2	DNAJC8	-0.619648	1.15959e-39
EZH2	ZNRF1	0.407466	7.15759e-16
EZH2	XPR1	0.481931	2.1548e-22
EZH2	RAB1A	0.522908	1.00345e-26
EZH2	FTH1	-0.640205	5.03652e-43
EZH2	IMP3	-0.460358	2.45494e-20
EZH2	PRPF31	-0.443297	8.24914e-19
EZH2	HLA-DRB5	-0.436413	3.22381e-18
EZH2	TMEM50B	-0.445267	5.55221e-19
EZH2	SCAPER	0.405973	9.3281e-16
EZH2	LCK	-0.442755	9.19421e-19
EZH2	PSMD8	-0.56638	5.17192e-32
EZH2	LINC02709	0.424924	2.92938e-17
EZH2	MLEC	-0.404858	1.13578e-15
EZH2	S100PBP	0.451959	1.41963e-19
EZH2	PCCA	0.599497	1.33949e-36
EZH2	RELCH	0.519357	2.51507e-26
EZH2	COPS9	-0.668912	3.58029e-48
EZH2	C9orf16	-0.509964	2.71406e-25
EZH2	MAGED2	-0.486316	7.89271e-23
EZH2	ARL5B	0.446775	4.09433e-19
EZH2	UTRN	0.541936	6.04644e-29
EZH2	ATP5MC3	-0.594892	6.26114e-36
EZH2	MIF	-0.63983	5.83183e-43
EZH2	CCDC6	0.548956	8.43603e-30
EZH2	MSH3	0.602524	4.79433e-37
EZH2	NUMB	0.582935	3.06435e-34
EZH2	LMTK2	0.630728	1.92117e-41
EZH2	USP3	0.461241	2.03555e-20
EZH2	BBX	0.453251	1.08728e-19
EZH2	MTHFD1L	0.459538	2.9202e-20
EZH2	VKORC1	-0.421597	5.46498e-17
EZH2	SPPL2A	0.526891	3.53464e-27
EZH2	GPATCH8	0.573122	6.63413e-33
EZH2	OCIAD2	-0.631281	1.55896e-41
EZH2	HCST	-0.612988	1.26184e-38
EZH2	COX14	-0.462886	1.43395e-20
EZH2	ANKIB1	0.577482	1.71418e-33
EZH2	UTY	0.647674	2.60698e-44
EZH2	WBP11	-0.494202	1.25e-23
EZH2	KRTCAP2	-0.617362	2.64798e-39
EZH2	VTN	0.42062	6.55344e-17
EZH2	SSBP1	-0.554951	1.51212e-30
EZH2	ARL6IP4	-0.491729	2.23928e-23
EZH2	EEF1A1	-0.655344	1.14108e-45
EZH2	DOP1B	0.463711	1.20195e-20
EZH2	BLOC1S2	-0.432417	7.01256e-18
EZH2	SLC10A7	0.416494	1.40327e-16
EZH2	DDX52	0.445443	5.35905e-19
EZH2	AC090772.1	0.545173	2.45233e-29
EZH2	FAM168A	0.593308	1.05838e-35
EZH2	SCP2	-0.412327	2.99514e-16
EZH2	BUD31	-0.482743	1.79121e-22
EZH2	AL133453.1	-0.480482	2.99372e-22
EZH2	EIF3F	-0.66767	6.14563e-48
EZH2	STRN3	0.530104	1.5079e-27
EZH2	RNF7	-0.494945	1.04819e-23
EZH2	AHSA1	-0.427041	1.96304e-17
EZH2	ARL2	-0.479768	3.51788e-22
EZH2	NDUFA11	-0.560193	3.26791e-31
EZH2	AC008014.1	0.428673	1.43893e-17
EZH2	SFT2D1	-0.472674	1.71304e-21
EZH2	BPTF	0.472202	1.9011e-21
EZH2	COA8	-0.404638	1.18055e-15
EZH2	SMYD3	0.650931	6.9806e-45
EZH2	RBMS1	0.422202	4.88133e-17
EZH2	CASZ1	0.429479	1.23351e-17
EZH2	AC246817.1	0.514765	8.12157e-26
EZH2	DNAJA2	-0.514632	8.3997e-26
EZH2	LINC02109	0.442594	9.49501e-19
EZH2	RALB	-0.408187	6.29594e-16
EZH2	CD28	0.455384	6.98089e-20
EZH2	SNX29	0.516588	5.10934e-26
EZH2	MALT1	0.542996	4.50379e-29
EZH2	SMDT1	-0.581354	5.06544e-34
EZH2	ARL15	0.590334	2.81237e-35
EZH2	IL7	0.472451	1.79959e-21
EZH2	AC013643.2	0.406551	8.42089e-16
EZH2	PHTF2	0.512212	1.54634e-25
EZH2	ARNT	0.436712	3.04046e-18
EZH2	CD3G	-0.616643	3.42942e-39
EZH2	MSI2	0.65788	3.97336e-46
EZH2	CD2	-0.557588	7.01947e-31
EZH2	JTB	-0.693513	4.5729e-53
EZH2	UBE2V1	-0.48824	5.05701e-23
EZH2	STAT2	0.497632	5.52467e-24
EZH2	PPP6R3	0.565559	6.61963e-32
EZH2	METTL26	-0.503863	1.22378e-24
EZH2	WDR83OS	-0.595336	5.40243e-36
EZH2	AL022097.1	0.420274	6.98942e-17
EZH2	ANXA7	-0.4068	8.05626e-16
EZH2	BZW1	-0.476108	7.99791e-22
EZH2	MAP4K5	0.488267	5.0254e-23
EZH2	MYL12A	-0.618472	1.77488e-39
EZH2	BCL2	0.502147	1.85919e-24
EZH2	LAPTM5	-0.442771	9.16363e-19
EZH2	TMEM135	0.488797	4.44364e-23
EZH2	ANAPC15	-0.528858	2.10082e-27
EZH2	FZD1	0.402823	1.62352e-15
EZH2	SLMAP	0.522081	1.24409e-26
EZH2	ERN1	0.401642	1.99579e-15
EZH2	AL136456.1	0.47693	6.65641e-22
EZH2	ABRACL	-0.50809	4.32477e-25
EZH2	AL157938.2	0.460437	2.41427e-20
EZH2	PCSK7	0.529525	1.75936e-27
EZH2	PRR22	0.419186	8.54921e-17
EZH2	FN1	0.441811	1.1099e-18
EZH2	RBP5	0.444479	6.5065e-19
EZH2	MPG	-0.554049	1.96241e-30
EZH2	DAD1	-0.671964	9.38571e-49
EZH2	ATP5PO	-0.531914	9.29509e-28
EZH2	ANKRD11	0.549603	7.01805e-30
EZH2	NCMAP-DT	-0.421167	5.92022e-17
EZH2	ACOT9	0.453505	1.0314e-19
EZH2	B3GNTL1	0.407254	7.43215e-16
EZH2	AP5M1	0.402428	1.73992e-15
EZH2	SELENOS	-0.478294	4.90297e-22
EZH2	NDUFB11	-0.476387	7.51477e-22
EZH2	TLN1	-0.438972	1.94944e-18
EZH2	DUSP10	0.422833	4.33791e-17
EZH2	NCF1	-0.447237	3.72831e-19
EZH2	TMA7	-0.721235	3.29985e-59
EZH2	TMEM256	-0.544537	2.92982e-29
EZH2	HINT1	-0.654848	1.40076e-45
EZH2	ATF7	0.495554	9.07036e-24
EZH2	HSP90AB1	-0.509006	3.44522e-25
EZH2	ENY2	-0.468544	4.23415e-21
EZH2	AC104365.1	0.454716	8.02198e-20
EZH2	EDF1	-0.547619	1.23195e-29
EZH2	KRIT1	0.452268	1.33207e-19
EZH2	CYTH1	0.552443	3.11668e-30
EZH2	SLFN12L	0.59209	1.58131e-35
EZH2	MBTPS2	0.507797	4.65036e-25
EZH2	SNHG29	-0.602997	4.07949e-37
EZH2	SERBP1	-0.563385	1.26851e-31
EZH2	COPZ1	-0.407724	6.83673e-16
EZH2	COX10	0.458698	3.48655e-20
EZH2	FAM13B	0.486247	8.01936e-23
EZH2	ZNF706	-0.577283	1.82418e-33
EZH2	ANAPC16	-0.589246	4.01176e-35
EZH2	ATP9B	0.50518	8.86453e-25
EZH2	AC010976.1	0.411875	3.24946e-16
EZH2	VAPA	-0.419281	8.40053e-17
EZH2	RGS6	0.454266	8.80884e-20
EZH2	UHRF2	0.456103	6.00914e-20
EZH2	ASPH	0.474854	1.05731e-21
EZH2	TBCB	-0.482291	1.98518e-22
EZH2	ZNF585A	-0.411054	3.76773e-16
EZH2	DEPDC5	0.448488	2.89079e-19
EZH2	ISCU	-0.601671	6.41245e-37
EZH2	TNFRSF14	-0.580608	6.41407e-34
EZH2	CHI3L1	0.541888	6.12753e-29
EZH2	MKNK2	-0.538851	1.41587e-28
EZH2	S100A8	0.617503	2.5171e-39
EZH2	OAZ1	-0.693138	5.47728e-53
EZH2	VDR	0.411355	3.56887e-16
EZH2	PDIA3	-0.478715	4.46e-22
EZH2	CDC42SE2	0.467299	5.54886e-21
EZH2	RCOR1	0.452079	1.38498e-19
EZH2	BTBD9	0.616052	4.23728e-39
EZH2	DTNB	0.571525	1.08383e-32
EZH2	TAB2	0.452657	1.22932e-19
EZH2	COX5B	-0.596741	3.38105e-36
EZH2	EBAG9	-0.46483	9.45394e-21
EZH2	NOL10	0.45044	1.94001e-19
EZH2	FAF1	0.637976	1.19961e-42
EZH2	SH3PXD2A	0.541005	7.82346e-29
EZH2	DOCK10	0.69092	1.58158e-52
EZH2	ZFAND3	0.673229	5.36181e-49
EZH2	PPDPF	-0.597068	3.03126e-36
EZH2	AC090152.1	-0.433127	6.11252e-18
EZH2	CCDC107	-0.462745	1.47764e-20
EZH2	TP53BP1	0.532331	8.31149e-28
EZH2	SNRPG	-0.522663	1.06949e-26
EZH2	AL390195.1	0.424942	2.9197e-17
EZH2	G2E3-AS1	0.420772	6.37119e-17
EZH2	RAN	-0.531253	1.10958e-27
EZH2	SERP1	-0.657368	4.91993e-46
EZH2	NPC1	0.486709	7.20893e-23
EZH2	STAT5B	0.526226	4.21185e-27
EZH2	ORAI3	-0.429892	1.13982e-17
EZH2	FCN3	0.421932	5.13356e-17
EZH2	TIGIT	-0.493167	1.59655e-23
EZH2	PHACTR4	0.40336	1.47787e-15
EZH2	EIF4B	-0.542549	5.10044e-29
EZH2	DOCK9	0.412262	3.03035e-16
EZH2	TCEA1	-0.509048	3.40892e-25
EZH2	HMGN2	-0.597481	2.63952e-36
EZH2	HLA-DPB1	-0.47926	3.94511e-22
EZH2	GTF2A2	-0.561421	2.27316e-31
EZH2	AHCYL2	0.534483	4.65447e-28
EZH2	RBX1	-0.427248	1.88723e-17
EZH2	LINC00299	0.619072	1.42867e-39
EZH2	ATP6V0C	-0.554184	1.88734e-30
EZH2	MED27	0.470749	2.61604e-21
EZH2	CCDC14	0.421882	5.18132e-17
EZH2	ATP6V0E1	-0.539447	1.20197e-28
EZH2	FNDC3B	0.498172	4.85387e-24
EZH2	LINC02163	0.468976	3.85431e-21
EZH2	HERC4	0.525718	4.81395e-27
EZH2	CHST11	0.675692	1.78937e-49
EZH2	TMEM230	-0.432521	6.87242e-18
EZH2	LRSAM1	0.405154	1.07804e-15
EZH2	LCLAT1	0.411369	3.56037e-16
EZH2	HIST1H4C	-0.566073	5.67138e-32
EZH2	NBAS	0.53401	5.28836e-28
EZH2	EFR3A	0.467165	5.71131e-21
EZH2	CD80	0.564799	8.31472e-32
EZH2	UBXN7	0.454565	8.2788e-20
EZH2	SLC39A4	-0.442603	9.47652e-19
EZH2	OBI1-AS1	0.425114	2.8263e-17
EZH2	PIAS1	0.504903	9.48715e-25
EZH2	STXBP4	0.441941	1.08159e-18
EZH2	ARNTL	0.479351	3.86494e-22
EZH2	ZNF410	0.498584	4.39652e-24
EZH2	MGA	0.436045	3.46448e-18
EZH2	AKAP10	0.490597	2.91972e-23
EZH2	CCT3	-0.403867	1.35197e-15
EZH2	USP9Y	0.509402	3.12212e-25
EZH2	AC139720.1	0.443609	7.74927e-19
EZH2	SLC9A9	0.537603	1.99249e-28
EZH2	SULT2B1	0.523599	8.38295e-27
EZH2	POP4	-0.419562	7.97482e-17
EZH2	PDSS2	0.551754	3.79775e-30
EZH2	PARK7	-0.588966	4.39492e-35
EZH2	TYW1	0.441658	1.14427e-18
EZH2	PTK2B	0.483915	1.37036e-22
EZH2	LMBR1	0.492817	1.73372e-23
EZH2	POLR2F	-0.454357	8.64469e-20
EZH2	DNTTIP2	-0.410157	4.42661e-16
EZH2	SUMF1	0.497385	5.86029e-24
EZH2	AP3B1	0.603595	3.32446e-37
EZH2	IFITM1	-0.410026	4.53173e-16
EZH2	ARID4B	0.444394	6.61914e-19
EZH2	FKBP1A	-0.443499	7.9223e-19
EZH2	TRAF3	0.666765	9.094e-48
EZH2	GLG1	0.59092	2.32204e-35
EZH2	SHLD2	0.428764	1.4142e-17
EZH2	AIF1	0.498256	4.75696e-24
EZH2	MFSD14C	0.5129	1.30072e-25
EZH2	S100A10	-0.602037	5.66148e-37
EZH2	TMBIM4	-0.64199	2.50099e-43
EZH2	TLE5	-0.512595	1.40445e-25
EZH2	POLD4	-0.432667	6.68133e-18
EZH2	RNF187	-0.497755	5.36404e-24
EZH2	SSR3	-0.626218	1.04021e-40
EZH2	EIF3G	-0.555838	1.16897e-30
EZH2	PPP1CA	-0.440037	1.57916e-18
EZH2	PRKCH	0.640982	3.71569e-43
EZH2	RABGAP1L	0.578371	1.29744e-33
EZH2	AC009120.2	0.468707	4.08644e-21
EZH2	TUSC2	-0.517807	3.74309e-26
EZH2	HLA-C	-0.414822	1.90442e-16
EZH2	N4BP1	0.435358	3.96214e-18
EZH2	RUNX1	0.615582	5.01306e-39
EZH2	ZNF236	0.488535	4.72251e-23
EZH2	ARHGEF12	0.472663	1.71714e-21
EZH2	NDUFC2	-0.539208	1.28372e-28
EZH2	POLR2J3	0.572086	9.1247e-33
EZH2	ARNTL2	0.522908	1.00365e-26
EZH2	HSP90AA1	-0.498305	4.70063e-24
EZH2	AC079385.1	0.449478	2.36202e-19
EZH2	EIF3D	-0.404039	1.31179e-15
EZH2	NNMT	0.422191	4.89098e-17
EZH2	USP9X	0.422847	4.32681e-17
EZH2	BTBD6	-0.415578	1.65917e-16
EZH2	AKAP13	0.609516	4.28171e-38
EZH2	CDRT4	0.502203	1.834e-24
EZH2	RNGTT	0.441991	1.07085e-18
EZH2	PRELID2	0.40665	8.27331e-16
EZH2	FBXO38	0.456089	6.02575e-20
EZH2	GRAP2	0.441831	1.1055e-18
EZH2	ARHGAP15	0.607941	7.41803e-38
EZH2	ANKRD10-IT1	0.439053	1.91843e-18
EZH2	BABAM2	0.606669	1.15324e-37
EZH2	FAM222B	0.575158	3.53527e-33
EZH2	CRTC3	0.575209	3.4797e-33
EZH2	RBIS	-0.596426	3.75678e-36
EZH2	GAMT	-0.463251	1.32639e-20
EZH2	DIPK1A	0.404551	1.19887e-15
EZH2	GBP5	-0.438375	2.19273e-18
EZH2	UBA6	0.497126	6.23425e-24
EZH2	CD44	0.425094	2.83714e-17
EZH2	ATXN7L1	0.435582	3.79238e-18
EZH2	CNBP	-0.532777	7.37248e-28
EZH2	SLC45A4	0.439561	1.73525e-18
EZH2	AL121985.1	0.435344	3.97236e-18
EZH2	TFAM	-0.473936	1.29615e-21
EZH2	ACTB	-0.512676	1.37611e-25
EZH2	MICOS13	-0.517337	4.22144e-26
EZH2	SNRPD2	-0.626047	1.10841e-40
EZH2	TUT7	0.403248	1.5071e-15
EZH2	EEF1E1	-0.480123	3.24634e-22
EZH2	ARHGAP12	0.422923	4.2659e-17
EZH2	R3HCC1L	0.479714	3.56085e-22
EZH2	ITK	0.477911	5.34262e-22
EZH2	KLHL15	0.422586	4.54371e-17
EZH2	SGSM2	0.408284	6.18759e-16
EZH2	TOX	0.48377	1.4165e-22
EZH2	ITPR2	0.603262	3.72645e-37
EZH2	CELF1	0.425382	2.6871e-17
EZH2	AL139022.1	0.473385	1.4643e-21
EZH2	BCL7C	-0.466561	6.50927e-21
EZH2	CCDC59	-0.540099	1.00445e-28
EZH2	LUCAT1	0.475921	8.33797e-22
EZH2	USF2	-0.491727	2.24033e-23
EZH2	UBE3C	0.527717	2.84176e-27
EZH2	ARPC1B	-0.608532	6.0383e-38
EZH2	NUP153	0.43928	1.83406e-18
EZH2	UBE2M	-0.420815	6.32102e-17
EZH2	HERPUD1	-0.524657	6.35732e-27
EZH2	DRAP1	-0.549911	6.42887e-30
EZH2	ELMO1	0.608228	6.71298e-38
EZH2	DIS3L2	0.541382	7.04917e-29
EZH2	NUDC	-0.412456	2.92605e-16
EZH2	MANBA	0.496429	7.3641e-24
EZH2	VPS53	0.429161	1.31096e-17
EZH2	ORMDL2	-0.552977	2.67285e-30
EZH2	CHURC1	-0.535649	3.39322e-28
EZH2	CIAO2B	-0.516829	4.8059e-26
EZH2	VTI1A	0.620982	7.13951e-40
EZH2	ACACA	0.437002	2.87209e-18
EZH2	RSL24D1	-0.576665	2.2125e-33
EZH2	PHC3	0.454046	9.22138e-20
EZH2	SELENOH	-0.61253	1.48398e-38
EZH2	PLXDC2	0.450963	1.74245e-19
EZH2	PYURF	-0.604139	2.75868e-37
EZH2	SRSF4	0.400517	2.42714e-15
EZH2	NSMCE2	0.546669	1.61078e-29
EZH2	VPS35L	0.479376	3.84328e-22
EZH2	UBA3	0.454508	8.37654e-20
EZH2	LDHA	-0.504111	1.1516e-24
EZH2	WDR44	0.513361	1.15809e-25
EZH2	RNF38	0.58123	5.26866e-34
EZH2	TSPO	-0.669261	3.07416e-48
EZH2	FAR2	0.506075	7.11259e-25
EZH2	SLC38A1	0.543422	3.99953e-29
EZH2	POLR2K	-0.463581	1.23585e-20
EZH2	BRK1	-0.536196	2.92484e-28
EZH2	SPCS2	-0.483807	1.40472e-22
EZH2	VDAC2	-0.529774	1.64689e-27
EZH2	TPT1	-0.685824	1.74572e-51
EZH2	STK10	0.42078	6.36173e-17
EZH2	ARID2	0.480091	3.27024e-22
EZH2	ARL17A	0.603551	3.37563e-37
EZH2	SECISBP2	0.410079	4.48931e-16
EZH2	CNOT10	0.446173	4.62449e-19
EZH2	C11orf58	-0.42002	7.32572e-17
EZH2	ITCH	0.577433	1.74053e-33
EZH2	SNRPF	-0.629684	2.84795e-41
EZH2	PPP2R5E	0.415193	1.77981e-16
EZH2	COX7C	-0.694231	3.23613e-53
EZH2	SEC11C	-0.449205	2.49732e-19
EZH2	SFMBT1	0.524844	6.05403e-27
EZH2	MTM1	0.433773	5.39259e-18
EZH2	C9orf78	-0.496038	8.08377e-24
EZH2	ROR1	0.426532	2.162e-17
EZH2	ZFAS1	-0.573489	5.92482e-33
EZH2	PSME1	-0.629515	3.03454e-41
EZH2	CPEB2	0.401294	2.12037e-15
EZH2	PLGRKT	-0.543387	4.039e-29
EZH2	RARRES1	0.590866	2.36314e-35
EZH2	GNG5	-0.478109	5.11077e-22
EZH2	TXN	-0.511247	1.96972e-25
EZH2	HIGD2A	-0.620511	8.47701e-40
EZH2	DDX5	-0.64199	2.50033e-43
EZH2	NLRC3	0.491523	2.3502e-23
EZH2	HIF1A	0.510711	2.25256e-25
EZH2	SNHG7	-0.504777	9.78424e-25
EZH2	AP2M1	-0.4656	8.01059e-21
EZH2	S100A9	0.667725	6.00078e-48
EZH2	SNHG6	-0.62642	9.64832e-41
EZH2	NOP10	-0.648429	1.92328e-44
EZH2	ETV6	0.525261	5.42727e-27
EZH2	UBR5	0.614098	8.5096e-39
EZH2	VIM	-0.645882	5.34457e-44
EZH2	CSGALNACT2	0.497796	5.3115e-24
EZH2	GSK3B	0.57508	3.62229e-33
EZH2	CERS4	0.512397	1.47606e-25
EZH2	FNBP1	0.510954	2.11971e-25
EZH2	CSTB	-0.671126	1.35784e-48
EZH2	AP3S1	-0.401939	1.89497e-15
EZH2	C19orf53	-0.608817	5.46746e-38
EZH2	PSMB1	-0.513741	1.05222e-25
EZH2	NPM1	-0.642794	1.82161e-43
EZH2	CD52	-0.659379	2.1204e-46
EZH2	YIPF4	0.464945	9.22306e-21
EZH2	CACYBP	-0.519364	2.51027e-26
EZH2	THEMIS	0.412387	2.96288e-16
EZH2	PCMT1	-0.447043	3.87789e-19
EZH2	CIRBP	-0.529686	1.68573e-27
EZH2	ITSN2	0.50537	8.45927e-25
EZH2	2025-03-03	0.403974	1.32678e-15
EZH2	TERF2IP	-0.533234	6.51995e-28
EZH2	LRBA	0.66965	2.59358e-48
EZH2	ACAP2	0.526144	4.30362e-27
EZH2	RHOC	-0.426475	2.18522e-17
EZH2	TMEM134	-0.400001	2.65447e-15
EZH2	RAD21	-0.468727	4.06875e-21
EZH2	ESD	-0.500554	2.73524e-24
EZH2	ATP5MC2	-0.621534	5.83826e-40
EZH2	BANF1	-0.402088	1.84632e-15
EZH2	RHOH	0.403824	1.36227e-15
EZH2	RBM8A	-0.50962	2.95708e-25
EZH2	ACYP2	0.465335	8.48088e-21
EZH2	SNX9	0.535487	3.54612e-28
EZH2	USP34	0.616317	3.85471e-39
EZH2	CLIP1	0.432372	7.07296e-18
EZH2	CCND3	0.487422	6.11331e-23
EZH2	PVT1	0.459486	2.95242e-20
EZH2	SH3KBP1	0.663855	3.17819e-47
EZH2	UQCC1	0.525148	5.59076e-27
EZH2	INPP5D	0.547484	1.27977e-29
EZH2	AP002336.1	0.42198	5.08811e-17
EZH2	UGGT1	0.470328	2.86862e-21
EZH2	TMEM18	-0.414808	1.90939e-16
EZH2	TRAPPC10	0.409362	5.10475e-16
EZH2	LDAH	0.495615	8.93815e-24
EZH2	GPX4	-0.626588	9.06562e-41
EZH2	EP400	0.461635	1.87196e-20
EZH2	EEF1D	-0.644864	8.01823e-44
EZH2	FAM174C	-0.614327	7.84393e-39
EZH2	PLP2	-0.515143	7.37783e-26
EZH2	CCDC115	-0.486791	7.07386e-23
EZH2	FAM49B	0.631546	1.41042e-41
EZH2	KIDINS220	0.468262	4.50191e-21
EZH2	VPS13A	0.478356	4.83537e-22
EZH2	COX20	-0.442642	9.40322e-19
EZH2	COX7A2L	-0.55801	6.20466e-31
EZH2	CERS2	-0.431112	9.01792e-18
EZH2	SNRPN	-0.442103	1.04726e-18
EZH2	PDCD6	-0.480223	3.17367e-22
EZH2	ANKS1A	0.42005	7.2853e-17
EZH2	ELOF1	-0.435583	3.7915e-18
EZH2	MED31	-0.444969	5.89626e-19
EZH2	KLC1	0.42495	2.91487e-17
EZH2	PIKFYVE	0.450071	2.09219e-19
EZH2	COX6C	-0.646703	3.84804e-44
EZH2	UPP2	0.450351	1.97563e-19
EZH2	NUTF2	-0.493228	1.57348e-23
EZH2	TRIR	-0.6635	3.70017e-47
EZH2	RABGEF1	0.456238	5.84159e-20
EZH2	MBNL1	0.521925	1.29569e-26
EZH2	LINC00174	0.414929	1.86761e-16
EZH2	AC100830.3	0.411645	3.38737e-16
EZH2	EEF1G	-0.668065	5.1767e-48
EZH2	EBNA1BP2	-0.4274	1.83374e-17
EZH2	SYNE3	0.435422	3.91287e-18
EZH2	ARHGEF7	0.525899	4.58981e-27
EZH2	SLC9A8	0.569985	1.73527e-32
EZH2	CALM1	-0.70793	3.59926e-56
EZH2	SYF2	-0.593149	1.11524e-35
EZH2	ARL6IP5	-0.520068	2.09412e-26
EZH2	SRI	-0.551546	4.03142e-30
EZH2	ECH1	-0.452713	1.21503e-19
EZH2	GRPEL1	-0.424156	3.38463e-17
EZH2	EEF2	-0.606836	1.08849e-37
EZH2	KDM4B	0.481894	2.17325e-22
EZH2	IBTK	0.523105	9.53467e-27
EZH2	PSMG1	-0.414801	1.9118e-16
EZH2	SLC17A5	0.429563	1.21382e-17
EZH2	ATP5MG	-0.685181	2.35515e-51
EZH2	UBXN1	-0.637307	1.55438e-42
EZH2	ETFB	-0.507206	5.38114e-25
EZH2	ANKRD44	0.652968	3.03621e-45
EZH2	CCDC167	-0.487016	6.71438e-23
EZH2	AL137186.1	0.502941	1.53232e-24
EZH2	ALS2	0.43253	6.86109e-18
EZH2	BRWD1	0.427955	1.64995e-17
EZH2	ZBTB7A	-0.414174	2.14297e-16
EZH2	GAPVD1	0.475488	9.1822e-22
EZH2	KLF12	0.596258	3.97338e-36
EZH2	PDGFC	0.440179	1.53523e-18
EZH2	YBX1	-0.589522	3.66667e-35
EZH2	GLUL	0.511294	1.94643e-25
EZH2	UBB	-0.665436	1.61341e-47
EZH2	ZNF700	0.475073	1.00705e-21
EZH2	ECE1	0.523625	8.32437e-27
EZH2	INPP4B	0.448683	2.77832e-19
EZH2	DMAC1	-0.475097	1.00172e-21
EZH2	ATXN2	0.440856	1.34236e-18
EZH2	DENND1B	0.610411	3.12951e-38
EZH2	TSC22D4	-0.440317	1.49389e-18
EZH2	AC093865.1	0.405726	9.7443e-16
EZH2	GABARAP	-0.628954	3.74595e-41
EZH2	TPK1	0.402229	1.8015e-15
EZH2	ARHGDIB	-0.420695	6.46302e-17
EZH2	AC016831.7	0.487767	5.64313e-23
EZH2	CUL5	0.409806	4.7143e-16
EZH2	HEBP2	-0.618472	1.77541e-39
EZH2	FARS2	0.667444	6.77859e-48
EZH2	ITGAX	0.408494	5.96032e-16
EZH2	MAML2	0.594246	7.76009e-36
EZH2	AC130895.1	0.4864	7.74267e-23
EZH2	AFTPH	0.458231	3.84608e-20
EZH2	XAF1	0.413969	2.22433e-16
EZH2	PHF21A	0.436279	3.30904e-18
EZH2	ITFG1	0.669031	3.39961e-48
EZH2	THOC7	-0.475809	8.54941e-22
EZH2	POLR3GL	-0.512442	1.45956e-25
EZH2	TNRC6A	0.478028	5.20476e-22
EZH2	SPATA21	0.44973	2.24339e-19
EZH2	SP100	0.530494	1.35926e-27
EZH2	RAB11FIP1	0.413297	2.51304e-16
EZH2	ARSB	0.424843	2.97451e-17
EZH2	PFKFB3	0.509809	2.82073e-25
EZH2	ATP13A3	0.534482	4.6555e-28
EZH2	AC138123.1	-0.429118	1.32172e-17
EZH2	FRG1	-0.423087	4.13634e-17
EZH2	SMIM12	-0.415828	1.58515e-16
EZH2	COMMD1	0.40511	1.08638e-15
EZH2	NSMCE3	-0.516289	5.51445e-26
EZH2	JUNB	-0.624377	2.05605e-40
EZH2	PLEKHM3	0.469349	3.553e-21
EZH2	CDK19	0.50963	2.94939e-25
EZH2	ASH1L	0.641521	3.00726e-43
EZH2	SUFU	0.422765	4.39345e-17
EZH2	IREB2	0.440722	1.3785e-18
EZH2	H2AFZ	-0.612263	1.63073e-38
EZH2	INO80D	0.439435	1.77901e-18
EZH2	GPSM3	-0.477613	5.71197e-22
EZH2	ATP5F1D	-0.517722	3.82547e-26
EZH2	CLU	0.469055	3.78791e-21
EZH2	CTSB	0.423558	3.78728e-17
EZH2	STUB1	-0.507476	5.03464e-25
EZH2	BTRC	0.455506	6.80542e-20
EZH2	POU2F1	0.488581	4.67213e-23
EZH2	RGS1	-0.589377	3.84392e-35
EZH2	OST4	-0.695351	1.88239e-53
EZH2	SMCHD1	0.434346	4.8247e-18
EZH2	USHBP1	0.406166	9.01384e-16
EZH2	MB21D2	0.479527	3.71428e-22
EZH2	DPY30	-0.484555	1.18349e-22
EZH2	ZNRD1	-0.551676	3.88416e-30
EZH2	MMS22L	0.533928	5.40708e-28
EZH2	LRCH1	0.404432	1.22414e-15
EZH2	KPNA4	0.408726	5.71882e-16
EZH2	MAP2K2	-0.600379	9.94139e-37
EZH2	DCP1A	0.550261	5.81901e-30
EZH2	SNRPD3	-0.489241	4.0066e-23
EZH2	SREBF2	0.603026	4.03868e-37
EZH2	S100A11	-0.444214	6.86331e-19
EZH2	PTPN12	0.434993	4.25439e-18
EZH2	EIF2AK2	0.444391	6.62313e-19
EZH2	RTRAF	-0.478632	4.54398e-22
EZH2	NF2	0.403997	1.32154e-15
EZH2	FRA10AC1	-0.447208	3.74972e-19
EZH2	MBD5	0.594654	6.77673e-36
EZH2	HMGN3	-0.43383	5.33321e-18
EZH2	CD37	-0.605734	1.59363e-37
EZH2	FLI1	0.485221	1.01568e-22
EZH2	TTC13	0.406558	8.41013e-16
EZH2	PIN1	-0.423984	3.49582e-17
EZH2	TPI1	-0.439027	1.92803e-18
EZH2	PSMB10	-0.522697	1.06014e-26
EZH2	GPRIN3	0.517552	3.99498e-26
EZH2	CAMLG	-0.480577	2.92948e-22
EZH2	BTG2	-0.463456	1.26929e-20
EZH2	NDUFB8	-0.508673	3.74256e-25
EZH2	CMIP	0.513764	1.04598e-25
EZH2	TRAC	-0.609647	4.09037e-38
EZH2	ZHX2	0.525781	4.73426e-27
EZH2	PEBP1	-0.627173	7.29185e-41
EZH2	NDUFB5	-0.46889	3.9268e-21
EZH2	KLHL22	0.522552	1.1009e-26
EZH2	SSNA1	-0.579693	8.56276e-34
EZH2	RNASEH2C	-0.407369	7.28305e-16
EZH2	AGK	0.470152	2.98103e-21
EZH2	YPEL3	-0.517581	3.9656e-26
EZH2	SNU13	-0.571859	9.78359e-33
EZH2	UBL5	-0.696484	1.08584e-53
EZH2	OSBPL8	0.410005	4.54886e-16
EZH2	NCL	-0.597279	2.82379e-36
EZH2	PTER	0.411392	3.54527e-16
EZH2	TBC1D31	0.524042	7.46633e-27
EZH2	PRKCQ	0.49255	1.84644e-23
EZH2	STAMBPL1	0.41269	2.80482e-16
EZH2	PPP1R7	-0.531642	9.99994e-28
EZH2	AC009137.1	0.408587	5.86245e-16
EZH2	FKBP8	-0.410077	4.49086e-16
EZH2	KRT17	0.484453	1.21154e-22
EZH2	AL109824.1	0.453193	1.1004e-19
EZH2	SERTAD1	-0.515854	6.1591e-26
EZH2	TMBIM6	-0.498742	4.23263e-24
EZH2	GATAD2A	0.452098	1.37954e-19
EZH2	FBXW4	0.424422	3.21992e-17
EZH2	SACM1L	0.479558	3.68845e-22
EZH2	AC139887.2	0.410597	4.09068e-16
EZH2	DDX60L	0.52421	7.14533e-27
EZH2	NDUFS8	-0.425043	2.86419e-17
EZH2	ARPC5L	-0.557259	7.72817e-31
EZH2	AVL9	0.428292	1.54726e-17
EZH2	AAK1	0.447733	3.37067e-19
EZH2	TMEM50A	-0.486524	7.52419e-23
EZH2	MED13L	0.58644	9.9626e-35
EZH2	GARS-DT	0.493194	1.58629e-23
EZH2	SLC7A6	0.441369	1.21222e-18
EZH2	TAMM41	0.453099	1.12198e-19
EZH2	NDUFA1	-0.645764	5.60177e-44
EZH2	SYTL3	0.455952	6.201e-20
EZH2	SURF1	-0.401396	2.08309e-15
EZH2	MKLN1	0.531231	1.11629e-27
EZH2	AC009093.2	0.444284	6.76677e-19
EZH2	NDUFS5	-0.540737	8.42455e-29
EZH2	KMT2C	0.650299	9.02361e-45
EZH2	PPIB	-0.595091	5.86028e-36
EZH2	SAMD12	0.508954	3.4901e-25
EZH2	SERPINA3	0.59578	4.66029e-36
EZH2	ASAP1-IT2	0.408155	6.33206e-16
EZH2	CORO1A	-0.513119	1.23091e-25
EZH2	ENOSF1	0.491589	2.31433e-23
EZH2	HPGD	0.514329	9.06803e-26
EZH2	HMBOX1	0.520427	1.90894e-26
EZH2	ARHGAP11B	0.417374	1.19382e-16
EZH2	PSMC5	-0.427626	1.75635e-17
EZH2	MRFAP1	-0.444773	6.13373e-19
EZH2	AHR	0.403538	1.43243e-15
EZH2	AC002558.3	0.49811	4.92614e-24
EZH2	SPOCK2	-0.401053	2.21123e-15
EZH2	TFB1M	0.482422	1.92709e-22
EZH2	RAB8A	-0.521086	1.60995e-26
EZH2	CLASRP	0.443321	8.20959e-19
EZH2	CHCHD1	-0.448971	2.62001e-19
EZH2	TMEM14C	-0.524249	7.07345e-27
EZH2	ST8SIA4	0.473035	1.5819e-21
EZH2	RAC1	-0.527992	2.64283e-27
EZH2	EIF3H	-0.501587	2.13003e-24
EZH2	ARF1	-0.536849	2.44809e-28
EZH2	2025-03-06	0.562923	1.45578e-31
EZH2	RICTOR	0.539967	1.04174e-28
EZH2	SYPL1	-0.477371	6.03043e-22
EZH2	PSEN1	0.542859	4.67904e-29
EZH2	AL133243.3	0.506541	6.34241e-25
EZH2	PDE7A	0.500148	3.01709e-24
EZH2	ZNHIT6	0.443504	7.91347e-19
EZH2	PAG1	0.483557	1.48736e-22
EZH2	DGLUCY	0.574294	4.61957e-33
EZH2	EML4	0.549331	7.58391e-30
EZH2	BTAF1	0.515187	7.29606e-26
EZH2	HUWE1	0.45233	1.31517e-19
EZH2	XPO6	0.485325	9.91659e-23
EZH2	ANKRD36C	0.540323	9.44482e-29
EZH2	USP25	0.407551	7.05056e-16
EZH2	RNF169	0.411402	3.53903e-16
EZH2	DENND4C	0.454072	9.17071e-20
EZH2	ADGRE5	0.400133	2.59437e-15
EZH2	PTGES3	-0.611511	2.12607e-38
EZH2	AC114760.2	0.482584	1.85722e-22
EZH2	REPS1	0.455588	6.69022e-20
EZH2	NT5C2	0.40284	1.61882e-15
EZH2	HSPB11	-0.550478	5.46992e-30
EZH2	TNKS	0.620524	8.43728e-40
EZH2	EIF1	-0.731982	8.5615e-62
EZH2	NDUFB1	-0.613174	1.18139e-38
EZH2	C4orf3	-0.608571	5.95582e-38
EZH2	VOPP1	0.461147	2.0768e-20
EZH2	TANGO6	0.551703	3.85393e-30
EZH2	LSM4	-0.48163	2.30754e-22
EZH2	TAOK1	0.581284	5.17879e-34
EZH2	PRDX2	-0.536198	2.92306e-28
EZH2	GTF3A	-0.636413	2.19609e-42
EZH2	UBE2H	0.456001	6.13759e-20
EZH2	FBXL17	0.538514	1.55277e-28
EZH2	KANSL1	0.50902	3.43282e-25
EZH2	UBR4	0.462052	1.71303e-20
EZH2	IL15RA	0.449843	2.19233e-19
EZH2	CRYZL1	0.527273	3.19596e-27
EZH2	SUSD6	0.535979	3.10213e-28
EZH2	GALNT2	0.486919	6.86714e-23
EZH2	C1QA	0.572417	8.242e-33
EZH2	SSR2	-0.613555	1.03187e-38
EZH2	PSMB9	-0.536932	2.3931e-28
EZH2	PTPRJ	0.650238	9.2514e-45
EZH2	PRKAG2	0.434035	5.12534e-18
EZH2	AIP	-0.514546	8.58422e-26
EZH2	CBL	0.446717	4.14225e-19
EZH2	PDAP1	-0.534815	4.25397e-28
EZH2	C1orf54	0.415727	1.61456e-16
EZH2	STAT3	0.539318	1.24527e-28
EZH2	LRP8	0.410246	4.35621e-16
EZH2	GMFG	-0.646464	4.2347e-44
EZH2	GRAMD2B	0.574416	4.44876e-33
EZH2	NCKAP1L	0.467352	5.48499e-21
