# Supplementary material for: Integrative bulk and single-cell transcriptomics link EZH2 to immunosuppressive programs and tumor–Treg crosstalk in castration-resistant prostate cancer
Source: Front Immunol. 2026 Feb 3;17:1725097. doi: 10.3389/fimmu.2026.1725097 (PMC12909565; doi:10.3389/fimmu.2026.1725097)
Supplement: Supplementary file 1 [file DataSheet1.zip › Supplementary Table 9.XLSX]

## Sheet: C42_EZH2i_vs_C42_Control_Up
SuppTab. 7. Downregulated differentially expressed genes between the EZH2i group and control group
Gene	baseMean	log2FoldChange	lfcSE	stat	pvalue	padj	C42_1	C42_2	C42_3	C42_EZH2i_1	C42_EZH2i_2	C42_EZH2i_3	Symbol	Chr	GeneType	Description
ENSG00000187730.9	36.988947933824	1.58301771293047	0.345565165239416	4.58095280475887	4.62862298471538e-06	0.000402861630151154	0.0611	0.0466	0.0783	0.2336	0.2043	0.1831	GABRD	chr1	protein_coding	gamma-aminobutyric acid type A receptor subunit delta
ENSG00000287396.1	1.57291711851372	3.9782254792921	1.75778660643162	2.26320161089864	0.0236232639758523	1	0	0	0	0.0512	0.1081	0.1356	RP11-740P5.4	chr1	lncRNA	--
ENSG00000158292.7	255.219765430145	0.629201010235055	0.156407085468704	4.02284211325551	5.75000440941983e-05	0.00251785907369005	0.9863	0.8714	0.7752	1.4323	1.5149	1.6224	GPR153	chr1	protein_coding	G protein-coupled receptor 153
ENSG00000235643.2	27.2314662116804	0.846120295796276	0.410341211114948	2.06199200294131	0.0392084973478947	0.149818839544763	0.1166	0.3402	0.3342	0.5029	0.4243	0.6822	LINC01647	chr1	lncRNA	long intergenic non-protein coding RNA 1647
ENSG00000162490.7	36.9742523910613	0.719265419238882	0.330534840783989	2.17606536585635	0.02955037321143	0.125537891618308	0.0733	0.0574	0.0792	0.0969	0.1581	0.1343	DRAXIN	chr1	protein_coding	dorsal inhibitory axon guidance protein
ENSG00000028137.19	111.344722799641	0.727052432775181	0.208708903060261	3.4835717217356	0.000494770533191951	0.0106700164652061	0.4586	0.3698	0.3983	0.8317	0.6781	0.7556	TNFRSF1B	chr1	protein_coding	TNF receptor superfamily member 1B
ENSG00000162494.6	3.00065086907425	3.84744594346272	1.49498005568985	2.57357677035185	0.0100653313949126	1	0.0104	0	0	0.0548	0.0413	0.0622	LRRC38	chr1	protein_coding	leucine rich repeat containing 38
ENSG00000183114.8	10.1149893038345	1.30743941836742	0.626626301385331	2.08647389277622	0.0369357176716381	1	0.0552	0.03	0.0461	0.1041	0.1025	0.1561	FAM43B	chr1	protein_coding	family with sequence similarity 43 member B
ENSG00000162552.15	43.7008009065569	0.952128383023492	0.304797517294882	3.12380622871786	0.00178527984229161	0.023950947456053	0.1307	0.1028	0.1214	0.2886	0.2389	0.2369	WNT4	chr1	protein_coding	Wnt family member 4
ENSG00000070886.12	48.438645734285	0.627911085023787	0.287412697965334	2.18470196156581	0.0289107062786852	0.124016111508811	0.1367	0.1319	0.1177	0.1782	0.2506	0.2441	EPHA8	chr1	protein_coding	EPH receptor A8
ENSG00000142677.4	18.6198112715772	0.918614607105803	0.466251954197979	1.97021073871091	0.0488142233201839	1	0.1278	0.0718	0.0534	0.1568	0.1844	0.1915	IL22RA1	chr1	protein_coding	interleukin 22 receptor subunit alpha 1
ENSG00000158014.15	43.1369037418505	1.03389076716628	0.306324867371776	3.37514474759073	0.000737768755918347	0.0139517855606633	0.1615	0.1425	0.1458	0.3852	0.3189	0.3227	SLC30A2	chr1	protein_coding	solute carrier family 30 member 2
ENSG00000084628.10	73.675309120848	0.736895121198514	0.23771183637717	3.09995132101586	0.00193552450130153	0.025064316389646	0.3321	0.2935	0.2946	0.4911	0.6637	0.5687	NKAIN1	chr1	protein_coding	sodium/potassium transporting ATPase interacting 1
ENSG00000084636.18	137.584520252023	0.61435866223975	0.183094201424693	3.35542391544516	0.000792434510950604	0.014624773042413	0.2237	0.1907	0.2358	0.3855	0.3756	0.3523	COL16A1	chr1	protein_coding	collagen type XVI alpha 1 chain
ENSG00000188910.8	8.52933597180743	1.76382110376414	0.700913468494237	2.51646056617136	0.0118540164557108	1	0.0191	0.0311	0.0398	0.0863	0.1289	0.1332	GJB3	chr1	protein_coding	gap junction protein beta 3
ENSG00000146463.12	192.162579103099	0.758298103296449	0.184767038653147	4.10407672723466	4.05932735712427e-05	0.00198337169522827	0.2818	0.3163	0.4022	0.4942	0.7977	0.6171	ZMYM4	chr1	protein_coding	zinc finger MYM-type containing 4
ENSG00000185668.8	2.75747718854963	3.7682883039049	1.53410896047037	2.45633680592643	0.0140361537426042	1	0	0	0.0063	0.0458	0.0483	0.0152	POU3F1	chr1	protein_coding	POU class 3 homeobox 1
ENSG00000127603.31	450.520320109079	0.628583855505958	0.179402864187952	3.50375596482908	0.00045874554322035	0.0101326002711231	0.1074	0.1871	0.1646	0.2297	0.3525	0.2188	MACF1	chr1	protein_coding	microtubule actin crosslinking factor 1
ENSG00000116983.13	111.84909490192	1.15938020419602	0.213003786138443	5.44300279922007	5.23898233447723e-08	9.20328792556839e-06	0.2507	0.2936	0.2609	0.639	0.8472	0.5386	HPCAL4	chr1	protein_coding	hippocalcin like 4
ENSG00000162415.7	84.659347167425	0.652335697742088	0.222305483954076	2.9344111811333	0.00334181181058057	0.035137618589997	0.1772	0.2021	0.2191	0.3623	0.3939	0.2987	ZSWIM5	chr1	protein_coding	zinc finger SWIM-type containing 5
ENSG00000186564.6	56.3983581723656	1.07610553386743	0.266749001039128	4.03415019241096	5.48002598050538e-05	0.00246863790176121	0.2294	0.2569	0.27	0.5645	0.6089	0.6197	FOXD2	chr1	protein_coding	forkhead box D2
ENSG00000117859.19	75.9446224539929	0.80166499593062	0.250755948751493	3.19699293245918	0.00138868328999832	0.0204816259298915	0.0701	0.093	0.1355	0.1769	0.2302	0.1794	OSBPL9	chr1	protein_coding	oxysterol binding protein like 9
ENSG00000157077.16	123.981345839317	0.631138523840408	0.211930726491875	2.97804161901274	0.00290096589959807	0.0323860801142778	0.1692	0.2327	0.2735	0.3171	0.5006	0.3634	ZFYVE9	chr1	protein_coding	zinc finger FYVE-type containing 9
ENSG00000134744.14	125.73544747678	0.886315864461597	0.227568111047343	3.89472787018568	9.83090360285779e-05	0.00358180208786292	0.0917	0.0953	0.115	0.1499	0.2986	0.1832	TUT4	chr1	protein_coding	terminal uridylyl transferase 4
ENSG00000162402.14	224.564137727049	0.659411912665839	0.186985267326943	3.52654474917995	0.000421020010449177	0.00969997082897614	0.1872	0.292	0.3239	0.4097	0.6035	0.4169	USP24	chr1	protein_coding	ubiquitin specific peptidase 24
ENSG00000162409.11	67.7284023944348	0.703023098856376	0.26357220515153	2.66728845119386	0.00764660118302514	0.0573800301653297	0.0769	0.1139	0.1125	0.1361	0.2048	0.2185	PRKAA2	chr1	protein_coding	protein kinase AMP-activated catalytic subunit alpha 2
ENSG00000162601.11	83.3078689203594	0.641570331317105	0.242976932217401	2.64045778116528	0.00827941076203132	0.059826673335621	0.0875	0.1051	0.0803	0.1217	0.1639	0.1954	MYSM1	chr1	protein_coding	Myb like, SWIRM and MPN domains 1
ENSG00000230798.5	88.9580245163564	0.607747659056954	0.21364050635592	2.84472111316036	0.004445032266654	0.0422907928203923	1.0059	1.0957	1.1212	1.6732	1.9724	1.8794	FOXD3-AS1	chr1	lncRNA	FOXD3 antisense RNA 1
ENSG00000162437.14	72.3801863055607	0.594561441294742	0.260643734903539	2.28112692413183	0.0225409373481406	0.108041176234984	0.1186	0.212	0.1952	0.2462	0.3896	0.2629	RAVER2	chr1	protein_coding	ribonucleoprotein, PTB binding 2
ENSG00000116675.16	84.7246894488027	0.770496200539527	0.230550787512712	3.34198034564094	0.000831829505611261	0.014978219848535	0.1261	0.1955	0.1757	0.2856	0.3785	0.294	DNAJC6	chr1	protein_coding	DnaJ heat shock protein family (Hsp40) member C6
ENSG00000198160.15	86.1089049333055	0.741528268515106	0.230750894011794	3.21354450950559	0.00131107475714514	0.0198908152084478	0.1414	0.1555	0.1319	0.2238	0.2663	0.3179	MIER1	chr1	protein_coding	MIER1 transcriptional regulator
ENSG00000254685.8	51.0885683620656	0.70721827082571	0.291632548196363	2.42503203157394	0.0153070361135893	0.0856426139293894	0.0801	0.1308	0.1706	0.2115	0.2517	0.2399	FPGT	chr1	protein_coding	fucose-1-phosphate guanylyltransferase
ENSG00000117114.20	4.23571583266858	2.77950949778501	1.14912858368444	2.41879763261402	0.0155719005822042	1	0.001	0	0.0017	0.0037	0.0087	0.0079	ADGRL2	chr1	protein_coding	adhesion G protein-coupled receptor L2
ENSG00000137941.17	55.6150768608956	0.649611822007638	0.282887241266276	2.29636309894999	0.0216551290319626	0.105507021199265	0.0555	0.0871	0.0838	0.0982	0.1597	0.1449	TTLL7	chr1	protein_coding	tubulin tyrosine ligase like 7
ENSG00000065243.20	126.759428241908	0.67270086745843	0.196645185513204	3.42088653583263	0.000624173671940915	0.0124657914651089	0.2251	0.2958	0.2618	0.3891	0.5637	0.4563	PKN2	chr1	protein_coding	protein kinase N2
ENSG00000171488.15	24.7167278057243	0.947979973992774	0.397601416472949	2.38424697377121	0.0171141124704092	0.0914990847802665	0.0192	0.0282	0.0321	0.0464	0.0718	0.0556	LRRC8C	chr1	protein_coding	leucine rich repeat containing 8 VRAC subunit C
ENSG00000069702.11	56.2826861207152	0.616674593075058	0.276081428476969	2.2336692347508	0.0255048447187752	0.116230869597521	0.063	0.1179	0.1053	0.1723	0.1671	0.1546	TGFBR3	chr1	protein_coding	transforming growth factor beta receptor 3
ENSG00000067208.15	28.4617529292309	0.782075629253685	0.373600619008989	2.09334671695196	0.0363182151678217	0.142388996452308	0.0571	0.0311	0.0523	0.0821	0.1061	0.0815	EVI5	chr1	protein_coding	ecotropic viral integration site 5
ENSG00000067334.14	94.9309959984846	0.673575050511202	0.241270603799017	2.7917825043962	0.00524185771731132	0.0466483221130935	0.1048	0.2078	0.2252	0.2824	0.3384	0.3468	DNTTIP2	chr1	protein_coding	deoxynucleotidyltransferase terminal interacting protein 2
ENSG00000137962.13	45.902970565021	0.866951734982718	0.314633978415745	2.75542946552696	0.00586151411876939	0.0494975474766152	0.0196	0.04	0.0379	0.0509	0.079	0.0722	ARHGAP29	chr1	protein_coding	Rho GTPase activating protein 29
ENSG00000156876.10	42.5911139831735	0.790009395145166	0.300857761943873	2.62585678375334	0.00864311748511913	0.0615341295059939	0.1303	0.1666	0.1373	0.2908	0.2977	0.2547	SASS6	chr1	protein_coding	SAS-6 centriolar assembly protein
ENSG00000162694.14	97.282756316213	0.709795667439903	0.26096021695039	2.7199382179194	0.00652941145511177	0.0527188265634293	0.1737	0.3754	0.4685	0.6049	0.5622	0.6998	EXTL2	chr1	protein_coding	exostosin like glycosyltransferase 2
ENSG00000162636.16	64.4225336705773	1.03842083833343	0.263661479436483	3.93846245781833	8.20054219615641e-05	0.00315061702904102	0.0722	0.0904	0.0865	0.1471	0.2395	0.1923	FAM102B	chr1	protein_coding	family with sequence similarity 102 member B
ENSG00000116266.11	69.6161495692971	0.654027658890229	0.259683593878188	2.51855594388077	0.0117837162430539	0.0731940083819649	0.1031	0.2028	0.2011	0.2681	0.3284	0.3052	STXBP3	chr1	protein_coding	syntaxin binding protein 3
ENSG00000121957.15	82.4746862256302	0.751355185088023	0.237356997507408	3.16550678083368	0.00154813053406531	0.0219383321912773	0.0471	0.0714	0.0548	0.0902	0.1318	0.1079	GPSM2	chr1	protein_coding	G protein signaling modulator 2
ENSG00000085433.16	49.9010680359108	0.739555427668996	0.298898499753058	2.47426945361049	0.0133508959239111	0.0788564626030519	0.1068	0.1662	0.1956	0.265	0.3848	0.2338	WDR47	chr1	protein_coding	WD repeat domain 47
ENSG00000143028.9	16.8797819569717	2.27156195252443	0.538065753184013	4.22171814333549	2.42447160838476e-05	1	0.0334	0.0273	0.0186	0.1177	0.1374	0.1724	SYPL2	chr1	protein_coding	synaptophysin like 2
ENSG00000197106.7	47.0349688801207	1.21517704441561	0.308824205760694	3.93485038331886	8.32485392677679e-05	0.00318968587955306	0.0882	0.0499	0.0992	0.1971	0.2349	0.1829	SLC6A17	chr1	protein_coding	solute carrier family 6 member 17
ENSG00000134245.18	4.77137630354494	2.51724840925661	1.02272070651121	2.46132535816513	0.0138424771443942	1	0.0018	0.003	0.0015	0.0096	0.0188	0.0127	WNT2B	chr1	protein_coding	Wnt family member 2B
ENSG00000184599.14	41.7498505507552	0.699644852785192	0.306492718692617	2.28274542954761	0.0224453680930831	0.107802152030665	0.2818	0.4056	0.359	0.6786	0.5875	0.6434	TAFA3	chr1	protein_coding	TAFA chemokine like family member 3
ENSG00000198799.12	80.7829745583535	0.715457681972938	0.252205077993383	2.83680918586306	0.00455668354799095	0.0429473516221072	0.0596	0.1032	0.1086	0.1335	0.2141	0.1569	LRIG2	chr1	protein_coding	leucine rich repeats and immunoglobulin like domains 2
ENSG00000198162.12	102.147173845587	0.622774501612966	0.223169544092171	2.79058911979385	0.00526122138836022	0.0467094213312242	0.1164	0.173	0.1693	0.2091	0.2798	0.3093	MAN1A2	chr1	protein_coding	mannosidase alpha class 1A member 2
ENSG00000183508.5	37.5851545692239	0.725254765789628	0.315733887455184	2.29704442445245	0.0216162356224629	0.105433343773225	0.0796	0.1008	0.0965	0.1622	0.1901	0.163	TENT5C	chr1	protein_coding	terminal nucleotidyltransferase 5C
ENSG00000275131.3	5.07920693128512	1.90639800147643	0.916531709131023	2.08001314355388	0.0375243273313006	1	0.0048	0.0039	0.004	0.0234	0.0171	0.0119	PDE4DIPP2	chr1	transcribed_unprocessed_pseudogene	PDE4DIP pseudogene 2
ENSG00000233396.8	37.7462721680632	0.644331295835455	0.326235187963089	1.97505149539036	0.0482623044646916	0.169742702158182	0.0829	0.1195	0.1509	0.1767	0.2524	0.1949	LINC01719	chr1	lncRNA	long intergenic non-protein coding RNA 1719
ENSG00000263956.7	41.7972172205915	0.650714231395749	0.305071757233722	2.13298745611913	0.0329257552238525	0.134295199752258	0.087	0.0989	0.117	0.1571	0.2199	0.1588	NBPF11	chr1	protein_coding	NBPF member 11
ENSG00000143401.15	202.118376441074	0.689006415603946	0.179837722852803	3.8312674597637	0.000127484829483186	0.00417061739144531	0.543	0.9281	0.9027	1.3145	1.5405	1.4528	ANP32E	chr1	protein_coding	acidic nuclear phosphoprotein 32 family member E
ENSG00000159450.12	1.57840704445329	3.98219097942147	1.74878361527983	2.27712047655723	0.0227790322324885	1	0	0	0	0.0073	0.0077	0.0129	TCHH	chr1	protein_coding	trichohyalin
ENSG00000163220.11	11.0578210494206	1.47798930221602	0.611115317513111	2.41851130197585	0.0155841614310904	1	0.2749	0.1283	0.1642	0.415	0.7191	0.6277	S100A9	chr1	protein_coding	S100 calcium binding protein A9
ENSG00000169418.10	113.860315958586	0.653224698254448	0.197317451695949	3.31052673060574	0.000931205576576589	0.0160513430681295	0.3045	0.3378	0.3457	0.6277	0.5535	0.5583	NPR1	chr1	protein_coding	natriuretic peptide receptor 1
ENSG00000169291.10	5.5534623968635	1.82724856724363	0.868632635340905	2.10359189017404	0.0354140619885053	1	0.0026	0.0042	0.0086	0.0194	0.0246	0.018	SHE	chr1	protein_coding	Src homology 2 domain containing E
ENSG00000143603.19	16.1973353954298	1.08745025783735	0.480664435189985	2.26238968025069	0.0236733379613305	1	0.0149	0.0149	0.0124	0.035	0.0356	0.0298	KCNN3	chr1	protein_coding	potassium calcium-activated channel subfamily N member 3
ENSG00000116539.14	163.183789241613	0.778819701427355	0.181980875585066	4.27967883396242	1.87163198046134e-05	0.00113261849461394	0.1453	0.1761	0.1611	0.2711	0.3899	0.2724	ASH1L	chr1	protein_coding	ASH1 like histone lysine methyltransferase
ENSG00000132718.9	8.09457536065721	2.22335241816518	0.759157990812981	2.92870844418589	0.00340373526244033	1	0.0087	0.0071	0.0145	0.0459	0.0484	0.0651	SYT11	chr1	protein_coding	synaptotagmin 11
ENSG00000132692.19	10.1517713422926	1.67630540532248	0.684983676250174	2.44721949360769	0.0143963137125661	1	0.0047	0.0309	0.0197	0.0962	0.0376	0.066	BCAN	chr1	protein_coding	brevican
ENSG00000198400.13	3.98256298697035	2.19363461952913	1.09276490884636	2.00741678449848	0.0447053031139842	1	0.0043	0.0035	0.0072	0.0098	0.0344	0.0345	NTRK1	chr1	protein_coding	neurotrophic receptor tyrosine kinase 1
ENSG00000160838.14	1.44789288586186	3.85292320085309	1.82645116282162	2.10951339914331	0.0349002906826727	1	0	0	0	0.0256	0.0068	0.0339	LRRC71	chr1	protein_coding	leucine rich repeat containing 71
ENSG00000183853.18	16.7354262196502	1.49391005421735	0.495585055102053	3.01443725721253	0.00257456456495896	1	0.0143	0.028	0.0191	0.069	0.0751	0.0514	KIRREL1	chr1	protein_coding	kirre like nephrin family adhesion molecule 1
ENSG00000248485.2	32.1692386140208	1.47575390066273	0.363223747914997	4.06293340987189	4.84598572420813e-05	0.0022476446944518	0.2881	0.183	0.2007	0.604	0.7772	0.7035	PCP4L1	chr1	protein_coding	Purkinje cell protein 4 like 1
ENSG00000188859.7	12.9340909445643	1.20662288673705	0.561117084615311	2.15039413309663	0.0315240520275694	1	0.0197	0.0257	0.0296	0.0386	0.072	0.0865	FAM78B	chr1	protein_coding	family with sequence similarity 78 member B
ENSG00000143178.13	6.95772266523126	1.77419933735698	0.780758355487102	2.2724051877102	0.0230620486753584	1	0.0059	0.0145	0.0247	0.049	0.0564	0.0708	TBX19	chr1	protein_coding	T-box transcription factor 19
ENSG00000117475.14	38.0872637831231	0.743621885911078	0.32787667723859	2.26799262507457	0.0233296561810771	0.110385285957445	0.1178	0.1636	0.128	0.2223	0.2345	0.3178	BLZF1	chr1	protein_coding	basic leucine zipper nuclear factor 1
ENSG00000213062.5	13.3504349300057	1.17611284722601	0.553027787242929	2.12667948040986	0.0334467235815643	1	0.0112	0.0065	0.0147	0.0205	0.0394	0.0223	RP1-206D15.6	chr1	lncRNA	--
ENSG00000198734.12	45.1062491955995	0.596895973784323	0.291201890653574	2.04976682137828	0.0403871907618676	0.152506531800304	0.0648	0.0745	0.0723	0.1015	0.1395	0.1199	F5	chr1	protein_coding	coagulation factor V
ENSG00000185278.15	79.9949746485686	0.65955349986083	0.23546289445308	2.80109314630147	0.00509298162845945	0.0457686685540333	0.0671	0.0482	0.0609	0.0873	0.1141	0.1109	ZBTB37	chr1	protein_coding	zinc finger and BTB domain containing 37
ENSG00000135870.12	72.0912262840168	0.978437586714054	0.254667366677349	3.84202184787063	0.00012202497133668	0.00406749904455602	0.0635	0.0833	0.082	0.1249	0.1991	0.1864	RC3H1	chr1	protein_coding	ring finger and CCCH-type domains 1
ENSG00000152061.24	36.469324270234	0.793256535478028	0.341600622366995	2.3221753226954	0.0202234971837093	0.100938516916921	0.021	0.0286	0.0421	0.0454	0.0702	0.0643	RABGAP1L	chr1	protein_coding	RAB GTPase activating protein 1 like
ENSG00000143340.6	11.7241130531603	1.53123787338646	0.605443913374507	2.52911597517257	0.011435023499866	1	0.0387	0.019	0.0582	0.1168	0.1724	0.085	FAM163A	chr1	protein_coding	family with sequence similarity 163 member A
ENSG00000121454.6	64.763631750903	0.86867690533446	0.25055501473194	3.46701065338416	0.000526281031092154	0.0111755459915653	0.1405	0.1329	0.1422	0.254	0.2885	0.3103	LHX4	chr1	protein_coding	LIM homeobox 4
ENSG00000143324.14	325.856515463652	0.686410904562322	0.189596764971283	3.62037245026985	0.000294179244749623	0.00761087587333886	0.3534	0.5837	0.6184	0.8156	1.2562	0.7516	XPR1	chr1	protein_coding	xenotropic and polytropic retrovirus receptor 1
ENSG00000135828.11	57.6918108604918	0.707528987224241	0.261906857479627	2.70145269976094	0.00690372993765221	0.0542205281423076	0.1323	0.12	0.1444	0.2385	0.2779	0.2092	RNASEL	chr1	protein_coding	ribonuclease L
ENSG00000116406.19	85.7372559534528	0.773263214983615	0.22645786313292	3.4146008634275	0.000638755386750413	0.0126668602887794	0.1357	0.1604	0.1521	0.2311	0.3311	0.3029	EDEM3	chr1	protein_coding	ER degradation enhancing alpha-mannosidase like protein 3
ENSG00000135842.17	143.16042197652	0.731813334989444	0.215027181096322	3.40335268898692	0.000665642965680689	0.013053638130873	0.1783	0.2913	0.2462	0.416	0.5914	0.3346	NIBAN1	chr1	protein_coding	niban apoptosis regulator 1
ENSG00000116668.13	31.3796901977311	1.10537203451298	0.354338803792032	3.11953424994273	0.00181137200963955	0.0241174176920846	0.0885	0.0994	0.0832	0.2088	0.2642	0.1823	SWT1	chr1	protein_coding	SWT1 RNA endoribonuclease homolog
ENSG00000047410.14	373.793528498696	0.862119515188505	0.18336908471602	4.70155324450494	2.58189917630026e-06	0.000255449483404737	0.2533	0.4614	0.4768	0.6588	0.9878	0.7918	TPR	chr1	protein_coding	translocated promoter region, nuclear basket protein
ENSG00000157181.16	41.2246942555375	0.802574474769284	0.315706060665373	2.5421573253228	0.0110170571690824	0.0703853675052385	0.105	0.1309	0.1709	0.2127	0.2859	0.3035	ODR4	chr1	protein_coding	odr-4 GPCR localization factor homolog
ENSG00000116747.13	65.1809404495257	1.00215487186844	0.284358809393457	3.52426173821045	0.00042466454100302	0.009727967119063	0.0546	0.1074	0.1016	0.1404	0.2311	0.228	RO60	chr1	protein_coding	Ro60, Y RNA binding protein
ENSG00000066279.19	94.1559185462949	0.618574372771188	0.222061259808333	2.78560237524139	0.00534283657035852	0.0471194464744624	0.0994	0.1287	0.1129	0.1586	0.2061	0.2268	ASPM	chr1	protein_coding	assembly factor for spindle microtubules
ENSG00000177888.8	76.8617870772615	0.762835528660798	0.232567845446103	3.28005587873747	0.00103786528210206	0.0172569581104234	0.1115	0.1313	0.1192	0.2035	0.2374	0.2512	ZBTB41	chr1	protein_coding	zinc finger and BTB domain containing 41
ENSG00000162702.8	77.8591518283283	0.609103420557636	0.235046137627624	2.59142067470439	0.00955805740639796	0.0651685732254406	0.1977	0.2591	0.2383	0.3227	0.4575	0.4179	ZNF281	chr1	protein_coding	zinc finger protein 281
ENSG00000118193.12	49.647486297672	1.01532132754967	0.296655135127411	3.42256447748192	0.000620333833494139	0.0124066766698828	0.0494	0.0983	0.1006	0.177	0.1965	0.1942	KIF14	chr1	protein_coding	kinesin family member 14
ENSG00000163485.17	194.947152097802	0.622056963730838	0.16958956053783	3.66801448012525	0.000244441343582208	0.00664089199327387	0.7195	0.636	0.6688	1.2766	1.0558	1.1478	ADORA1	chr1	protein_coding	adenosine A1 receptor
ENSG00000170382.12	154.457448663125	0.836368598252963	0.186532193444172	4.48377613971114	7.33335956658302e-06	0.00055914318523395	0.3522	0.3039	0.4235	0.7856	0.6711	0.6958	LRRN2	chr1	protein_coding	leucine rich repeat neuronal 2
ENSG00000276600.5	29.810306872991	0.815332767523031	0.363030723956613	2.2459056870913	0.0247100495409128	0.114243231709549	0.0977	0.1147	0.1123	0.1751	0.2868	0.183	RAB7B	chr1	protein_coding	RAB7B, member RAS oncogene family
ENSG00000123836.15	206.804668619692	0.632384039941216	0.176362920501591	3.58569725508436	0.000336178782525459	0.00833200761224776	0.2079	0.3396	0.3346	0.4674	0.5845	0.4882	PFKFB2	chr1	protein_coding	6-phosphofructo-2-kinase/fructose-2,6-biphosphatase 2
ENSG00000196352.16	89.1539005592997	0.739560679694868	0.214950216216759	3.44061379751804	0.000580396314815153	0.0119818272897418	0.2113	0.2237	0.206	0.3721	0.4205	0.4103	CD55	chr1	protein_coding	CD55 molecule (Cromer blood group)
ENSG00000117322.18	18.486626570553	1.90054775403414	0.486569337454668	3.90601628120722	9.38301925995004e-05	1	0.023	0.0339	0.0308	0.1182	0.1137	0.138	CR2	chr1	protein_coding	complement C3d receptor 2
ENSG00000076356.7	29.2828003050513	1.22877931249463	0.366675384795736	3.35113662778086	0.000804805841820808	0.0147399335875247	0.0228	0.0252	0.0217	0.0552	0.0621	0.0666	PLXNA2	chr1	protein_coding	plexin A2
ENSG00000082497.12	14.2275437200829	1.44748943854726	0.548347928373037	2.63972810628098	0.00829725646010695	1	0.0123	0.0202	0.0447	0.0745	0.0983	0.0658	SERTAD4	chr1	protein_coding	SERTA domain containing 4
ENSG00000082512.15	48.7633236493561	0.821509621132022	0.290210968839632	2.83073249924602	0.0046441544099775	0.0434522741743084	0.0549	0.0917	0.0688	0.1299	0.1608	0.1395	TRAF5	chr1	protein_coding	TNF receptor associated factor 5
ENSG00000143493.13	238.51828825766	0.631498114772136	0.188477001395474	3.35053141813885	0.000806566591007037	0.0147399335875247	0.4183	0.7697	0.7594	0.9886	1.3589	1.0509	INTS7	chr1	protein_coding	integrator complex subunit 7
ENSG00000136643.12	104.768409191633	0.631578742622583	0.212927342483301	2.96617022152575	0.00301533547082432	0.0331639860675686	0.1926	0.2554	0.2856	0.3484	0.4919	0.443	RPS6KC1	chr1	protein_coding	ribosomal protein S6 kinase C1
ENSG00000117724.13	358.873168594674	0.762597517207236	0.147705757234777	5.16295052734534	2.4308740299552e-07	3.4297419708969e-05	0.372	0.4016	0.4883	0.6562	0.95	0.8049	CENPF	chr1	protein_coding	centromere protein F
ENSG00000092969.12	45.5777222754865	0.620697407273309	0.313291514600396	1.98121359292163	0.0475673254976177	0.168179360460484	0.093	0.1215	0.115	0.1656	0.2724	0.1338	TGFB2	chr1	protein_coding	transforming growth factor beta 2
ENSG00000116141.17	41.6297499178021	0.77042072007413	0.305326482214227	2.52326858282007	0.0116269559884606	0.0725597754116791	0.0325	0.0386	0.0407	0.0657	0.0869	0.0619	MARK1	chr1	protein_coding	microtubule affinity regulating kinase 1
ENSG00000143502.16	38.1202301601984	1.22861907462074	0.330692245014757	3.71529448646704	0.000202967173326726	0.0058764623078169	0.0759	0.0723	0.0881	0.2387	0.1813	0.198	SUSD4	chr1	protein_coding	sushi domain containing 4
ENSG00000203685.10	56.8505529918886	0.72470774952283	0.268192071538614	2.70219677026689	0.00688829835640738	0.0541989675458745	0.0889	0.1078	0.1055	0.2144	0.1782	0.1662	STUM	chr1	protein_coding	stum, mechanosensory transduction mediator homolog
ENSG00000181450.18	66.6829007679865	0.641008182378253	0.25623879691724	2.5016047143918	0.0123631875359217	0.0753662786764384	0.1111	0.1093	0.1013	0.1638	0.1708	0.2295	ZNF678	chr1	protein_coding	zinc finger protein 678
ENSG00000154342.6	12.4981651234529	2.25405712390708	0.625192926709128	3.60537848016279	0.000311698321568328	1	0.03	0.0245	0.0251	0.0964	0.1435	0.1876	WNT3A	chr1	protein_coding	Wnt family member 3A
ENSG00000116903.7	61.7070731512908	0.772026071969109	0.260740810881018	2.96089464998022	0.00306746844894134	0.0335541544841527	0.1412	0.1874	0.166	0.2897	0.3934	0.2689	EXOC8	chr1	protein_coding	exocyst complex component 8
ENSG00000203668.3	52.9075426995869	0.693699508990695	0.277024104576897	2.50411244916825	0.0122759011389199	0.0751585784015503	0.081	0.0969	0.1088	0.1398	0.1935	0.1907	CHML	chr1	protein_coding	CHM like Rab escort protein
ENSG00000153207.16	195.246103404922	0.620328785144811	0.190672899487241	3.25336629805811	0.00114046380509097	0.0183806892657393	0.2185	0.3646	0.3064	0.4521	0.6527	0.4388	AHCTF1	chr1	protein_coding	AT-hook containing transcription factor 1
ENSG00000227671.4	33.9645736035698	0.77180081529319	0.353772032991292	2.18163320816314	0.029136613970766	0.12445916275321	0.2084	0.2638	0.1655	0.401	0.3235	0.4995	ZNF731P	chr1	transcribed_unprocessed_pseudogene	zinc finger protein 731, pseudogene
ENSG00000184731.6	23.3607286323779	0.852132254535658	0.414470791147582	2.05595248865737	0.0397870960140518	0.151130941217169	0.0991	0.0495	0.0782	0.1703	0.1621	0.121	FAM110C	chr2	protein_coding	family with sequence similarity 110 member C
ENSG00000115750.17	53.4258525441288	0.607650867881523	0.268230807418408	2.26540297041145	0.0234879622274104	0.110873875931198	0.1811	0.1896	0.2177	0.2991	0.3651	0.345	TAF1B	chr2	protein_coding	TATA-box binding protein associated factor, RNA polymerase I subunit B
ENSG00000134317.18	91.3310693783096	0.778106121122519	0.227073552445592	3.42666996108654	0.000611031237914187	0.0123255228248785	0.1104	0.1826	0.1751	0.2948	0.3469	0.2629	GRHL1	chr2	protein_coding	grainyhead like transcription factor 1
ENSG00000162975.5	39.8719510031653	2.14341989910613	0.361994986100046	5.92113145598582	3.1973414833145e-09	8.83970880681068e-07	0.1374	0.1604	0.0575	0.578	0.6409	0.5394	KCNF1	chr2	protein_coding	potassium voltage-gated channel modifier subfamily F member 1
ENSG00000134318.14	93.3647100426402	0.931093817226776	0.26316220991894	3.53809848881256	0.000403019701627783	0.00939269056686238	0.0971	0.155	0.0941	0.1699	0.26	0.3174	ROCK2	chr2	protein_coding	Rho associated coiled-coil containing protein kinase 2
ENSG00000162981.14	74.3450050767463	0.736035408890871	0.243331154533675	3.02483013447837	0.00248772804010437	0.0294023179928513	0.1506	0.1165	0.1012	0.2152	0.2377	0.2338	LRATD1	chr2	protein_coding	LRAT domain containing 1
ENSG00000163029.16	52.8320546550485	0.634288778689435	0.300598655588408	2.1100852146123	0.0348510165885186	0.138943380617171	0.0504	0.0748	0.1072	0.1141	0.1258	0.167	SMC6	chr2	protein_coding	structural maintenance of chromosomes 6
ENSG00000132031.13	21.3679087609369	0.936291655686056	0.426353257314186	2.19604668106497	0.0280886023249397	0.122350723750896	0.05	0.0992	0.1075	0.1941	0.1819	0.1783	MATN3	chr2	protein_coding	matrilin 3
ENSG00000119778.15	59.9605113136052	0.60610334022373	0.274771127129264	2.20584799631656	0.0273946444181737	0.120858725374296	0.0814	0.0963	0.0717	0.1019	0.1672	0.1605	ATAD2B	chr2	protein_coding	ATPase family AAA domain containing 2B
ENSG00000198399.15	97.5429493920697	0.619749793696494	0.221523474479917	2.79767096986681	0.00514725176162724	0.0461566216331946	0.0874	0.1521	0.1191	0.2008	0.2269	0.1936	ITSN2	chr2	protein_coding	intersectin 2
ENSG00000084676.16	185.391808960552	0.637962287340766	0.183147310163961	3.48332873013334	0.000495219872410149	0.0106700164652061	0.2255	0.3213	0.3477	0.4463	0.6482	0.4755	NCOA1	chr2	protein_coding	nuclear receptor coactivator 1
ENSG00000084710.14	33.9391647162016	0.872589825063392	0.348624926753255	2.50294731702011	0.0123163876070887	0.075285136916632	0.0359	0.0363	0.053	0.083	0.1111	0.0634	EFR3B	chr2	protein_coding	EFR3 homolog B
ENSG00000115194.11	68.6740564374468	0.717121909879541	0.262581055722455	2.73104968637772	0.00631329527730916	0.0518187465793889	0.2107	0.1371	0.1501	0.3388	0.2641	0.308	SLC30A3	chr2	protein_coding	solute carrier family 30 member 3
ENSG00000213626.13	258.141500602519	0.692373512030819	0.148042976190546	4.67684134598636	2.91327475009248e-06	0.000279436557661931	0.6802	0.8072	0.9215	1.4691	1.4784	1.4186	LBH	chr2	protein_coding	LBH regulator of WNT signaling pathway
ENSG00000115760.14	319.331414651014	0.676133703749244	0.341502640159767	1.97987840864986	0.0477171930959356	0.168624667331502	0.1613	0.3026	0.3013	0.3957	0.634	0.3487	BIRC6	chr2	protein_coding	baculoviral IAP repeat containing 6
ENSG00000150938.10	21.9087276571175	1.63482887611661	0.435188665524726	3.75659801283066	0.000172238831874849	0.00520432851379016	0.0248	0.0228	0.0336	0.0841	0.1035	0.0959	CRIM1	chr2	protein_coding	cysteine rich transmembrane BMP regulator 1
ENSG00000115808.12	88.4090416618454	0.695087015444191	0.222038371145515	3.13048151028211	0.00174519985175027	0.0236158738638128	0.0878	0.0884	0.0839	0.1314	0.191	0.1519	STRN	chr2	protein_coding	striatin
ENSG00000008869.12	193.939487400573	0.597379837885071	0.203364804402524	2.93747897843062	0.0033089260429302	0.0349744057011363	0.2294	0.4084	0.4019	0.5897	0.7329	0.4475	HEATR5B	chr2	protein_coding	HEAT repeat containing 5B
ENSG00000152133.16	31.3758506472776	0.808708145714461	0.362209492647137	2.23270831419733	0.025568185823643	0.11644425714256	0.1003	0.1274	0.0838	0.1514	0.2661	0.2003	GPATCH11	chr2	protein_coding	G-patch domain containing 11
ENSG00000115816.15	38.9280141686094	1.0590474360242	0.327094333804648	3.2377431418812	0.00120479227790065	0.0188250982869642	0.0897	0.1675	0.1393	0.2757	0.3724	0.288	CEBPZ	chr2	protein_coding	CCAAT enhancer binding protein zeta
ENSG00000115825.11	75.9772104877907	0.808746652885139	0.237597616919917	3.40385001907543	0.000664432250025314	0.013053638130873	0.0811	0.1056	0.1099	0.1637	0.2128	0.2101	PRKD3	chr2	protein_coding	protein kinase D3
ENSG00000152527.14	10.0063803234803	1.36789323771675	0.634928517092119	2.15440510371389	0.0312084166862446	1	0.0046	0.0131	0.0134	0.0224	0.0327	0.0365	PLEKHH2	chr2	protein_coding	pleckstrin homology, MyTH4 and FERM domain containing H2
ENSG00000138083.5	11.132025717959	1.21690058306218	0.605926366689304	2.00833079720751	0.0446081513192895	1	0.0415	0.0271	0.0693	0.119	0.1651	0.0746	SIX3	chr2	protein_coding	SIX homeobox 3
ENSG00000225156.2	4.21089018760217	2.29849140143242	1.06921435035136	2.14970122752009	0.0315788553019006	1	0.0084	0.0137	0.007	0.0253	0.0801	0.0586	AC012354.6	chr2	lncRNA	--
ENSG00000116016.14	96.4620499957784	1.13502	0.22608608121968	5.02028352260724	5.15952678729054e-07	6.43799360184041e-05	0.1235	0.1639	0.1703	0.3075	0.4742	0.3546	EPAS1	chr2	protein_coding	endothelial PAS domain protein 1
ENSG00000115355.17	54.015091490937	0.740389949780794	0.274751931573101	2.69475794234336	0.00704397821155909	0.0549336796366057	0.0159	0.026	0.0238	0.041	0.0417	0.0411	CCDC88A	chr2	protein_coding	coiled-coil domain containing 88A
ENSG00000115380.20	4.64825782165129	2.13700953655189	1.05111648775288	2.03308535395584	0.0420439004236955	1	0	0.0186	0.0047	0.0129	0.0633	0.0454	EFEMP1	chr2	protein_coding	EGF containing fibulin extracellular matrix protein 1
ENSG00000028116.18	35.3867604485457	0.885215185270561	0.334502754791263	2.6463614203206	0.00813628346409059	0.05918452976038	0.1147	0.1354	0.1385	0.2068	0.3247	0.2801	VRK2	chr2	protein_coding	VRK serine/threonine kinase 2
ENSG00000119866.22	2.76264702752461	3.70836118235341	1.52787721600124	2.42713298131308	0.0152186763979697	1	0.0009	0	0	0.0028	0.0037	0.0064	BCL11A	chr2	protein_coding	BAF chromatin remodeling complex subunit BCL11A
ENSG00000115464.15	71.1626047668514	1.16500119545725	0.254780074851994	4.57257576415275	4.81764936292339e-06	0.000416741447958404	0.0488	0.0369	0.0459	0.0866	0.1243	0.1207	USP34	chr2	protein_coding	ubiquitin specific peptidase 34
ENSG00000179833.4	127.546251795654	0.603081949318896	0.194761720802893	3.09651171099089	0.00195812127189595	0.0252834340052499	0.3013	0.2783	0.3148	0.4629	0.6339	0.4299	SERTAD2	chr2	protein_coding	SERTA domain containing 2
ENSG00000163235.16	93.0631	0.630470215130778	0.231004054777802	2.72926038349073	0.00634765612010687	0.0519285858306662	0.1831	0.2804	0.3596	0.4871	0.5101	0.4343	TGFA	chr2	protein_coding	transforming growth factor alpha
ENSG00000075292.19	134.172	0.806433346807342	0.200217109434903	4.02779437323532	5.63025513199981e-05	0.00247310272153263	0.1082	0.1533	0.1704	0.2396	0.293	0.319	ZNF638	chr2	protein_coding	zinc finger protein 638
ENSG00000003137.9	32.2064924706268	0.870404443093146	0.345783702237193	2.51719337106318	0.0118293885726063	0.0733069845045522	0.0837	0.0912	0.0855	0.2036	0.1703	0.1579	CYP26B1	chr2	protein_coding	cytochrome P450 family 26 subfamily B member 1
ENSG00000144036.16	109.732120856722	0.591185285811284	0.206749901677745	2.85942233110585	0.00424413333365992	0.0412136914632265	0.139	0.155	0.1808	0.2165	0.3215	0.2689	EXOC6B	chr2	protein_coding	exocyst complex component 6B
ENSG00000135638.14	5.87921784087865	5.8859348754984	1.3571352331283	4.33702900920998	1.44421569914556e-05	1	0	0	0	0.031	0.0491	0.0534	EMX1	chr2	protein_coding	empty spiracles homeobox 1
ENSG00000186854.11	18.8229226479537	1.76394801207635	0.478789711066627	3.6841811160618	0.000229439062032652	1	0.018	0.0231	0.0129	0.0755	0.0654	0.0641	TRABD2A	chr2	protein_coding	TraB domain containing 2A
ENSG00000152284.5	53.1629455413426	1.80066736982655	0.294607118324559	6.11209729101933	9.83302030512242e-10	3.22431596051689e-07	0.1168	0.0913	0.0892	0.4102	0.3922	0.35	TCF7L1	chr2	protein_coding	transcription factor 7 like 1
ENSG00000068615.19	27.039499544087	1.10599977498912	0.389740971439218	2.83778164483178	0.00454282483445145	0.042931521558824	0.077	0.044	0.0418	0.122	0.141	0.1269	REEP1	chr2	protein_coding	receptor accessory protein 1
ENSG00000214336.5	5.18851100919503	2.24652035688911	0.960922842184198	2.33787798381681	0.0193935786677962	1	0.0158	0	0.0199	0.0658	0.0568	0.0633	FOXI3	chr2	protein_coding	forkhead box I3
ENSG00000274286.2	31.6562530414289	1.22444110208229	0.361828811836467	3.38403427816491	0.000714290849011116	0.0136655372741611	0.1035	0.0945	0.0865	0.2987	0.2278	0.2129	ADRA2B	chr2	protein_coding	adrenoceptor alpha 2B
ENSG00000075568.17	334.978	0.619649301484251	0.156444421744435	3.96082707567868	7.46906092860851e-05	0.00298339260887762	0.2916	0.4088	0.4212	0.5496	0.7912	0.6015	TMEM131	chr2	protein_coding	transmembrane protein 131
ENSG00000153201.16	388.315707628474	0.77634374098378	0.179444901860923	4.32636276056188	1.51591694482447e-05	0.000980478390918578	0.2854	0.5351	0.4696	0.7084	1.0327	0.7493	RANBP2	chr2	protein_coding	RAN binding protein 2
ENSG00000259863.1	19.5981	0.99028271232122	0.43729197513364	2.26458011725137	0.0235384581797566	1	0.1403	0.1719	0.1407	0.3494	0.3797	0.2803	SH3RF3-AS1	chr2	lncRNA	SH3RF3 antisense RNA 1
ENSG00000144063.4	32.4640878400215	0.699453084266802	0.340257210467406	2.05565984422777	0.0398153150697321	0.151197398998983	0.1802	0.1612	0.1793	0.3108	0.2937	0.3428	MALL	chr2	protein_coding	mal, T cell differentiation protein like
ENSG00000169679.15	309.161598366249	0.612540122251675	0.196670603691268	3.11454844168391	0.00184226703275318	0.0243952301349162	0.4426	0.7961	0.9161	1.0535	1.5744	1.0804	BUB1	chr2	protein_coding	BUB1 mitotic checkpoint serine/threonine kinase
ENSG00000188177.14	41.0034935289621	0.828760532751725	0.340935767703667	2.43084067809531	0.0150638368983692	0.0848243211928935	0.0324	0.0592	0.0462	0.0576	0.1184	0.1029	ZC3H6	chr2	protein_coding	zinc finger CCCH-type containing 6
ENSG00000169607.13	57.1880073635387	0.901154215740127	0.295060190682208	3.05413689883603	0.0022570905766133	0.0276723788958417	0.0659	0.1581	0.179	0.2642	0.2984	0.288	CKAP2L	chr2	protein_coding	cytoskeleton associated protein 2 like
ENSG00000088205.13	230.434609223183	0.592599965881003	0.186728775108099	3.17358674654156	0.00150567900984447	0.0215452040506843	0.2853	0.4779	0.5421	0.6569	0.8788	0.6794	DDX18	chr2	protein_coding	DEAD-box helicase 18
ENSG00000088179.9	34.9388643005679	0.681566127334828	0.342605016735275	1.98936411915259	0.046661027071617	0.166146154829316	0.0305	0.0485	0.0326	0.0537	0.0864	0.0626	PTPN4	chr2	protein_coding	protein tyrosine phosphatase non-receptor type 4
ENSG00000074047.22	9.0638965453913	2.04567057592686	0.706835940094466	2.89412360052526	0.00380218461486536	1	0.0058	0.0143	0.0049	0.033	0.0441	0.0408	GLI2	chr2	protein_coding	GLI family zinc finger 2
ENSG00000169967.17	96.5102818663317	0.70087251596846	0.209527328772221	3.3450171873779	0.000822774715515613	0.0148923279701799	0.1143	0.1235	0.1118	0.1872	0.2376	0.2149	MAP3K2	chr2	protein_coding	mitogen-activated protein kinase kinase kinase 2
ENSG00000231731.7	1.99634760356908	4.30616361066495	1.68553900155719	2.55476948720065	0.0106258140896026	1	0	0	0	0.0062	0.0098	0.0286	AC010976.2	chr2	lncRNA	--
ENSG00000286058.1	7.75374774493825	1.70383227370086	0.748620905810453	2.27596138509691	0.0228483208975844	1	0.0219	0.0089	0.0183	0.0331	0.0698	0.0766	RP11-32C20.1	chr2	lncRNA	--
ENSG00000231431.7	20.4847407219277	1.26772989179783	0.449747869113594	2.8187568610306	0.00482100209304603	0.044564025324561	0.0401	0.0749	0.0527	0.1125	0.1643	0.1833	FAR2P4	chr2	transcribed_unprocessed_pseudogene	fatty acyl-CoA reductase 2 pseudogene 4
ENSG00000233087.8	14.4695243445799	1.23781352179671	0.514368633395308	2.40647162644036	0.0161074551949636	1	0.049	0.04	0.0409	0.097	0.1364	0.11	RAB6D	chr2	protein_coding	RAB6D, member RAS oncogene family
ENSG00000082258.13	63.0396564081872	0.688023074329044	0.253633121156531	2.71267045562407	0.00667434448651121	0.0533632017682937	0.0842	0.0972	0.1119	0.1627	0.1736	0.1956	CCNT2	chr2	protein_coding	cyclin T2
ENSG00000150556.17	49.2991705791487	1.20861624652019	0.288005275144625	4.19650732408727	2.71062700144604e-05	0.00150026086235506	0.1653	0.1506	0.1488	0.3552	0.4252	0.4256	LYPD6B	chr2	protein_coding	LY6/PLAUR domain containing 6B
ENSG00000187123.15	38.2920989142248	0.950747779404072	0.316068322595661	3.00804513276183	0.00262934086239808	0.0304882451972146	0.0995	0.0998	0.0908	0.1981	0.2233	0.2079	LYPD6	chr2	protein_coding	LY6/PLAUR domain containing 6
ENSG00000115145.10	53.1600191569254	0.907779873810326	0.298313677949771	3.0430380532641	0.00234202715118018	0.0282903028376352	0.083	0.1248	0.0916	0.1604	0.2036	0.272	STAM2	chr2	protein_coding	signal transducing adaptor molecule 2
ENSG00000157827.20	22.7417941974818	0.916708861961885	0.415337410278119	2.20714252864445	0.0273041033972442	0.120701291246461	0.0308	0.0531	0.0486	0.0853	0.1226	0.0752	FMNL2	chr2	protein_coding	formin like 2
ENSG00000082438.18	192.231140061749	0.674428308941426	0.201677534610281	3.34409239107708	0.000825522401615327	0.0149051887679133	0.1245	0.1809	0.172	0.2077	0.389	0.2657	COBLL1	chr2	protein_coding	cordon-bleu WH2 repeat protein like 1
ENSG00000115339.14	106.986333711152	0.592388443712747	0.239999141176849	2.46829401475329	0.0135758761161292	0.0797915186483623	0.2452	0.4487	0.332	0.4145	0.7066	0.6319	GALNT3	chr2	protein_coding	polypeptide N-acetylgalactosaminyltransferase 3
ENSG00000128656.15	4.67305267849039	2.99672737703098	1.11768129964878	2.68120024730901	0.00733586034886506	1	0	0.0039	0.002	0.0217	0.0191	0.0143	CHN1	chr2	protein_coding	chimerin 1
ENSG00000128714.6	40.3335263901822	0.986816574464055	0.318006755359886	3.10313085439735	0.00191484953836171	0.0249532148714419	0.1956	0.2359	0.1869	0.5273	0.4152	0.428	HOXD13	chr2	protein_coding	homeobox D13
ENSG00000175879.9	1.57291711851372	3.9782254792921	1.75778660643162	2.26320161089864	0.0236232639758523	1	0	0	0	0.0129	0.0273	0.0342	HOXD8	chr2	protein_coding	homeobox D8
ENSG00000226363.3	19.991470234957	1.04253912259531	0.439360226682372	2.37285730314636	0.0176510817160591	0.0933342990751534	0.281	0.164	0.2014	0.4697	0.5114	0.5013	HAGLROS	chr2	lncRNA	HAGLR opposite strand lncRNA
ENSG00000018510.18	128.199081126036	0.604578972755694	0.201720418463723	2.99711341747201	0.0027254929236126	0.0311927355705663	0.0976	0.134	0.1372	0.1674	0.2295	0.2363	AGPS	chr2	protein_coding	alkylglycerone phosphate synthase
ENSG00000079156.17	44.793283350512	0.949998313390345	0.293911291329951	3.23226205121823	0.001228143725595	0.019002668630084	0.0451	0.0464	0.0557	0.1035	0.1138	0.1017	OSBPL6	chr2	protein_coding	oxysterol binding protein like 6
ENSG00000163510.14	30.8392722504695	1.00707897213422	0.395465620060337	2.54656516533743	0.0108788897597428	0.069755500505854	0.0447	0.1356	0.1388	0.1832	0.2338	0.3126	CWC22	chr2	protein_coding	CWC22 spliceosome associated protein homolog
ENSG00000077232.19	217.406536971686	0.726581855331787	0.186871952833529	3.88812683933928	0.00010102083434734	0.00366168062801413	0.0871	0.1445	0.1299	0.1769	0.2746	0.2243	DNAJC10	chr2	protein_coding	DnaJ heat shock protein family (Hsp40) member C10
ENSG00000115368.10	63.9585602844892	0.802083831378225	0.264154910853475	3.03641461287516	0.00239409907062905	0.0287781729717558	0.1116	0.186	0.2128	0.2999	0.3483	0.3568	WDR75	chr2	protein_coding	WD repeat domain 75
ENSG00000151690.15	117.295089033259	0.786420468110201	0.20373380532124	3.86003916664788	0.00011336885248786	0.00389878248799715	0.2537	0.2652	0.2714	0.4309	0.6505	0.4547	MFSD6	chr2	protein_coding	major facilitator superfamily domain containing 6
ENSG00000119042.17	44.8562994272991	1.05774179447597	0.303217763603321	3.48838993436986	0.000485938841477322	0.0105411348689696	0.0329	0.057	0.0567	0.1116	0.1242	0.1087	SATB2	chr2	protein_coding	SATB homeobox 2
ENSG00000163535.18	45.8117650661206	0.843723166612993	0.298164688677083	2.82972195787664	0.00465884720646063	0.0435022100417887	0.0852	0.1102	0.0891	0.1689	0.1838	0.2235	SGO2	chr2	protein_coding	shugoshin 2
ENSG00000055044.11	102.664884869919	0.727793418577945	0.209914744903741	3.46709050339311	0.000526124712831815	0.0111755459915653	0.378	0.4548	0.4712	0.664	0.9357	0.8376	NOP58	chr2	protein_coding	NOP58 ribonucleoprotein
ENSG00000118257.17	36.7541130960944	1.01182010474597	0.339685473105493	2.97869701490514	0.00289476864514984	0.0323425022952557	0.0372	0.0317	0.0284	0.0672	0.098	0.055	NRP2	chr2	protein_coding	neuropilin 2
ENSG00000144445.17	67.8864557901927	0.652784179928694	0.263138756416889	2.48076029854945	0.0131102502356473	0.0779270706879808	0.0898	0.1273	0.1259	0.1575	0.2734	0.1794	KANSL1L	chr2	protein_coding	KAT8 regulatory NSL complex subunit 1 like
ENSG00000115461.5	22.2172267727654	1.09737203761814	0.425994433663261	2.5760243583032	0.00999436053362001	0.0665032956696754	0.0522	0.037	0.032	0.0736	0.1164	0.1008	IGFBP5	chr2	protein_coding	insulin like growth factor binding protein 5
ENSG00000171450.6	9.73130179467514	3.02700440704444	0.794672951149991	3.80911971731766	0.000139462424044335	1	0.009	0.0074	0.0302	0.1501	0.1079	0.1715	CDK5R2	chr2	protein_coding	cyclin dependent kinase 5 regulatory subunit 2
ENSG00000072195.15	29.321735624553	1.36439484709421	0.373504797903711	3.65295132686875	0.000259243386135488	0.0069098898762011	0.0171	0.0215	0.0143	0.0537	0.0493	0.0501	SPEG	chr2	protein_coding	striated muscle enriched protein kinase
ENSG00000124006.15	91.0434353246519	1.05820909018879	0.23156713643373	4.56977231953478	4.88254358177259e-06	0.000419779661603619	0.1436	0.0908	0.1026	0.2692	0.2747	0.2383	OBSL1	chr2	protein_coding	obscurin like cytoskeletal adaptor 1
ENSG00000114923.17	92.4507768111289	0.746251680612832	0.222601813309724	3.35240611708095	0.00080112407172534	0.0147156848527514	0.2772	0.2302	0.2659	0.5454	0.5065	0.3949	SLC4A3	chr2	protein_coding	solute carrier family 4 member 3
ENSG00000163082.10	49.6588535885753	1.23319568437412	0.29129945438351	4.2334294342706	2.30154421600575e-05	0.00133546392780581	0.0903	0.1254	0.1133	0.3068	0.3236	0.2391	SGPP2	chr2	protein_coding	sphingosine-1-phosphate phosphatase 2
ENSG00000081052.14	44.7051812965069	0.586885888641056	0.298232340922994	1.96788144043906	0.0490816807403362	0.17166147691143	0.0438	0.0653	0.0573	0.0862	0.0894	0.1065	COL4A4	chr2	protein_coding	collagen type IV alpha 4 chain
ENSG00000115009.13	13.8952118010873	1.53863496168496	0.55690178664694	2.7628479537639	0.00572994515212868	1	0.0706	0.0461	0.1298	0.277	0.2135	0.3102	CCL20	chr2	protein_coding	C-C motif chemokine ligand 20
ENSG00000156966.7	3.01664085210613	3.87300291288866	1.52847009236317	2.53390820810933	0.0112798274996171	1	0	0.0051	0	0.042	0.0098	0.0432	B3GNT7	chr2	protein_coding	UDP-GlcNAc:betaGal beta-1,3-N-acetylglucosaminyltransferase 7
ENSG00000154252.12	8.4655134307847	1.4267176983776	0.678009362378029	2.10427433239797	0.0353545237175347	1	0.0465	0.0633	0.0648	0.2106	0.1604	0.1548	GAL3ST2	chr2	protein_coding	galactose-3-O-sulfotransferase 2
ENSG00000175928.6	48.9960226991969	0.967353364112679	0.300771397074467	3.21624121682413	0.00129881612674458	0.0197981701482146	0.0949	0.1005	0.0911	0.1539	0.2827	0.1967	LRRN1	chr3	protein_coding	leucine rich repeat neuronal 1
ENSG00000150995.21	106.330268049563	0.679340160474431	0.218633744951923	3.10720634924776	0.0018886451718046	0.0247190167120663	0.0378	0.0572	0.0457	0.074	0.1071	0.0735	ITPR1	chr3	protein_coding	inositol 1,4,5-trisphosphate receptor type 1
ENSG00000157087.20	4.28380379147845	2.2794464059022	1.04383841851125	2.18371576048447	0.0289831409373827	1	0.0044	0.0018	0.0018	0.0149	0.0122	0.0153	ATP2B2	chr3	protein_coding	ATPase plasma membrane Ca2+ transporting 2
ENSG00000157152.17	41.6936174238231	1.06389742686333	0.309650363904528	3.43580228179986	0.000590801968221844	0.0121080054533837	0.0889	0.0813	0.0654	0.1771	0.1896	0.1847	SYN2	chr3	protein_coding	synapsin II
ENSG00000177463.15	158.259755708538	0.714930267336534	0.17728204866391	4.03272791985777	5.51330995622035e-05	0.00246962475021137	0.1732	0.2068	0.1798	0.296	0.4016	0.3385	NR2C2	chr3	protein_coding	nuclear receptor subfamily 2 group C member 2
ENSG00000224660.2	8.17817891669915	1.58461265885797	0.76970620573462	2.05872402619594	0.0395206832521597	1	0.0164	0.008	0.0082	0.0173	0.0234	0.0686	SH3BP5-AS1	chr3	lncRNA	SH3BP5 antisense RNA 1
ENSG00000174738.13	59.407237527305	0.6673123261615	0.276770640633029	2.41106616162475	0.0159059627369198	0.0874022114538462	0.1282	0.1523	0.1559	0.1818	0.2845	0.3182	NR1D2	chr3	protein_coding	nuclear receptor subfamily 1 group D member 2
ENSG00000077097.16	363.873599190785	0.599584089644496	0.161585651438957	3.71062705323811	0.000206746500449204	0.00593633813633779	0.653	0.948	0.9226	1.117	1.616	1.574	TOP2B	chr3	protein_coding	DNA topoisomerase II beta
ENSG00000168016.15	35.2238251878646	0.712886598130906	0.342766046020994	2.07980518025768	0.0375434057769162	0.145741146746613	0.0278	0.05	0.0434	0.056	0.0901	0.0797	TRANK1	chr3	protein_coding	tetratricopeptide repeat and ankyrin repeat containing 1
ENSG00000178567.8	102.712301927122	0.769914266695591	0.214334291020011	3.59211894201152	0.000328000071891221	0.00819202798213577	0.128	0.2091	0.1814	0.3066	0.3743	0.3168	EPM2AIP1	chr3	protein_coding	EPM2A interacting protein 1
ENSG00000144674.16	61.1539380367736	0.6387364002971	0.255581126141946	2.4991532431951	0.012449046504975	0.0755299293115955	0.0922	0.0788	0.0753	0.1297	0.1602	0.1403	GOLGA4	chr3	protein_coding	golgin A4
ENSG00000114857.18	132.239814591962	1.1799909664845	0.214765688947957	5.49431788785612	3.92223430874228e-08	7.27677680964029e-06	0.0676	0.1115	0.0783	0.1923	0.208	0.2571	NKTR	chr3	protein_coding	natural killer cell triggering receptor
ENSG00000163808.17	52.3865926400141	0.592734513843896	0.280492020204877	2.1131956389025	0.0345840264243607	0.138611362303435	0.1236	0.1706	0.1425	0.1962	0.3019	0.2469	KIF15	chr3	protein_coding	kinesin family member 15
ENSG00000163817.16	35.6324256607634	0.945398045055757	0.330161806718194	2.86343854988258	0.00419070092148449	0.0408298586331102	0.071	0.058	0.0735	0.1251	0.1643	0.1487	SLC6A20	chr3	protein_coding	solute carrier family 6 member 20
ENSG00000114349.10	29.0448865926834	0.930708252020442	0.359943462834561	2.58570677931223	0.00971795628284488	0.0655363875765883	0.0915	0.0841	0.1051	0.1899	0.2048	0.2056	GNAT1	chr3	protein_coding	G protein subunit alpha transducin 1
ENSG00000187672.14	21.3703651672124	1.13039417120018	0.425978833785273	2.65363929272126	0.00796288974530662	0.0584963490336378	0.0252	0.0275	0.0398	0.074	0.0892	0.0644	ERC2	chr3	protein_coding	ELKS/RAB6-interacting/CAST family member 2
ENSG00000163947.12	32.0695922807152	0.844191524793213	0.34933311065053	2.41658033279798	0.015667068707446	0.0865957149255148	0.0547	0.0755	0.0629	0.1214	0.1635	0.106	ARHGEF3	chr3	protein_coding	Rho guanine nucleotide exchange factor 3
ENSG00000144730.19	84.8720369007003	0.675885126443224	0.249023378933994	2.71414326372293	0.00664474233756547	0.05332468974931	0.0824	0.1711	0.124	0.199	0.2717	0.2116	IL17RD	chr3	protein_coding	interleukin 17 receptor D
ENSG00000144747.17	40.9366047723095	0.858485353464862	0.322338022682821	2.6633077485544	0.00773766124605333	0.0578997814638535	0.0569	0.0767	0.069	0.0966	0.1608	0.1591	TMF1	chr3	protein_coding	TATA element modulatory factor 1
ENSG00000114541.15	16.8047858355962	1.19915182537757	0.497159022521028	2.41200857483552	0.0158649084025706	1	0.0121	0.0246	0.0134	0.0318	0.0592	0.0401	FRMD4B	chr3	protein_coding	FERM domain containing 4B
ENSG00000172986.13	116.593432533987	0.643615900395484	0.205745508572051	3.12821361138046	0.00175872311682864	0.0236848098827926	0.3421	0.559	0.4648	0.7794	0.9047	0.7202	GXYLT2	chr3	protein_coding	glucoside xylosyltransferase 2
ENSG00000178700.9	65.9529841128911	0.712814278773885	0.258338052967942	2.75923066921287	0.00579376231201348	0.0492823254473515	0.1913	0.2577	0.1859	0.3434	0.4899	0.3409	DHFR2	chr3	protein_coding	dihydrofolate reductase 2
ENSG00000080200.10	19.7970420470096	0.936923723987748	0.451344108521791	2.07585234037128	0.037907609790187	0.146610600372818	0.0143	0.0285	0.0257	0.0433	0.0685	0.0369	CRYBG3	chr3	protein_coding	crystallin beta-gamma domain containing 3
ENSG00000066422.5	48.646388293013	0.687851310872292	0.302198747322637	2.27615540092865	0.0228367101926426	0.108709525224936	0.0798	0.1069	0.104	0.1228	0.188	0.2199	ZBTB11	chr3	protein_coding	zinc finger and BTB domain containing 11
ENSG00000144802.11	35.9407393890908	0.756240472152211	0.371085606985134	2.03791378031675	0.0415585562163004	0.155637620889731	0.0572	0.0779	0.1147	0.0892	0.1882	0.2019	NFKBIZ	chr3	protein_coding	NFKB inhibitor zeta
ENSG00000114439.19	173.81905990031	0.646577212900338	0.198457602407635	3.25801181237823	0.00112195736031414	0.018246365375351	0.1495	0.2226	0.2578	0.2928	0.3887	0.4291	BBX	chr3	protein_coding	BBX high mobility group box domain containing
ENSG00000198919.13	30.4651470047076	1.12087527589952	0.391918241731713	2.85997219967836	0.0042367814702699	0.0411990474005556	0.0292	0.053	0.0704	0.0807	0.1677	0.1295	DZIP3	chr3	protein_coding	DAZ interacting zinc finger protein 3
ENSG00000177707.11	48.2867642059733	0.98867884302509	0.307210729417612	3.21824320686766	0.00128978403964125	0.0197018134419678	0.0525	0.1072	0.0707	0.1431	0.1834	0.1922	NECTIN3	chr3	protein_coding	nectin cell adhesion molecule 3
ENSG00000091986.16	32.0996863743674	0.775858183334459	0.351420055362126	2.20778003843567	0.027259610227457	0.120628477572376	0.0293	0.0366	0.0345	0.0559	0.0864	0.0516	CCDC80	chr3	protein_coding	coiled-coil domain containing 80
ENSG00000072858.11	28.2342714427781	0.765802006367763	0.369038796412157	2.07512601334329	0.0379748573964751	0.146737596407317	0.0404	0.0448	0.0627	0.0806	0.0965	0.1067	SIDT1	chr3	protein_coding	SID1 transmembrane family member 1
ENSG00000176542.10	43.9412287495418	0.804069200442301	0.310474709680709	2.58980578891338	0.00960300918484075	0.0653802170479259	0.0295	0.0549	0.0438	0.0692	0.0913	0.0933	USF3	chr3	protein_coding	upstream transcription factor family member 3
ENSG00000185565.12	1.84492528757573	4.21577232914025	1.69171280834716	2.49201419315324	0.0127020961515974	1	0	0	0	0.0033	0.0104	0.0087	LSAMP	chr3	protein_coding	limbic system associated membrane protein
ENSG00000198406.7	10.6658713355387	1.31677277282602	0.648621629293204	2.0301092553156	0.0423454349540224	1	0	0.2226	0.1822	0.3701	0.4338	0.3538	BZW1P2	chr3	processed_pseudogene	basic leucine zipper and W2 domains 1 pseudogene 2
ENSG00000163428.4	414.354186436983	0.74455657241961	0.1653398157658	4.50318980320058	6.69410479867932e-06	0.000524371542563213	0.611	0.866	0.6819	1.064	1.3869	1.6182	LRRC58	chr3	protein_coding	leucine rich repeat containing 58
ENSG00000173175.15	9.78912079719077	1.53028844976589	0.65431196300023	2.33877498242433	0.0193470821354789	1	0.0137	0.0045	0.016	0.0435	0.0328	0.0329	ADCY5	chr3	protein_coding	adenylate cyclase 5
ENSG00000175455.16	147.97909587248	1.00183310190234	0.200575777651796	4.99478607851416	5.89010199524376e-07	7.15952052870147e-05	0.1081	0.1894	0.1774	0.3055	0.3832	0.3847	CCDC14	chr3	protein_coding	coiled-coil domain containing 14
ENSG00000160145.16	112.002961823154	0.91390910376312	0.196377951318591	4.65382746701768	3.25829472422191e-06	0.000304553597103974	0.0369	0.0431	0.0457	0.0855	0.0944	0.0862	KALRN	chr3	protein_coding	kalirin RhoGEF kinase
ENSG00000173706.14	58.8845232714421	0.8162475728008	0.28468245899628	2.86722116873195	0.00414093516082844	0.0405463209910536	0.0519	0.0904	0.0944	0.121	0.205	0.1466	HEG1	chr3	protein_coding	heart development protein with EGF like domains 1
ENSG00000239620.3	2.92775482790676	2.8874326619549	1.37371363743999	2.10191744717322	0.0355605079212961	1	0	0.0169	0.0173	0.0939	0.0991	0.1036	PRR20G	chr3	protein_coding	proline rich 20G
ENSG00000034533.12	50.3423302040529	0.627228868966154	0.282628418659252	2.21927034776487	0.0264683376541817	0.118665679149113	0.1773	0.2521	0.2086	0.3222	0.4496	0.3411	ASTE1	chr3	protein_coding	asteroid homolog 1
ENSG00000138246.17	107.702720737158	0.927450906768147	0.227275434480484	4.08073538122654	4.4893441245844e-05	0.00212415275693423	0.0958	0.1756	0.1543	0.2487	0.3739	0.2941	DNAJC13	chr3	protein_coding	DnaJ heat shock protein family (Hsp40) member C13
ENSG00000144868.14	54.7300729081047	0.763455285561929	0.275794935339435	2.76819907741346	0.00563670128694977	0.0485803717273789	0.099	0.0656	0.1029	0.1717	0.1747	0.1604	TMEM108	chr3	protein_coding	transmembrane protein 108
ENSG00000163781.14	216.302319731616	0.585300392674568	0.190739377196813	3.06858710181605	0.00215073621249434	0.0266713989412227	0.3067	0.4811	0.5179	0.5602	0.8839	0.7659	TOPBP1	chr3	protein_coding	DNA topoisomerase II binding protein 1
ENSG00000073711.11	49.5809749729329	0.655853728887024	0.28038276755499	2.33913708251843	0.019328340047526	0.0983060579611292	0.0752	0.0921	0.1063	0.1462	0.1864	0.153	PPP2R3A	chr3	protein_coding	protein phosphatase 2 regulatory subunit B''alpha
ENSG00000175093.5	28.5839385786042	1.55152541179455	0.392210271824257	3.95585104025465	7.62626718391878e-05	0.00301205510625363	0.0593	0.0775	0.0744	0.2775	0.1841	0.231	SPSB4	chr3	protein_coding	splA/ryanodine receptor domain and SOCS box containing 4
ENSG00000177311.12	69.1706318298338	0.643013654269517	0.242048471378607	2.65654912260829	0.00789449485927529	0.0584316942340061	0.0616	0.071	0.0766	0.1061	0.1296	0.1326	ZBTB38	chr3	protein_coding	zinc finger and BTB domain containing 38
ENSG00000114127.11	96.3391117078638	0.969367321291555	0.231088116059671	4.19479520548451	2.73118238592481e-05	0.00150428404849765	0.0657	0.1227	0.1115	0.1885	0.2527	0.2232	XRN1	chr3	protein_coding	5'-3' exoribonuclease 1
ENSG00000175054.16	115.438103245375	0.762048849408245	0.215421580925232	3.53747682165945	0.000403969641025715	0.00939929362782603	0.043	0.0702	0.0608	0.0973	0.1395	0.0966	ATR	chr3	protein_coding	ATR serine/threonine kinase
ENSG00000120756.13	45.3445833026614	0.992083863268911	0.314499599314377	3.15448371136783	0.00160782353291189	0.0224014938874088	0.0766	0.0939	0.1459	0.1927	0.2371	0.2806	PLS1	chr3	protein_coding	plastin 1
ENSG00000175040.6	227.970560739448	0.792638559911742	0.150539575284533	5.26531683388628	1.39947789634158e-07	2.07711982509645e-05	0.7388	0.719	0.7721	1.4229	1.6133	1.2971	CHST2	chr3	protein_coding	carbohydrate sulfotransferase 2
ENSG00000181744.9	129.90635750928	0.602465097920217	0.193701018715007	3.11028357990531	0.00186907806811763	0.0245839559332635	0.2924	0.387	0.365	0.513	0.7247	0.5514	DIPK2A	chr3	protein_coding	divergent protein kinase domain 2A
ENSG00000152952.12	144.89356250653	0.994329244839122	0.203941974199321	4.87554976724566	1.08505835444977e-06	0.000117687098444168	0.1556	0.2543	0.2897	0.4677	0.6265	0.4781	PLOD2	chr3	protein_coding	procollagen-lysine,2-oxoglutarate 5-dioxygenase 2
ENSG00000144895.12	245.28119083904	0.614777520923978	0.205735315317808	2.98819636276011	0.00280629190364037	0.0317057017959369	0.362	0.6724	0.7869	0.8226	1.2257	1.0887	EIF2A	chr3	protein_coding	eukaryotic translation initiation factor 2A
ENSG00000163659.13	52.4048164540355	0.635290479639047	0.294192921462089	2.1594349601675	0.0308164381005591	0.129126828296548	0.1078	0.2145	0.1489	0.3008	0.2463	0.2763	TIPARP	chr3	protein_coding	TCDD inducible poly(ADP-ribose) polymerase
ENSG00000113810.16	154.886	0.79731252356803	0.180913939212332	4.40713704559964	1.04745918202322e-05	0.000753529309516706	0.2453	0.2747	0.2442	0.4161	0.5354	0.5452	SMC4	chr3	protein_coding	structural maintenance of chromosomes 4
ENSG00000163590.14	71.5856667535722	0.803224704102751	0.241075640159296	3.3318368607131	0.000862748153166885	0.0153789493800924	0.0687	0.0694	0.0937	0.1543	0.1512	0.1481	PPM1L	chr3	protein_coding	protein phosphatase, Mg2+/Mn2+ dependent 1L
ENSG00000163536.13	24.0534506797205	0.889582266041984	0.445449546163205	1.99704382618465	0.0458204223049695	0.164393881552181	0.1375	0.2073	0.0884	0.2873	0.1936	0.4225	SERPINI1	chr3	protein_coding	serpin family I member 1
ENSG00000173905.9	214.521092664594	0.653920639606417	0.165669494672632	3.94713970063459	7.90904120655717e-05	0.00309770780590156	0.6185	0.6697	0.7264	1.0745	1.489	1.0053	GOLIM4	chr3	protein_coding	golgi integral membrane protein 4
ENSG00000163558.13	214.131180731588	0.611579707036126	0.173600975893299	3.52290477567374	0.000426844691894998	0.00975447351008018	0.4673	0.5727	0.5795	0.7055	1.0759	1.0115	PRKCI	chr3	protein_coding	protein kinase C iota
ENSG00000075651.16	41.7220347643283	0.792200860553321	0.316677397269235	2.50160215848876	0.0123632767786243	0.0753662786764384	0.0297	0.0472	0.0541	0.0674	0.0989	0.0909	PLD1	chr3	protein_coding	phospholipase D1
ENSG00000121879.6	23.2836906038936	1.44816160449195	0.42212390361055	3.43065529363628	0.000602125212172072	0.0121982262810721	0.0118	0.0139	0.0142	0.0375	0.0354	0.0497	PIK3CA	chr3	protein_coding	phosphatidylinositol-4,5-bisphosphate 3-kinase catalytic subunit alpha
ENSG00000114757.19	1.89645093926325	4.27346841236045	1.67015	2.55873558500221	0.0105053612288027	1	0	0	0	0.0083	0.0105	0.0044	PEX5L	chr3	protein_coding	peroxisomal biogenesis factor 5 like
ENSG00000078081.8	6.66452985764933	2.17528871221181	0.850897574369967	2.55646364231614	0.0105742120739686	1	0	0.0243	0.0099	0.0449	0.071	0.0653	LAMP3	chr3	protein_coding	lysosomal associated membrane protein 3
ENSG00000145198.14	64.5218097281666	0.644315272061496	0.250399381046349	2.57315041822022	0.0100777398015887	0.0667236557436829	0.1453	0.1797	0.1609	0.3112	0.2845	0.255	VWA5B2	chr3	protein_coding	von Willebrand factor A domain containing 5B2
ENSG00000090534.20	23.8665598652595	1.14410485072891	0.407239771653765	2.80941334900272	0.00496318777276951	0.0452948754903734	0.0832	0.0815	0.1391	0.2512	0.245	0.2576	THPO	chr3	protein_coding	thrombopoietin
ENSG00000090539.15	81.5770735405063	0.753172601290494	0.223418931774926	3.37112256023696	0.000748625445821314	0.0140929489800808	0.153	0.1666	0.1875	0.3181	0.322	0.3192	CHRD	chr3	protein_coding	chordin
ENSG00000187068.3	15.5846896732523	1.83888607900203	0.532500122281235	3.45330639761026	0.000553759636113334	1	0.022	0.0128	0.0184	0.0712	0.0901	0.0502	C3orf70	chr3	protein_coding	chromosome 3 open reading frame 70
ENSG00000073792.16	40.0695956313689	0.963647351963717	0.327820873020703	2.93955458993259	0.00328684364844531	0.034845485295548	0.0802	0.0862	0.1165	0.1753	0.2823	0.1645	IGF2BP2	chr3	protein_coding	insulin like growth factor 2 mRNA binding protein 2
ENSG00000058866.15	13.8112530582101	1.05898276331336	0.536992949598148	1.97206083265309	0.0486026624810909	1	0.0144	0.0167	0.0137	0.0387	0.0229	0.043	DGKG	chr3	protein_coding	diacylglycerol kinase gamma
ENSG00000145012.14	163.095104357838	0.629735608166439	0.180798033179777	3.48308882066356	0.000495663885440426	0.0106700164652061	0.0755	0.1069	0.0932	0.1378	0.1684	0.1745	LPP	chr3	protein_coding	LIM domain containing preferred translocation partner in lipoma
ENSG00000090530.10	129.212704865792	0.673851432916164	0.191214750115477	3.52405571489237	0.000424994875556227	0.009727967119063	0.2705	0.3463	0.3713	0.5212	0.6911	0.5647	P3H2	chr3	protein_coding	prolyl 3-hydroxylase 2
ENSG00000196083.10	53.1311750554759	0.950706651855851	0.307828600692191	3.08842859213883	0.00201218044334515	0.0256757866526394	0.0409	0.0859	0.0456	0.0985	0.1457	0.1342	IL1RAP	chr3	protein_coding	interleukin 1 receptor accessory protein
ENSG00000172061.9	2.9167749760276	2.88330633907231	1.38240120807253	2.08572324896365	0.0370036992224938	1	0	0.0031	0.0032	0.0114	0.0241	0.0189	LRRC15	chr3	protein_coding	leucine rich repeat containing 15
ENSG00000133657.16	300.51091587201	0.726339177755328	0.171477092177829	4.23577965155885	2.27760045046142e-05	0.00133546392780581	0.2445	0.3842	0.3151	0.4588	0.6718	0.6309	ATP13A3	chr3	protein_coding	ATPase 13A3
ENSG00000185621.11	53.2472037806592	0.684584844334215	0.295736526124017	2.31484711512143	0.0206213004327647	0.102308351900768	0.0673	0.0994	0.0931	0.1094	0.2144	0.15	LMLN	chr3	protein_coding	leishmanolysin like peptidase
ENSG00000184160.8	129.410855014108	1.10987513667546	0.198678011239175	5.5863008178563	2.31957307220359e-08	4.73999714754647e-06	0.8158	0.6665	0.5957	1.4732	1.8252	1.7331	ADRA2C	chr4	protein_coding	adrenoceptor alpha 2C
ENSG00000168824.14	48.5879997288001	1.02861408845678	0.300936102323852	3.41804815212845	0.000630719473294346	0.0125609386630654	0.1343	0.1435	0.1296	0.3042	0.4072	0.2219	NSG1	chr4	protein_coding	neuronal vesicle trafficking associated 1
ENSG00000152953.13	6.21035853232217	1.71631602431355	0.856120290502279	2.0047603629469	0.0449886718683751	1	0.0128	0.0174	0	0.045	0.0271	0.0383	STK32B	chr4	protein_coding	serine/threonine kinase 32B
ENSG00000072832.15	30.4707484102665	1.4401763540065	0.372529139656727	3.86594282351595	0.000110660863203555	0.00384314820485254	0.0462	0.0471	0.0611	0.1393	0.1439	0.1883	CRMP1	chr4	protein_coding	collapsin response mediator protein 1
ENSG00000178597.7	28.0720395908147	2.06015348649018	0.415998997294906	4.95230397161202	7.33399222880338e-07	8.27274323409021e-05	0.0581	0.0237	0.0486	0.212	0.1851	0.2032	PSAPL1	chr4	protein_coding	prosaposin like 1
ENSG00000163995.21	26.350254985951	1.12462926334803	0.390346487595804	2.8811051183649	0.00396283451346108	0.0395012613217365	0.0365	0.0566	0.0549	0.1377	0.1046	0.1203	ABLIM2	chr4	protein_coding	actin binding LIM protein family member 2
ENSG00000170801.10	53.2101740937425	0.735904658541146	0.284487397153311	2.58677419774967	0.009687905541768	0.0654839252823245	0.278	0.216	0.17	0.4196	0.3886	0.4267	HTRA3	chr4	protein_coding	HtrA serine peptidase 3
ENSG00000215612.8	11.0342962741308	3.51812479086405	0.80663296307448	4.36149395315401	1.29177367055139e-05	1	0.0104	0.0085	0.0261	0.2039	0.1902	0.1868	HMX1	chr4	protein_coding	H6 family homeobox 1
ENSG00000170448.12	39.0207116951997	0.714105832225648	0.318385606658189	2.24289608981067	0.0249035159792228	0.11482654522794	0.0851	0.1391	0.1381	0.2154	0.2153	0.2401	NFXL1	chr4	protein_coding	nuclear transcription factor, X-box binding like 1
ENSG00000134852.15	54.6643745205666	0.790481050397272	0.290505484815101	2.72105378974305	0.00650741718159895	0.0526115723971016	0.0605	0.0622	0.0685	0.0854	0.1305	0.1579	CLOCK	chr4	protein_coding	clock circadian regulator
ENSG00000090989.18	60.9822244415894	0.689308636495768	0.269601833996057	2.55676538352424	0.0105650448041912	0.0688069892559337	0.1426	0.1678	0.1682	0.2215	0.2904	0.3602	EXOC1	chr4	protein_coding	exocyst complex component 1
ENSG00000084093.19	130.641015440773	0.67989073158697	0.215914831969065	3.14888386956381	0.00163895311590631	0.0226536353106601	0.1603	0.2032	0.2259	0.2455	0.4132	0.4086	REST	chr4	protein_coding	RE1 silencing transcription factor
ENSG00000213759.10	56.7017790712984	0.658415676398421	0.295515658654393	2.22802297311914	0.025878983090569	0.117060525030778	0.21	0.4446	0.3751	0.4468	0.7601	0.639	UGT2B11	chr4	protein_coding	UDP glucuronosyltransferase family 2 member B11
ENSG00000173542.9	75.191475159712	0.75693575813289	0.240775559634775	3.14374000119058	0.00166803570663438	0.0228564659509667	0.1099	0.1441	0.0962	0.2181	0.228	0.2197	MOB1B	chr4	protein_coding	MOB kinase activator 1B
ENSG00000138768.15	238.640505453688	0.590878723089198	0.169981074395886	3.47614418363446	0.000508678728205989	0.0109168494181194	0.6403	0.8904	0.7559	1.0514	1.6031	1.2353	USO1	chr4	protein_coding	USO1 vesicle transport factor
ENSG00000156234.8	15.9492240700878	1.06599174526062	0.49212423245238	2.16610293695254	0.0303033218338712	1	0.1098	0.1409	0.1442	0.2249	0.3371	0.3759	CXCL13	chr4	protein_coding	C-X-C motif chemokine ligand 13
ENSG00000163297.18	16.7789261822098	0.979196637152903	0.483601507404999	2.02480063060031	0.0428878403086592	1	0.0155	0.0145	0.0315	0.0418	0.0459	0.0487	ANTXR2	chr4	protein_coding	ANTXR cell adhesion molecule 2
ENSG00000145284.12	90.7956911095654	0.829624657595245	0.224912366206904	3.68865737169848	0.000225440567522569	0.00626648881252044	0.2393	0.3432	0.2712	0.6262	0.5716	0.5047	SCD5	chr4	protein_coding	stearoyl-CoA desaturase 5
ENSG00000138678.11	15.029713978325	1.21770664748473	0.529951628071243	2.2977694245729	0.0215749158443756	1	0.0248	0.0761	0.0363	0.1125	0.1582	0.0931	GPAT3	chr4	protein_coding	glycerol-3-phosphate acyltransferase 3
ENSG00000163623.10	16.1437859832699	1.24930941364523	0.504740441453776	2.47515219911231	0.0133179407287733	1	0.0344	0.0515	0.0479	0.1426	0.0821	0.1316	NKX6-1	chr4	protein_coding	NK6 homeobox 1
ENSG00000163625.16	134.285	0.661323199995759	0.195218418778493	3.38760658002326	0.000705053179214088	0.0135809423865009	0.0996	0.1189	0.1172	0.183	0.2525	0.1624	WDFY3	chr4	protein_coding	WD repeat and FYVE domain containing 3
ENSG00000163629.13	48.5077961769128	1.00278900096252	0.298692010374761	3.35726757372701	0.00078716894414073	0.0145657245569348	0.0545	0.0813	0.0515	0.1163	0.1641	0.1444	PTPN13	chr4	protein_coding	protein tyrosine phosphatase non-receptor type 13
ENSG00000145332.14	64.2461144017815	0.94908945126298	0.272013383398944	3.48912777527205	0.000484599446571866	0.010528277652794	0.0734	0.14	0.1151	0.1894	0.2826	0.2476	KLHL8	chr4	protein_coding	kelch like family member 8
ENSG00000248019.3	2.89242972672424	3.82315550422053	1.50323141270143	2.54329138675329	0.0109813609055922	1	0	0	0.0019	0.0087	0.0147	0.0115	FAM13A-AS1	chr4	lncRNA	FAM13A antisense RNA 1
ENSG00000168785.8	79.4867220905692	0.630573758550946	0.228190545470174	2.76336496436206	0.00572087586700957	0.0491256697471589	0.1488	0.1438	0.1726	0.2796	0.2538	0.2729	TSPAN5	chr4	protein_coding	tetraspanin 5
ENSG00000138778.13	47.7482075361938	1.05909235641511	0.320044331040952	3.30920517470311	0.000935612461596089	0.0160879703762254	0.0476	0.0722	0.0512	0.1078	0.1137	0.1811	CENPE	chr4	protein_coding	centromere protein E
ENSG00000145348.17	42.9433163052432	0.927891572419717	0.321903656905635	2.88251330021928	0.00394516480516357	0.039423687989232	0.027	0.056	0.0677	0.0957	0.1191	0.11	TBCK	chr4	protein_coding	TBC1 domain containing kinase
ENSG00000164023.14	43.5102174220516	0.914018006154768	0.314185989868205	2.90916220210259	0.00362398784085314	0.0373252217355948	0.0648	0.0554	0.0986	0.1246	0.1807	0.159	SGMS2	chr4	protein_coding	sphingomyelin synthase 2
ENSG00000164089.9	13.6831407803732	1.42374759025628	0.541166401352034	2.63088688931765	0.00851623747083543	1	0.0382	0.05	0.0512	0.1039	0.1827	0.1375	ETNPPL	chr4	protein_coding	ethanolamine-phosphate phospho-lyase
ENSG00000138798.13	30.0702220575692	1.10799205379271	0.391866784070132	2.82747121938871	0.00469172325723408	0.0436943843639369	0.0236	0.0699	0.0444	0.118	0.1362	0.0825	EGF	chr4	protein_coding	epidermal growth factor
ENSG00000174720.16	36.0786355206184	0.870274779625482	0.344443353774347	2.52661219933313	0.0115168594668112	0.0722070851058195	0.0901	0.115	0.1459	0.2125	0.2017	0.3094	LARP7	chr4	protein_coding	La ribonucleoprotein 7, transcriptional regulator
ENSG00000164099.3	35.946948855666	0.725461215612463	0.329090163561109	2.20444515193707	0.0274930532359441	0.121061088372136	0.0668	0.0899	0.1051	0.1424	0.1971	0.1492	PRSS12	chr4	protein_coding	serine protease 12
ENSG00000145388.15	31.5081223349895	0.913690701927843	0.354262223327379	2.57913670090499	0.00990475821457929	0.0661881947040606	0.0428	0.0565	0.077	0.1093	0.131	0.1348	METTL14	chr4	protein_coding	methyltransferase 14, N6-adenosine-methyltransferase subunit
ENSG00000145390.11	31.1802216465828	0.797665979255983	0.353744529921065	2.2549210285569	0.0241382861330761	0.112676230736179	0.032	0.0446	0.0283	0.0696	0.066	0.0696	USP53	chr4	protein_coding	ubiquitin specific peptidase 53
ENSG00000138688.16	37.0592289745791	1.28247823796413	0.333356624436587	3.84716589967777	0.000119492060545975	0.004011519175472	0.0176	0.0198	0.0211	0.0514	0.0656	0.0428	KIAA1109	chr4	protein_coding	KIAA1109
ENSG00000145375.9	47.1346408504018	0.734891707191492	0.296874032230876	2.47543276745732	0.0133074814492737	0.0787391894396808	0.058	0.077	0.0747	0.0985	0.1616	0.1352	SPATA5	chr4	protein_coding	spermatogenesis associated 5
ENSG00000164070.12	122.104253343649	0.844904555936259	0.20134564576952	4.19628918572901	2.71323772979106e-05	0.00150026086235506	0.1141	0.1687	0.1381	0.2435	0.3117	0.2987	HSPA4L	chr4	protein_coding	heat shock protein family A (Hsp70) member 4 like
ENSG00000142731.11	35.6894084098979	0.909578101288325	0.347234359183711	2.61949336876278	0.008806048476935	0.0623058292295777	0.0603	0.1231	0.1218	0.1669	0.264	0.2208	PLK4	chr4	protein_coding	polo like kinase 4
ENSG00000170153.11	37.5979440709653	0.878507784133864	0.320464781204957	2.74135516804888	0.00611863288739126	0.0508035715744966	0.0368	0.0517	0.0444	0.091	0.1025	0.0817	RNF150	chr4	protein_coding	ring finger protein 150
ENSG00000109458.8	20.1775719749388	0.965511647045805	0.443443848830298	2.17730305560129	0.0294579633571273	0.125258529353285	0.0156	0.0291	0.0297	0.0403	0.0673	0.0578	GAB1	chr4	protein_coding	GRB2 associated binding protein 1
ENSG00000151623.15	56.0652680518035	0.881481906142588	0.275774810450616	3.19638296442756	0.00139162269864057	0.0205035319235444	0.0988	0.1336	0.0968	0.1851	0.2657	0.2348	NR3C2	chr4	protein_coding	nuclear receptor subfamily 3 group C member 2
ENSG00000170006.12	44.8954050495682	0.601396711651707	0.304056602255304	1.9779103863916	0.0479388170372166	0.169153483539728	0.0433	0.0595	0.0691	0.0772	0.1018	0.116	TMEM154	chr4	protein_coding	transmembrane protein 154
ENSG00000121210.16	197.972293835938	0.652397531879388	0.192038927526404	3.39721503490321	0.000680754494215148	0.0132395011978394	0.359	0.5118	0.462	0.6137	1.0564	0.6997	TMEM131L	chr4	protein_coding	transmembrane 131 like
ENSG00000137462.9	11.0657231650192	2.05134936102496	0.658900585341709	3.11329114992533	0.00185013402855362	1	0.0156	0.0159	0.0098	0.0353	0.0962	0.0623	TLR2	chr4	protein_coding	toll like receptor 2
ENSG00000109756.9	67.2931984147182	0.687564979808492	0.260752433561361	2.63684971379833	0.00836798956940323	0.0603213972027534	0.0746	0.0568	0.0836	0.0985	0.1592	0.1321	RAPGEF2	chr4	protein_coding	Rap guanine nucleotide exchange factor 2
ENSG00000145416.13	6.90231222184512	1.58257135863674	0.799419722713032	1.97965013080474	0.0477428558036868	1	0.0022	0.0106	0.0054	0.0114	0.0344	0.0173	MARCHF1	chr4	protein_coding	membrane associated ring-CH-type finger 1
ENSG00000137601.17	26.5924019613046	1.09222993225151	0.396247081897653	2.75643653202631	0.00584349519534887	0.0494975474766152	0.0296	0.055	0.027	0.0915	0.0858	0.0915	NEK1	chr4	protein_coding	NIMA related kinase 1
ENSG00000151718.16	8.45010177201282	1.93519851329917	0.753130504547168	2.56953941131721	0.0101833807741619	1	0.0022	0.011	0.0056	0.0136	0.0322	0.0382	WWC2	chr4	protein_coding	WW and C2 domain containing 2
ENSG00000173320.12	27.7335767869327	1.01201197918397	0.389969733318544	2.59510390863415	0.00945623260966592	0.0647246989302376	0.0158	0.0356	0.0381	0.0673	0.0835	0.0534	STOX2	chr4	protein_coding	storkhead box 2
ENSG00000153404.14	14.9609430053373	1.39000678736079	0.529478012698294	2.62523986648117	0.00865879443810567	1	0.0118	0.0152	0.0071	0.0357	0.0256	0.0389	PLEKHG4B	chr5	protein_coding	pleckstrin homology and RhoGEF domain containing G4B
ENSG00000225138.8	93.0892058136619	0.793939969858909	0.220176096806278	3.60593171273019	0.000311034928146177	0.00790196844479478	0.2996	0.272	0.2227	0.4595	0.5453	0.5417	SLC9A3-AS1	chr5	lncRNA	SLC9A3 antisense RNA 1
ENSG00000170561.13	3.84713065400888	2.19489655980022	1.09748503491775	1.99993301955567	0.0455074970586763	1	0	0.0108	0.0111	0.025	0.0527	0.0397	IRX2	chr5	protein_coding	iroquois homeobox 2
ENSG00000186493.14	14.9083598355791	1.29344914785556	0.529051178498028	2.44484692677115	0.0144913632578426	1	0.0935	0.0764	0.0782	0.2912	0.1489	0.2335	C5orf38	chr5	lncRNA	chromosome 5 open reading frame 38
ENSG00000112902.12	10.8549348512713	1.88259951039836	0.625467811779673	3.0099063052369	0.00261328290841514	1	0.0073	0.006	0.0076	0.029	0.0335	0.0237	SEMA5A	chr5	protein_coding	semaphorin 5A
ENSG00000183580.10	19.0277721093401	1.35279885988951	0.481360534737224	2.81036512606502	0.0049485324884749	1	0.0462	0.0415	0.0348	0.0977	0.1803	0.0739	FBXL7	chr5	protein_coding	F-box and leucine rich repeat protein 7
ENSG00000164190.19	78.4559899270738	0.93629381030247	0.235148444958677	3.98171380834352	6.84201343592085e-05	0.00283742321901424	0.0701	0.0778	0.0902	0.1479	0.2075	0.158	NIPBL	chr5	protein_coding	NIPBL cohesin loading factor
ENSG00000197603.16	25.1251944366149	0.973438573746115	0.404122133680035	2.40877322130749	0.0160062404527574	0.0877480522487868	0.0116	0.019	0.0132	0.0231	0.042	0.0327	CPLANE1	chr5	protein_coding	ciliogenesis and planar polarity effector 1
ENSG00000145623.13	125.165543424381	0.844059896629217	0.208276345509705	4.05259605724111	5.06524160638035e-05	0.00231504706682083	0.2102	0.2127	0.2701	0.4593	0.5868	0.3509	OSMR	chr5	protein_coding	oncostatin M receptor
ENSG00000170571.12	164.571960331474	0.628177981796465	0.190624452578541	3.2953693678813	0.000982923907314366	0.0165656498389087	0.3564	0.4596	0.5493	0.6223	0.9436	0.8151	EMB	chr5	protein_coding	embigin
ENSG00000164171.11	101.369590130093	0.842715278067646	0.238152343079654	3.53855547743146	0.000402322730773832	0.00939197103296529	0.1567	0.149	0.2049	0.3141	0.4719	0.2448	ITGA2	chr5	protein_coding	integrin subunit alpha 2
ENSG00000067248.10	60.4258216805023	1.15092160522839	0.29178759311526	3.94438157202169	8.00061797698905e-05	0.00312489511012592	0.0965	0.1126	0.2152	0.2914	0.4135	0.3581	DHX29	chr5	protein_coding	DExH-box helicase 29
ENSG00000134352.20	103.41803606216	0.674349702240234	0.20827544353659	3.23777825551366	0.00120464401216124	0.0188250982869642	0.1312	0.1563	0.1469	0.2149	0.2851	0.2822	IL6ST	chr5	protein_coding	interleukin 6 cytokine family signal transducer
ENSG00000155545.20	52.4502723301372	0.686070235175515	0.292468454647368	2.34579225305757	0.0189866869373764	0.0978074746594812	0.0937	0.1403	0.1502	0.1709	0.2487	0.2808	MIER3	chr5	protein_coding	MIER family member 3
ENSG00000145632.15	201.464992057971	0.746703894798055	0.178780854207629	4.17664351201087	2.95842119389117e-05	0.00160326938181208	0.4406	0.6448	0.7084	1.0307	1.3686	0.9916	PLK2	chr5	protein_coding	polo like kinase 2
ENSG00000164181.14	650.379154607844	0.663252333732843	0.141872927791939	4.67497459913934	2.93990004799282e-06	0.000280085072139857	1.6494	2.2705	2.3319	3.1068	4.554	3.492	ELOVL7	chr5	protein_coding	ELOVL fatty acid elongase 7
ENSG00000130449.6	57.5071803782766	0.665310357428209	0.265574787626392	2.50517138081707	0.0122392072901359	0.0750924795968343	0.1264	0.1666	0.1534	0.2739	0.3052	0.2159	ZSWIM6	chr5	protein_coding	zinc finger SWIM-type containing 6
ENSG00000153914.16	180.904507317603	0.590605220583154	0.182915082924427	3.22884920773411	0.00124289411493749	0.0191097044796062	0.1147	0.1754	0.1465	0.2179	0.2426	0.2798	SREK1	chr5	protein_coding	splicing regulatory glutamic acid and lysine rich protein 1
ENSG00000152942.19	88.0309574189129	0.606458865666376	0.25366304321898	2.39080497486123	0.0168114803164379	0.0904049856833619	0.1785	0.3271	0.4252	0.4696	0.6418	0.4864	RAD17	chr5	protein_coding	RAD17 checkpoint clamp loader component
ENSG00000145734.19	117.797123374914	0.62910811880994	0.234991222139352	2.67715582344975	0.0074250094063402	0.0565906122321064	0.098	0.1734	0.1396	0.1794	0.2355	0.3027	BDP1	chr5	protein_coding	B double prime 1, subunit of RNA polymerase III transcription initiation factor IIIB
ENSG00000131711.15	558.539848211433	0.917653684051805	0.289875881800652	3.16567793895623	0.00154721996999469	0.0219383321912773	0.4271	0.7271	0.5535	0.959	1.6329	1.054	MAP1B	chr5	protein_coding	microtubule associated protein 1B
ENSG00000157107.14	50.9791264296865	0.945357801456261	0.307088832651848	3.07845060106119	0.00208080024319706	0.0263052309723773	0.0593	0.1515	0.1054	0.1988	0.2628	0.2297	FCHO2	chr5	protein_coding	FCH and mu domain containing endocytic adaptor 2
ENSG00000251493.5	94.9716549468297	0.98350945976692	0.221598676681035	4.43824608746453	9.0694891685911e-06	0.000676612684006003	0.4873	0.3531	0.3942	0.8246	1.07	0.8401	FOXD1	chr5	protein_coding	forkhead box D1
ENSG00000214944.10	37.2948772558386	0.859860950140285	0.32566712601899	2.6403062558121	0.00828311379798032	0.059826673335621	0.0245	0.0318	0.0373	0.0522	0.0723	0.0677	ARHGEF28	chr5	protein_coding	Rho guanine nucleotide exchange factor 28
ENSG00000171617.15	169.768047616213	0.656796213672627	0.174006060204792	3.7745594199399	0.000160290699837119	0.00487090273211935	0.2309	0.3019	0.3475	0.4881	0.5711	0.5021	ENC1	chr5	protein_coding	ectodermal-neural cortex 1
ENSG00000132842.14	146.610535385314	0.714237273003634	0.23259235329357	3.07076850502539	0.00213508617939912	0.0265473678390896	0.1981	0.4316	0.5003	0.6013	0.8182	0.6679	AP3B1	chr5	protein_coding	adaptor related protein complex 3 subunit beta 1
ENSG00000085365.18	284.888797605285	0.641286802267772	0.162618848826349	3.94349613772365	8.03022852709104e-05	0.0031263081399196	0.457	0.6622	0.7083	0.924	1.2773	1.0096	SCAMP1	chr5	protein_coding	secretory carrier membrane protein 1
ENSG00000039319.17	67.7135228098024	0.949021952520497	0.267130180171453	3.55265717977424	0.000381361109537535	0.00903729688147772	0.0349	0.0736	0.0559	0.1031	0.133	0.1233	ZFYVE16	chr5	protein_coding	zinc finger FYVE-type containing 16
ENSG00000189127.8	15.7694652240289	1.09794225669569	0.499833044384048	2.19661798881005	0.0280477403934501	1	0.0472	0.0385	0.0592	0.1068	0.0939	0.1473	ANKRD34B	chr5	protein_coding	ankyrin repeat domain 34B
ENSG00000145715.15	68.2377653965052	0.954052443968455	0.257453405812932	3.70572858011316	0.000210783932519033	0.00602850598076748	0.1246	0.179	0.1868	0.2919	0.4481	0.3348	RASA1	chr5	protein_coding	RAS p21 protein activator 1
ENSG00000176018.13	46.5391490144549	0.802820032967579	0.312631967230706	2.56793967705529	0.0102304957368404	0.0672180754377678	0.106	0.136	0.1772	0.1905	0.3053	0.3327	LYSMD3	chr5	protein_coding	LysM domain containing 3
ENSG00000164199.18	46.2944697694716	1.14771930122289	0.297122849871371	3.8627769682465	0.000112105350272506	0.00387422901677041	0.018	0.013	0.0161	0.0352	0.0418	0.0399	ADGRV1	chr5	protein_coding	adhesion G protein-coupled receptor V1
ENSG00000133302.13	37.0703489321808	0.862136580202405	0.33391884728305	2.58187456987598	0.00982652917750955	0.0658979108961743	0.0459	0.075	0.0905	0.1188	0.1592	0.1572	SLF1	chr5	protein_coding	SMC5-SMC6 complex localization factor 1
ENSG00000198677.12	66.7485794370723	0.958920321633323	0.269821164261067	3.5539106958471	0.000379548071744629	0.00902466588634792	0.054	0.0952	0.0902	0.1352	0.1873	0.2049	TTC37	chr5	protein_coding	tetratricopeptide repeat domain 37
ENSG00000113441.16	208.239704979442	0.697467447953079	0.165480963327398	4.21478962853972	2.50011123098096e-05	0.00141572563682055	0.1609	0.199	0.2275	0.3098	0.4178	0.3455	LNPEP	chr5	protein_coding	leucyl and cystinyl aminopeptidase
ENSG00000153922.11	50.6976994588965	0.956222702069281	0.298199521580364	3.20665404492133	0.00134288384912567	0.0201647095555612	0.0429	0.0859	0.052	0.1247	0.135	0.1372	CHD1	chr5	protein_coding	chromodomain helicase DNA binding protein 1
ENSG00000145730.21	225.279052509746	0.708311944344383	0.181319173579296	3.90643708749653	9.36670159775925e-05	0.00345734273634569	0.3021	0.4911	0.4651	0.6344	0.9454	0.741	PAM	chr5	protein_coding	peptidylglycine alpha-amidating monooxygenase
ENSG00000198961.10	201.604734053864	0.637246153258881	0.201923362278036	3.15588125152865	0.00160013991842515	0.0224014938874088	0.3337	0.6655	0.6847	0.8569	1.1074	0.9826	PJA2	chr5	protein_coding	praja ring finger ubiquitin ligase 2
ENSG00000112893.10	94.1456848984154	0.902292631360342	0.234402497435271	3.84933028117375	0.000118441215573257	0.00398573064339601	0.08	0.1258	0.117	0.1962	0.2961	0.1898	MAN2A1	chr5	protein_coding	mannosidase alpha class 2A member 1
ENSG00000134982.17	62.7244326017957	1.08730432900028	0.279699943065846	3.88739560359622	0.000101325543122501	0.00366330809750581	0.0362	0.0783	0.0635	0.1215	0.1757	0.1319	APC	chr5	protein_coding	APC regulator of WNT signaling pathway
ENSG00000145780.8	62.5239100855076	0.672418065786303	0.253033067350272	2.65743158721417	0.00787385697039845	0.0584316942340061	0.1343	0.171	0.1618	0.2415	0.3145	0.2841	FEM1C	chr5	protein_coding	fem-1 homolog C
ENSG00000205302.7	114.992545406197	1.01962204183613	0.224931385416052	4.53303588536634	5.81419327454348e-06	0.000476628634715483	0.1046	0.2008	0.1814	0.302	0.4122	0.4022	SNX2	chr5	protein_coding	sorting nexin 2
ENSG00000158987.22	29.4189736481338	1.04803813144995	0.382014976607822	2.74344775892353	0.00607977212068141	0.0506934103190185	0.016	0.0393	0.0385	0.059	0.0798	0.0821	RAPGEF6	chr5	protein_coding	Rap guanine nucleotide exchange factor 6
ENSG00000198944.6	8.76537229306729	1.41656272256701	0.687723903616899	2.05978404286514	0.039419190730011	1	0.0387	0.0105	0.027	0.0536	0.0822	0.0903	SOWAHA	chr5	protein_coding	sosondowah ankyrin repeat domain family member A
ENSG00000072364.13	365.468365233031	0.665551474534327	0.161404075325935	4.12351096581875	3.73140687020971e-05	0.00186570343510485	0.387	0.5459	0.4519	0.6444	1.0195	0.817	AFF4	chr5	protein_coding	AF4/FMR2 family member 4
ENSG00000053108.17	44.1943908548436	0.979866383870826	0.310133010740353	3.15950366435252	0.0015803811308785	0.0222833739453869	0.0704	0.0685	0.1065	0.2075	0.1655	0.1675	FSTL4	chr5	protein_coding	follistatin like 4
ENSG00000081059.20	101.964922222425	0.768574772146111	0.21017294894741	3.65686819352962	0.000255315579501454	0.00685704699232476	0.1315	0.122	0.1603	0.2861	0.2591	0.2428	TCF7	chr5	protein_coding	transcription factor 7
ENSG00000181965.6	3.69750950744872	2.63265157855937	1.22435880357488	2.15022881435782	0.0315371199988402	1	0	0	0.0335	0.111	0.0852	0.0401	NEUROG1	chr5	protein_coding	neurogenin 1
ENSG00000120708.17	64.972018707811	0.713688026699893	0.251188780045415	2.84124166123525	0.0044938244783475	0.0424969316865861	0.1021	0.1048	0.1463	0.2047	0.2391	0.2068	TGFBI	chr5	protein_coding	transforming growth factor beta induced
ENSG00000158458.21	9.82101728690086	2.17040725155622	0.679283029664047	3.19514422821609	0.00139760977801221	1	0.0147	0.016	0.0123	0.0775	0.0701	0.0684	NRG2	chr5	protein_coding	neuregulin 2
ENSG00000182700.5	21.8492284281246	0.995927862967135	0.42176030201164	2.36135989617071	0.0182080505296685	0.0951922552719043	0.0651	0.0851	0.0816	0.1474	0.1607	0.2146	IGIP	chr5	protein_coding	IgA inducing protein
ENSG00000113205.5	3.44637376939484	2.43088938615579	1.21862047964485	1.99478789890701	0.0460660177357727	1	0.0067	0.011	0	0.0152	0.0534	0.0402	PCDHB3	chr5	protein_coding	protocadherin beta 3
ENSG00000253953.3	5.60805670255177	2.0893002082687	0.904304881069382	2.3103935984488	0.020866373183936	1	0.0065	0.008	0.0027	0.0246	0.0415	0.0163	PCDHGB4	chr5	protein_coding	protocadherin gamma subfamily B, 4
ENSG00000240184.7	77.9022063960723	0.978489520576572	0.238131090904529	4.10903724020172	3.97312009659636e-05	0.00195877599167863	0.1823	0.1422	0.2113	0.4066	0.4256	0.3477	PCDHGC3	chr5	protein_coding	protocadherin gamma subfamily C, 3
ENSG00000287527.1	2.18052129478812	3.40383492020449	1.63870837584072	2.07714500663256	0.0377881777222078	1	0	0	0.009	0.0163	0.0858	0.0215	AC005753.3	chr5	lncRNA	--
ENSG00000113657.13	160.570573238906	0.681027707919151	0.178008319411071	3.82581954693065	0.000130337742851337	0.00420540543296076	0.2696	0.3278	0.3537	0.5063	0.6887	0.5229	DPYSL3	chr5	protein_coding	dihydropyrimidinase like 3
ENSG00000230551.4	15.862433884797	1.07408967306964	0.491581375665753	2.18496819903926	0.0288911783601327	1	0.0156	0.0298	0.0196	0.0452	0.0581	0.0521	CTB-89H12.4	chr5	lncRNA	--
ENSG00000171992.13	143.207081021413	0.997658527781141	0.18066434060788	5.52216626936076	3.34845391270808e-08	6.46756166701149e-06	0.1648	0.1615	0.1892	0.3615	0.39	0.4038	SYNPO	chr5	protein_coding	synaptopodin
ENSG00000145908.13	35.1710388616367	0.68367514361671	0.330287344500528	2.06994047758804	0.0384579187908068	0.148076639800758	0.1224	0.1167	0.0981	0.1925	0.1909	0.2242	ZNF300	chr5	protein_coding	zinc finger protein 300
ENSG00000055147.19	129.86174538344	0.645982575685477	0.190978277664722	3.3824924152869	0.000718312614050907	0.0136867673758349	0.2484	0.2734	0.3374	0.44	0.5877	0.4859	FAM114A2	chr5	protein_coding	family with sequence similarity 114 member A2
ENSG00000037749.13	199.51987443673	0.655359948454919	0.204465220160657	3.20523924773111	0.00134950258200033	0.0201706203360374	0.1683	0.342	0.3352	0.433	0.596	0.4713	MFAP3	chr5	protein_coding	microfibril associated protein 3
ENSG00000135074.16	15.7038385803313	2.36562492908101	0.577619211131873	4.0954748102049	4.2130403622759e-05	1	0.0204	0.0072	0.0098	0.0507	0.0977	0.0642	ADAM19	chr5	protein_coding	ADAM metallopeptidase domain 19
ENSG00000145861.9	24.9487031874438	0.817356980154362	0.409667997246139	1.9951692239784	0.0460244264298908	0.165041814003423	0.1027	0.122	0.1873	0.2325	0.2229	0.3636	C1QTNF2	chr5	protein_coding	C1q and TNF related 2
ENSG00000184347.15	4.08481440859392	2.22530436191284	1.09314842189022	2.03568364309116	0.0417821326190804	1	0.0016	0.0026	0.0013	0.0036	0.01	0.0158	SLIT3	chr5	protein_coding	slit guidance ligand 3
ENSG00000040275.17	110.705453591163	0.607296513616737	0.258371122544783	2.35048138365957	0.0187491455204421	0.0970851824598727	0.1744	0.3734	0.4728	0.4731	0.7391	0.5414	SPDL1	chr5	protein_coding	spindle apparatus coiled-coil protein 1
ENSG00000074317.11	21.5811819880159	1.04250452171921	0.436749717085271	2.38696095483828	0.0169882954271412	0.0909396224459721	0.1569	0.1556	0.0749	0.2368	0.3479	0.3134	SNCB	chr5	protein_coding	synuclein beta
ENSG00000169131.13	25.2928584002451	0.987241848970338	0.413369298529236	2.38828053385419	0.0169274150677767	0.09082030335191	0.0754	0.1478	0.0883	0.1594	0.2582	0.2863	ZNF354A	chr5	protein_coding	zinc finger protein 354A
ENSG00000178338.11	10.6224614318169	1.44333526945884	0.627558487671249	2.29992151777723	0.0214526667824463	1	0.0241	0.0442	0.0151	0.0681	0.0814	0.1081	ZNF354B	chr5	protein_coding	zinc finger protein 354B
ENSG00000178187.8	47.4484909000369	0.655538046019744	0.314683948240265	2.08316328076332	0.0372363428563131	0.144956497590838	0.2451	0.2555	0.2615	0.5041	0.2961	0.5404	ZNF454	chr5	protein_coding	zinc finger protein 454
ENSG00000113262.16	4.52785174782842	2.90313363412214	1.12424681433623	2.58229207065727	0.00981464844503941	1	0.0027	0.0044	0	0.0226	0.0238	0.0136	GRM6	chr5	protein_coding	glutamate metabotropic receptor 6
ENSG00000234284.7	15.2794793194764	1.24889240080225	0.530126750406207	2.35583735369945	0.0184810075464014	1	0.0529	0.0576	0.0196	0.0798	0.1403	0.1291	ZNF879	chr5	protein_coding	zinc finger protein 879
ENSG00000054598.9	16.3605688342573	1.18842757803715	0.483237291945963	2.45930435801308	0.0139206547082755	1	0.0452	0.0369	0.0567	0.1237	0.1169	0.1129	FOXC1	chr6	protein_coding	forkhead box C1
ENSG00000137285.11	63.4501595084526	1.29619711504566	0.278653293030966	4.65164829364359	3.292923465777e-06	0.000304553597103974	0.1677	0.1812	0.1402	0.5553	0.4436	0.3404	TUBB2B	chr6	protein_coding	tubulin beta 2B class IIb
ENSG00000124784.9	44.1880936961621	0.585316500826063	0.297701445368572	1.96611911004129	0.0492848534246508	0.172094213295586	0.176	0.2501	0.2367	0.3871	0.3412	0.3899	RIOK1	chr6	protein_coding	RIO kinase 1
ENSG00000096696.15	1242.88337675192	0.667289089911944	0.158149044154402	4.21936846649839	2.44987602110885e-05	0.00139767199061584	1.0947	1.4304	1.4652	1.9837	3.3063	1.8738	DSP	chr6	protein_coding	desmoplakin
ENSG00000229950.1	5.21738659486426	2.00855977069183	0.93157085976401	2.15609982819842	0.031075870925732	1	0	0.0326	0.0334	0.0903	0.0847	0.1329	TFAP2A-AS1	chr6	lncRNA	TFAP2A antisense RNA 1
ENSG00000124557.14	16.0983571434282	1.61468127611269	0.504588704709763	3.19999488898873	0.0013743002462343	1	0.0609	0.0498	0.0382	0.161	0.188	0.1598	BTN1A1	chr6	protein_coding	butyrophilin subfamily 1 member A1
ENSG00000198315.11	56.7913170363335	0.71132094311086	0.272428262485898	2.61103945904908	0.00902674777445293	0.0630084869404883	0.1187	0.1043	0.0918	0.177	0.2411	0.1601	ZKSCAN8	chr6	protein_coding	zinc finger with KRAB and SCAN domains 8
ENSG00000197062.12	7.91132309424721	1.46012846478405	0.715422408634634	2.04093196852845	0.0412575897001431	1	0.0156	0.0446	0.0196	0.0648	0.0931	0.0935	ZSCAN26	chr6	protein_coding	zinc finger and SCAN domain containing 26
ENSG00000204681.11	54.8180726567104	1.10461407442084	0.272555167873981	4.05280913598955	5.06062877660612e-05	0.00231504706682083	0.0824	0.0782	0.0666	0.1725	0.1946	0.1805	GABBR1	chr6	protein_coding	gamma-aminobutyric acid type B receptor subunit 1
ENSG00000204516.10	100.234137662774	0.687540355565758	0.219209603135968	3.13645180562323	0.00171005539959602	0.0233189372672185	0.6032	0.4073	0.511	0.947	1.018	0.7712	MICB	chr6	protein_coding	MHC class I polypeptide-related sequence B
ENSG00000168477.19	38.9353319779029	0.673642111321587	0.328600474842756	2.0500338949417	0.0403611233210703	0.152448925482746	0.0424	0.0393	0.0225	0.063	0.0664	0.0565	TNXB	chr6	protein_coding	tenascin XB
ENSG00000232629.9	1.44345450627868	3.88317274322206	1.82053638520625	2.13298277077947	0.0329261395876877	1	0	0	0	0.0503	0.0265	0.0111	HLA-DQB2	chr6	protein_coding	major histocompatibility complex, class II, DQ beta 2
ENSG00000240065.8	104.03709174645	1.07263455511706	0.215079232703349	4.9871600416043	6.12733065703309e-07	7.38421899693731e-05	0.3775	0.3635	0.3663	0.8243	0.7836	1.0034	PSMB9	chr6	protein_coding	proteasome 20S subunit beta 9
ENSG00000204252.14	3.52356604503204	2.53284163315952	1.20070262430619	2.10946622576351	0.0349043583299165	1	0	0.0092	0.0047	0.0426	0.0225	0.0282	HLA-DOA	chr6	protein_coding	major histocompatibility complex, class II, DO alpha
ENSG00000146216.13	3.18507622489824	2.96748531171055	1.36094584848163	2.18045803587357	0.0292235262135665	1	0.0022	0.0018	0	0.0066	0.0193	0.0088	TTBK1	chr6	protein_coding	tau tubulin kinase 1
ENSG00000001561.7	77.3626499316891	0.92766169897828	0.239887007779541	3.86707770281087	0.000110147339882844	0.00384314820485254	0.1647	0.2138	0.2552	0.3804	0.5015	0.4792	ENPP4	chr6	protein_coding	ectonucleotide pyrophosphatase/phosphodiesterase 4
ENSG00000112796.10	65.607808777403	0.596236292881156	0.254589617903915	2.34195053902859	0.019183256968023	0.0982506077911822	0.2316	0.2322	0.2112	0.298	0.4693	0.3838	ENPP5	chr6	protein_coding	ectonucleotide pyrophosphatase/phosphodiesterase family member 5
ENSG00000172348.15	54.6243479772784	0.963613513293893	0.275801074313176	3.49387150029625	0.000476070104259352	0.0104071139070649	0.1599	0.1936	0.1832	0.3264	0.4055	0.4497	RCAN2	chr6	protein_coding	regulator of calcineurin 2
ENSG00000146070.17	47.5943964879029	0.752373333336244	0.300404600858972	2.50453332334099	0.0122613054524346	0.0751018274888477	0.2076	0.3571	0.3837	0.5032	0.6177	0.6878	PLA2G7	chr6	protein_coding	phospholipase A2 group VII
ENSG00000198087.7	254.755125233794	0.66686488467608	0.172249832899839	3.87149800640941	0.000108168542196652	0.00380623963859401	0.4533	0.6399	0.5155	0.7648	1.0084	1.1055	CD2AP	chr6	protein_coding	CD2 associated protein
ENSG00000151914.21	78.0751683936886	1.03221756956306	0.240531413115996	4.29140442069941	1.77546621473274e-05	0.00109333425147204	0.0192	0.0195	0.0203	0.037	0.0573	0.0416	DST	chr6	protein_coding	dystonin
ENSG00000135338.14	9.04499701520472	1.49913151352672	0.672894889825866	2.22788363560714	0.0258882757039195	1	0.0189	0.0154	0.0095	0.0313	0.0511	0.0565	LCA5	chr6	protein_coding	lebercilin LCA5
ENSG00000118402.6	53.5244733375797	0.769011681983456	0.286186673813463	2.68709815078496	0.00720757700998142	0.0557659835950612	0.1718	0.3112	0.2435	0.4397	0.5708	0.3879	ELOVL4	chr6	protein_coding	ELOVL fatty acid elongase 4
ENSG00000112742.10	55.732369585858	0.705898288325615	0.296871448090119	2.37779110408533	0.0174166895183058	0.09253026458482	0.1032	0.2208	0.1849	0.2485	0.3091	0.3829	TTK	chr6	protein_coding	TTK protein kinase
ENSG00000005700.15	86.0192763024968	0.756903890636877	0.252098798362464	3.00240975186487	0.00267851379411342	0.0308151692468236	0.1058	0.1518	0.1467	0.1714	0.2959	0.3068	IBTK	chr6	protein_coding	inhibitor of Bruton tyrosine kinase
ENSG00000146242.9	78.3273839060968	0.717579182113746	0.245862758113259	2.91861682354994	0.00351588106073561	0.0364954742158683	0.265	0.2957	0.3837	0.5221	0.7617	0.4649	TPBG	chr6	protein_coding	trophoblast glycoprotein
ENSG00000083097.15	17.5659928548723	0.969768108590767	0.468214165492857	2.0712062557312	0.038339525248644	1	0.0246	0.0146	0.0262	0.0507	0.0428	0.0492	DOP1A	chr6	protein_coding	DOP1 leucine zipper like protein A
ENSG00000065609.14	11.7491449442628	1.26782834570323	0.612956243457256	2.0683831174511	0.0386040114618794	1	0.0068	0.0332	0.017	0.0358	0.0781	0.0439	SNAP91	chr6	protein_coding	synaptosome associated protein 91
ENSG00000135324.6	3.67890584868989	3.25542227101491	1.33360230259929	2.44107427279471	0.0146436427128849	1	0	0	0.0176	0.0795	0.0503	0.0631	MRAP2	chr6	protein_coding	melanocortin 2 receptor accessory protein 2
ENSG00000118412.13	8.22975482706132	1.4757567194118	0.694022634166323	2.12638125438735	0.0334715273258858	1	0.0138	0.009	0.0069	0.0271	0.0374	0.0276	CASP8AP2	chr6	protein_coding	caspase 8 associated protein 2
ENSG00000112234.9	51.9673046188544	0.681548863887948	0.302393451122471	2.25384796316874	0.0242057342588895	0.112789442514984	0.0471	0.1155	0.1089	0.1423	0.1876	0.1634	FBXL4	chr6	protein_coding	F-box and leucine rich repeat protein 4
ENSG00000112238.12	7.90166048269482	1.88357602223972	0.792968426912347	2.37534806975099	0.0175324084707842	1	0.0418	0	0.0175	0.1051	0.0665	0.0626	PRDM13	chr6	protein_coding	PR/SET domain 13
ENSG00000112249.14	130.586979119835	0.793712947242123	0.227101942617921	3.49496326668361	0.00047412700358766	0.0103968751953126	0.094	0.1849	0.1716	0.2259	0.3665	0.2913	ASCC3	chr6	protein_coding	activating signal cointegrator 1 complex subunit 3
ENSG00000080546.13	99.6539806612713	0.589599456635859	0.219450454738037	2.68670874863156	0.00721598427517126	0.0557814573903041	0.2329	0.3123	0.3122	0.3748	0.5527	0.5311	SESN1	chr6	protein_coding	sestrin 1
ENSG00000009413.16	25.8761185291686	1.22850673523528	0.407632682737497	3.01375916912532	0.00258032545500458	0.0301708783168586	0.0145	0.0281	0.0257	0.0424	0.0678	0.0724	REV3L	chr6	protein_coding	REV3 like, DNA directed polymerase zeta catalytic subunit
ENSG00000010810.17	94.5529456220677	0.752565873029374	0.21852873569098	3.44378450115399	0.000573632720113319	0.0118769770243727	0.1366	0.1885	0.2005	0.2956	0.394	0.3094	FYN	chr6	protein_coding	FYN proto-oncogene, Src family tyrosine kinase
ENSG00000111816.8	44.7260931990421	0.665289190465858	0.293598111204326	2.26598593477619	0.0234522444300463	0.110779446051475	0.0455	0.055	0.0422	0.0801	0.0871	0.0875	FRK	chr6	protein_coding	fyn related Src family tyrosine kinase
ENSG00000153975.10	39.4564131057156	0.853572686149212	0.330178772078044	2.58518341678081	0.00973272069846005	0.0655668236255551	0.144	0.2146	0.2266	0.2942	0.5329	0.3724	ZUP1	chr6	protein_coding	zinc finger containing ubiquitin peptidase 1
ENSG00000111879.20	18.221255974683	1.41850536794336	0.471335881567771	3.00954250125215	0.00261641469432228	1	0.0175	0.0262	0.0268	0.0639	0.065	0.0845	FAM184A	chr6	protein_coding	family with sequence similarity 184 member A
ENSG00000111885.7	110.176135230591	0.655939873280953	0.236717751806899	2.77097880608477	0.00558880643883918	0.0483448900537622	0.2108	0.3993	0.3336	0.4536	0.7461	0.4838	MAN1A1	chr6	protein_coding	mannosidase alpha class 1A member 1
ENSG00000197594.14	94.2735529773142	0.675716240641547	0.254851626814456	2.65141034839656	0.00801563898138684	0.0586298036486001	0.065	0.1545	0.1317	0.1695	0.2509	0.2145	ENPP1	chr6	protein_coding	ectonucleotide pyrophosphatase/phosphodiesterase 1
ENSG00000118515.12	161.100470783238	1.11983868696533	0.185738994581641	6.0290984641521	1.64876817562407e-09	5.26335092903051e-07	0.1644	0.1767	0.2222	0.425	0.5631	0.3893	SGK1	chr6	protein_coding	serum/glucocorticoid regulated kinase 1
ENSG00000197442.10	51.4504415785957	0.916918906874488	0.298005158913765	3.0768558175861	0.00209196462104622	0.0263238584619353	0.1197	0.1397	0.1144	0.184	0.3506	0.2648	MAP3K5	chr6	protein_coding	mitogen-activated protein kinase kinase kinase 5
ENSG00000118503.15	41.4105615044369	0.866945919441116	0.315055487632099	2.75172454844995	0.0059282361633198	0.049843846095891	0.094	0.0951	0.1348	0.1994	0.2816	0.1834	TNFAIP3	chr6	protein_coding	TNF alpha induced protein 3
ENSG00000112414.15	45.3168711389034	0.844251522535237	0.324568162884662	2.60115322165855	0.00929109462593315	0.0640608480321063	0.0398	0.102	0.0688	0.1143	0.167	0.1486	ADGRG6	chr6	protein_coding	adhesion G protein-coupled receptor G6
ENSG00000010818.10	67.3202997183645	0.691151881364315	0.248986931946665	2.77585604979608	0.00550565789515584	0.0478015864049861	0.0824	0.107	0.0777	0.1562	0.1833	0.1456	HIVEP2	chr6	protein_coding	HIVEP zinc finger 2
ENSG00000112419.14	97.5519537483155	0.68644787620893	0.214393291065943	3.2018160306975	0.00136564183764946	0.0203512815372516	0.1022	0.1327	0.1324	0.1892	0.2314	0.2463	PHACTR2	chr6	protein_coding	phosphatase and actin regulator 2
ENSG00000152818.18	167.093440315571	0.696195157032585	0.180768890368286	3.85129961031572	0.000117492649169353	0.00398275219016022	0.151	0.1561	0.1765	0.2466	0.3717	0.2647	UTRN	chr6	protein_coding	utrophin
ENSG00000146414.16	14.7687164493695	1.09863123474578	0.530990054552304	2.06902412828065	0.0385438225759939	1	0.0051	0.0156	0.0085	0.0173	0.0314	0.0229	SHPRH	chr6	protein_coding	SNF2 histone linker PHD RING helicase
ENSG00000164506.14	55.4090058462197	0.659594799085201	0.275591453808856	2.39337900348202	0.0166939865340981	0.0901098371917379	0.0643	0.0735	0.0878	0.1035	0.145	0.1541	STXBP5	chr6	protein_coding	syntaxin binding protein 5
ENSG00000203727.4	20.0171234305175	1.03812036924446	0.445563707872864	2.32990333571036	0.0198112606886039	0.0997638484676125	0.0275	0.0449	0.0373	0.0648	0.0847	0.1063	SAMD5	chr6	protein_coding	sterile alpha motif domain containing 5
ENSG00000131013.4	72.6466017403684	0.674124805701635	0.265007436233019	2.5437958092198	0.0109655165102431	0.0701694372219897	0.2259	0.4963	0.3451	0.5585	0.6759	0.6925	PPIL4	chr6	protein_coding	peptidylprolyl isomerase like 4
ENSG00000155918.8	7.18783347258749	2.27501767066299	0.80848106958068	2.8139405562618	0.00489382769658738	1	0.0167	0.0273	0.0559	0.1767	0.173	0.2004	RAET1L	chr6	protein_coding	retinoic acid early transcript 1L
ENSG00000131019.11	66.8687055250567	0.614999329564972	0.262485893264538	2.34298050046128	0.0191303828938957	0.0981833641261851	0.2242	0.3191	0.3991	0.5296	0.668	0.4263	ULBP3	chr6	protein_coding	UL16 binding protein 3
ENSG00000198729.5	40.360882608055	1.11512129320505	0.32207494529038	3.46230375728129	0.000535572326630187	0.0113047452177929	0.1724	0.1905	0.2713	0.4133	0.5813	0.5572	PPP1R14C	chr6	protein_coding	protein phosphatase 1 regulatory inhibitor subunit 14C
ENSG00000120278.16	13.0575040959333	1.32348998437779	0.555470351670346	2.38264739134671	0.0171886495563829	1	0.0109	0.0196	0.0091	0.0297	0.0418	0.0415	PLEKHG1	chr6	protein_coding	pleckstrin homology and RhoGEF domain containing G1
ENSG00000131016.17	121.636536050674	0.61943816092022	0.207019973105496	2.99216617424909	0.00277005435845137	0.0315236210283812	0.1641	0.22	0.2208	0.2826	0.4471	0.3202	AKAP12	chr6	protein_coding	A-kinase anchoring protein 12
ENSG00000146426.19	15.7290271152365	1.36566436468507	0.508686460527321	2.68468785913699	0.00725975718163803	1	0.0097	0.0143	0.0179	0.0294	0.0526	0.0408	TIAM2	chr6	protein_coding	TIAM Rac1 associated GEF 2
ENSG00000085511.20	59.0124371975744	0.966503542033836	0.303240768032964	3.18724803496333	0.00143633542859094	0.0209434638501885	0.0538	0.1442	0.095	0.1829	0.2763	0.1913	MAP3K4	chr6	protein_coding	mitogen-activated protein kinase kinase kinase 4
ENSG00000026652.15	77.2608790459792	0.660154647633027	0.228411687316991	2.89019644917233	0.0038500115114191	0.0388185876846111	0.0774	0.0748	0.0805	0.1323	0.1571	0.123	AGPAT4	chr6	protein_coding	1-acylglycerol-3-phosphate O-acyltransferase 4
ENSG00000288638.1	9.45067	1.74483584266209	0.687125935467843	2.53932467484885	0.0111066697903172	1	0.026	0.0106	0.0326	0.0639	0.0726	0.1235	LNCDAT	chr6	lncRNA	lncRNA divergent activator of TBXT
ENSG00000112562.19	32.1999811855819	0.760147435209096	0.340067381194403	2.23528476191767	0.025398659814433	0.115962145122003	0.106	0.1185	0.1026	0.1896	0.2222	0.2119	SMOC2	chr6	protein_coding	SPARC related modular calcium binding 2
ENSG00000198719.9	41.5272449238351	0.734189942468723	0.305592493966836	2.40251300985292	0.0162828553584555	0.0887812299126926	0.1296	0.1396	0.1823	0.2446	0.319	0.2825	DLL1	chr6	protein_coding	delta like canonical Notch ligand 1
ENSG00000177706.9	42.8726766244471	0.845194551953465	0.324039658383328	2.60830589740231	0.00909916001714645	0.0632633906517579	0.1113	0.08	0.1452	0.2756	0.1914	0.2046	FAM20C	chr7	protein_coding	FAM20C golgi associated secretory pathway kinase
ENSG00000197461.13	74.5854863516915	0.859565785924522	0.236127053706229	3.64026812020416	0.000272354285838133	0.00717793538377134	0.2168	0.2214	0.2674	0.4951	0.4575	0.482	PDGFA	chr7	protein_coding	platelet derived growth factor subunit A
ENSG00000105963.15	54.2069864077832	1.04008635872471	0.296476075014636	3.50816287173715	0.000451212716210473	0.0100190540134924	0.1378	0.0908	0.1598	0.2214	0.3751	0.3019	ADAP1	chr7	protein_coding	ArfGAP with dual PH domains 1
ENSG00000157927.17	49.4468635797599	0.817802021680453	0.293540190951863	2.78599676258493	0.00533634046641502	0.0471148406865697	0.1244	0.1016	0.078	0.1721	0.2393	0.1898	RADIL	chr7	protein_coding	Rap associating with DIL domain
ENSG00000136297.15	2.11589947299015	3.31482304944391	1.62320526398585	2.04214656210775	0.041136995359883	1	0	0	0.0076	0.0207	0.0218	0.0547	MMD2	chr7	protein_coding	monocyte to macrophage differentiation associated 2
ENSG00000146587.18	24.1204605311059	0.958463457406661	0.395261033297243	2.42488729387569	0.0153131399475709	0.0856426139293894	0.042	0.0396	0.0487	0.1025	0.0901	0.0904	RBAK	chr7	protein_coding	RB associated KRAB zinc finger
ENSG00000106415.13	35.6716102064992	0.913825061268135	0.328182016621442	2.7845068132488	0.00536091947839271	0.0472135944068315	0.0556	0.0748	0.0683	0.1456	0.151	0.1241	GLCCI1	chr7	protein_coding	glucocorticoid induced 1
ENSG00000106460.19	38.3628773124755	0.673846107889938	0.322375818785104	2.09025016339431	0.0365953335133904	0.143093234203773	0.039	0.0452	0.034	0.0601	0.0906	0.0617	TMEM106B	chr7	protein_coding	transmembrane protein 106B
ENSG00000106524.9	34.5087695637405	0.80171954973783	0.339852024362033	2.35902537653795	0.0183230027387859	0.0956513656486046	0.1026	0.1934	0.1913	0.3157	0.3519	0.2917	ANKMY2	chr7	protein_coding	ankyrin repeat and MYND domain containing 2
ENSG00000106541.12	80.7977230551587	0.634747040105108	0.237548255910369	2.67207619636074	0.00753835290206446	0.0569923731469753	0.3012	0.4855	0.4764	0.6329	0.7778	0.8051	AGR2	chr7	protein_coding	anterior gradient 2, protein disulphide isomerase family member
ENSG00000106546.14	22.8256760622427	1.00753015751103	0.429240955872692	2.34723677628248	0.0189132315348806	0.0975051424650153	0.0252	0.0479	0.0304	0.0527	0.0979	0.0866	AHR	chr7	protein_coding	aryl hydrocarbon receptor
ENSG00000105866.15	40.7860840125724	0.672463718186928	0.305891594216685	2.19837266175603	0.0279225602247432	0.121896665875431	0.094	0.0975	0.0876	0.1419	0.1928	0.1661	SP4	chr7	protein_coding	Sp4 transcription factor
ENSG00000136231.14	68.713881275285	0.613058716274786	0.256963012430998	2.38578583927292	0.017042672450376	0.0911902289734598	0.087	0.1271	0.1389	0.1871	0.2582	0.1633	IGF2BP3	chr7	protein_coding	insulin like growth factor 2 mRNA binding protein 3
ENSG00000070882.13	104.04716746392	0.784235696532111	0.204382221489867	3.83710329996091	0.000124494113395412	0.00409802017945888	0.1474	0.1909	0.1837	0.3066	0.3787	0.3279	OSBPL3	chr7	protein_coding	oxysterol binding protein like 3
ENSG00000153814.13	24.9492411203582	0.878112089715261	0.3949226518844	2.22350398369222	0.0261818350642964	0.117830792980076	0.0581	0.0863	0.0839	0.1316	0.2062	0.1373	JAZF1	chr7	protein_coding	JAZF zinc finger 1
ENSG00000122574.11	22.3438585337693	1.84408948392813	0.459710354978918	4.01141602305804	6.03556460052477e-05	0.00263472015069348	0.0111	0.0424	0.0341	0.0952	0.1477	0.1186	WIPF3	chr7	protein_coding	WAS/WASL interacting protein family member 3
ENSG00000106080.11	73.2701990289531	0.603949550621003	0.233930790224196	2.58174458369583	0.00983023078226817	0.0658979108961743	0.1769	0.2202	0.2042	0.3115	0.3855	0.3323	FKBP14	chr7	protein_coding	FKBP prolyl isomerase 14
ENSG00000078549.15	4.67112936502341	4.53965865603534	1.39446655395959	3.25548048688939	0.00113200674918402	1	0.0032	0	0	0.034	0.0256	0.0193	ADCYAP1R1	chr7	protein_coding	ADCYAP receptor type I
ENSG00000173852.15	16.3425018016504	1.41433015063478	0.494186737490263	2.86193465615342	0.00421063707563908	1	0.0253	0.0265	0.0271	0.0599	0.0948	0.0829	DPY19L1	chr7	protein_coding	dpy-19 like C-mannosyltransferase 1
ENSG00000287249.1	1.34694467519963	3.77151904911339	1.82321307740397	2.06861123137816	0.0385825831387335	1	0	0	0	0.079	0.0625	0.0523	AC004800.1	chr7	lncRNA	--
ENSG00000155849.16	14.189909931347	1.18939660477881	0.523473725620767	2.27212283361184	0.0230790923431682	1	0.0164	0.0134	0.0137	0.0401	0.0293	0.0409	ELMO1	chr7	protein_coding	engulfment and cell motility 1
ENSG00000006715.16	158.595570033194	0.760892987210715	0.177170077845429	4.29470369073582	1.74926811973607e-05	0.00109333425147204	0.2583	0.2822	0.2985	0.4426	0.6147	0.5451	VPS41	chr7	protein_coding	VPS41 subunit of HOPS complex
ENSG00000146674.16	580.688801316304	0.660728374245275	0.125451853985067	5.26678843920412	1.38831042304752e-07	2.07711982509645e-05	1.5661	1.8025	2.0874	3.1709	3.67	2.8437	IGFBP3	chr7	protein_coding	insulin like growth factor binding protein 3
ENSG00000158321.18	20.8133566393267	0.860384623900655	0.428774281894428	2.0066143428642	0.0447907429208428	0.162560997473329	0.0081	0.0133	0.0113	0.0177	0.0281	0.0217	AUTS2	chr7	protein_coding	activator of transcription and developmental regulator AUTS2
ENSG00000127955.17	63.4488913385488	0.590507613452917	0.257556145870791	2.29273353759984	0.0218633504609163	0.106284178074195	0.0363	0.0403	0.0389	0.0498	0.0741	0.0725	GNAI1	chr7	protein_coding	G protein subunit alpha i1
ENSG00000075223.14	39.6655093010724	0.8191809076535	0.321419515954524	2.54863462543886	0.0108145537150232	0.0695326983045266	0.0922	0.0844	0.0833	0.1253	0.2115	0.1806	SEMA3C	chr7	protein_coding	semaphorin 3C
ENSG00000135164.19	69.6928772357938	0.7887444789133	0.256229424676727	3.0782744015775	0.00208203104717539	0.0263052309723773	0.0721	0.1158	0.1124	0.174	0.1836	0.2279	DMTF1	chr7	protein_coding	cyclin D binding myb like transcription factor 1
ENSG00000085563.15	3.39037955087304	5.10829615479379	1.47574201532173	3.46151027873264	0.000537153607729163	1	0	0	0	0.0291	0.0223	0.014	ABCB1	chr7	protein_coding	ATP binding cassette subfamily B member 1
ENSG00000006634.8	125.334066317378	0.727851943065686	0.190425885476769	3.82223215737381	0.000132249091644924	0.0042369379443504	0.3624	0.3881	0.3848	0.6062	0.8265	0.6849	DBF4	chr7	protein_coding	DBF4 zinc finger
ENSG00000001631.16	22.5345	0.953854451190055	0.436031974963047	2.18757913630277	0.0287002729660027	0.123640039358582	0.0399	0.0326	0.0637	0.0712	0.0924	0.1341	KRIT1	chr7	protein_coding	KRIT1 ankyrin repeat containing
ENSG00000001629.10	140.11826854779	0.818800784423191	0.200341193894408	4.08703157102453	4.3692768098493e-05	0.00208131091279984	0.1797	0.2811	0.2979	0.4207	0.5916	0.4989	ANKIB1	chr7	protein_coding	ankyrin repeat and IBR domain containing 1
ENSG00000004766.17	36.2910006187508	1.04882104243079	0.33819401885179	3.10124066058786	0.00192711596932822	0.0250296761692557	0.0447	0.0462	0.0453	0.08	0.1087	0.1293	VPS50	chr7	protein_coding	VPS50 subunit of EARP/GARPII complex
ENSG00000106236.4	849.593204082908	0.731517910824358	0.113096517714745	6.46809	9.92525444334565e-11	4.8257271603853e-08	3.6773	3.5624	4.4281	7.3457	7.2333	7.1095	NPTX2	chr7	protein_coding	neuronal pentraxin 2
ENSG00000106258.15	11.0182565362143	1.18103173791462	0.597990701487646	1.97500017136808	0.0482681285621204	1	0.0092	0.015	0.0134	0.0225	0.031	0.0435	CYP3A5	chr7	protein_coding	cytochrome P450 family 3 subfamily A member 5
ENSG00000169894.18	76.7456873068647	1.71864645239568	0.248328871146509	6.92084832690159	4.48946965028571e-12	4.153708337899e-09	0.0474	0.0629	0.0627	0.2265	0.2044	0.2091	MUC3A	chr7	protein_coding	mucin 3A, cell surface associated
ENSG00000167011.9	29.9427409689052	0.960053701549156	0.391850497806419	2.45005099374262	0.0142835984350317	0.0823379958846883	0.1564	0.0757	0.0581	0.2099	0.226	0.1909	NAT16	chr7	protein_coding	N-acetyltransferase 16 (putative)
ENSG00000105971.15	9.44271794178388	1.38529	0.664131352885572	2.08586976002273	0.036990422185045	1	0.0103	0.014	0.02	0.0387	0.0681	0.0239	CAV2	chr7	protein_coding	caveolin 2
ENSG00000105976.16	22.5856194838411	1.89466720719926	0.456946027752776	4.14636979451835	3.3778812345949e-05	0.00176400464473289	0.0187	0.028	0.026	0.0658	0.124	0.1182	MET	chr7	protein_coding	MET proto-oncogene, receptor tyrosine kinase
ENSG00000077063.11	21.3964589135758	1.00982025187565	0.454866691130577	2.22003560947874	0.026416350484285	0.118507967492338	0.0161	0.0633	0.0324	0.0902	0.0848	0.0806	CTTNBP2	chr7	protein_coding	cortactin binding protein 2
ENSG00000008311.16	30.7413849191652	0.769398288673101	0.360507111256781	2.13421112829332	0.0328255021733386	0.134156400186688	0.025	0.051	0.04	0.0675	0.0878	0.0686	AASS	chr7	protein_coding	aminoadipate-semialdehyde synthase
ENSG00000170775.3	58.0209464325164	0.76977939349708	0.275973164392366	2.78932698109242	0.00528177093910475	0.0468089064999226	0.1189	0.1631	0.1669	0.2597	0.3787	0.2249	GPR37	chr7	protein_coding	G protein-coupled receptor 37
ENSG00000128513.16	65.7376136600035	0.777113833077904	0.277520882706077	2.80019948589219	0.0051071035008491	0.045837147907048	0.0671	0.1202	0.1187	0.1461	0.2055	0.2424	POT1	chr7	protein_coding	protection of telomeres 1
ENSG00000224940.9	50.524054997186	0.928667617033662	0.281195336038853	3.30257119522547	0.000958027646674592	0.0162945594910877	0.1894	0.1847	0.1481	0.3689	0.3843	0.3601	PRRT4	chr7	protein_coding	proline rich transmembrane protein 4
ENSG00000221866.9	7.77683338912686	1.95912983047689	0.744904442694021	2.63004181233166	0.00853743670812029	1	0.0027	0.0045	0.0034	0.0124	0.0197	0.0151	PLXNA4	chr7	protein_coding	plexin A4
ENSG00000157741.15	99.299343180755	0.674094353078722	0.208674211081113	3.23036732515403	0.00123631269128641	0.0190569126416879	0.0731	0.0917	0.0893	0.1327	0.1745	0.15	UBN2	chr7	protein_coding	ubinuclein 2
ENSG00000006459.11	62.6665506384644	0.79289996593472	0.253123778441888	3.13245942682842	0.00173348384792533	0.023524660496388	0.0816	0.0941	0.0943	0.1503	0.1948	0.1822	KDM7A	chr7	protein_coding	lysine demethylase 7A
ENSG00000159784.18	21.8195772636332	2.13849387963711	0.479430773384677	4.46048522196398	8.17742978087286e-06	0.000616586951392018	0.0105	0.0229	0.0351	0.1083	0.0947	0.1398	FAM131B	chr7	protein_coding	family with sequence similarity 131 member B
ENSG00000170379.21	36.4417936737717	0.664147099835995	0.335915682545928	1.97712442242166	0.0480275678096261	0.169297176528932	0.0667	0.0631	0.1145	0.1351	0.1733	0.1262	TCAF2	chr7	protein_coding	TRPM8 channel associated factor 2
ENSG00000239911.2	58.1159819844049	0.936959107603898	0.282120100231171	3.32113559734364	0.00089651969344029	0.0157030157484573	0.6965	0.4268	0.7764	1.4604	1.2169	1.3723	PRKAG2-AS1	chr7	lncRNA	PRKAG2 antisense RNA 1
ENSG00000055609.21	155.582056670958	0.597443236146879	0.174317172243065	3.42733437250699	0.000609538012502652	0.0123130171580049	0.0392	0.0452	0.0441	0.0688	0.0853	0.0645	KMT2C	chr7	protein_coding	lysine methyltransferase 2C
ENSG00000157219.5	23.4032721397271	0.840457523288446	0.406096085733604	2.06960262069548	0.0384895724558547	0.148084177547262	0.0689	0.0563	0.0653	0.1282	0.1608	0.0917	HTR5A	chr7	protein_coding	5-hydroxytryptamine receptor 5A
ENSG00000164690.8	48.8822363251442	1.3798320357485	0.296654702495921	4.65130680262004	3.29838190957003e-06	0.000304553597103974	0.1032	0.0913	0.0934	0.2953	0.3183	0.2233	SHH	chr7	protein_coding	sonic hedgehog signaling molecule
ENSG00000164825.4	3.01271305553711	2.85981837362589	1.36609649456588	2.09342340383845	0.0363113750232679	1	0.06	0	0.0502	0.1812	0.3344	0.3597	DEFB1	chr8	protein_coding	defensin beta 1
ENSG00000285950.1	1.30196049580809	3.7337790630647	1.86583683567328	2.00112839004885	0.045378555569639	1	0	0	0	0.0609	0.0385	0.0161	FAM90A10P	chr8	protein_coding	family with sequence similarity 90 member A10, pseudogene
ENSG00000255310.2	20.2573355470812	1.09276995490243	0.456880006263285	2.39180953406113	0.0167655402441705	0.0902840392863957	0.0696	0.1706	0.1261	0.2015	0.3788	0.313	AF131215.2	chr8	lncRNA	--
ENSG00000154319.16	7.59472826617924	3.2711285259535	0.929521749943272	3.51915221580682	0.000432928239528205	1	0.0045	0.0073	0.0037	0.037	0.071	0.0623	FAM167A	chr8	protein_coding	family with sequence similarity 167 member A
ENSG00000136574.19	1.7999411081842	4.18847887273936	1.68928087640585	2.47944491128725	0.0131587054981908	1	0	0	0	0.0115	0.0242	0.0152	GATA4	chr8	protein_coding	GATA binding protein 4
ENSG00000254948.1	4.13707151967324	2.19533231633724	1.09504874556482	2.00478044948118	0.044986523505473	1	0.0495	0.0404	0	0.0747	0.1378	0.247	OR7E158P	chr8	unprocessed_pseudogene	olfactory receptor family 7 subfamily E member 158 pseudogene
ENSG00000129422.14	97.099544313097	0.822718022666149	0.219312554609922	3.7513494114802	0.0001758853809805	0.00527656142941501	0.0806	0.1301	0.1112	0.1994	0.2163	0.2265	MTUS1	chr8	protein_coding	microtubule associated scaffold protein 1
ENSG00000078674.18	102.97113521406	0.987133605798999	0.240331736793309	4.10737932064277	4.00173740809026e-05	0.0019660103642534	0.0649	0.1179	0.1236	0.1892	0.3001	0.1982	PCM1	chr8	protein_coding	pericentriolar material 1
ENSG00000156011.17	148.28867181891	0.779460948801099	0.196019375460528	3.97644848612457	6.99521434671971e-05	0.00288399187978795	0.1123	0.1533	0.1297	0.1963	0.287	0.2834	PSD3	chr8	protein_coding	pleckstrin and Sec7 domain containing 3
ENSG00000175445.17	14.4348901968399	2.08073166588159	0.578695973427502	3.5955523477342	0.000323704025531665	1	0.0054	0.0356	0.0319	0.1069	0.1561	0.0925	LPL	chr8	protein_coding	lipoprotein lipase
ENSG00000061337.15	52.151444227135	1.28940678587984	0.299847557805191	4.30020772994777	1.70638082614567e-05	0.00107410578788634	0.1183	0.058	0.1187	0.2649	0.2857	0.2521	LZTS1	chr8	protein_coding	leucine zipper tumor suppressor 1
ENSG00000168481.9	55.3990302028588	1.6113545618033	0.286873957010499	5.61694264127408	1.94365908791672e-08	4.152362596913e-06	0.0948	0.1101	0.1293	0.4144	0.3417	0.3889	LGI3	chr8	protein_coding	leucine rich repeat LGI family member 3
ENSG00000168490.14	38.4438860031232	0.642100672217636	0.320500425323113	2.00343157601211	0.0451309850691115	0.163195108062007	0.1202	0.1263	0.1771	0.2808	0.2461	0.2116	PHYHIP	chr8	protein_coding	phytanoyl-CoA 2-hydroxylase interacting protein
ENSG00000159167.12	116.437957939703	1.01165435107835	0.235597704588409	4.29399069420356	1.7548983303735e-05	0.00109333425147204	0.2395	0.3468	0.4505	0.7313	1.0444	0.5818	STC1	chr8	protein_coding	stanniocalcin 1
ENSG00000277586.4	47.6552140866611	0.797836829914331	0.29187588380996	2.73347979113547	0.00626689689556343	0.0517046496357193	0.1199	0.196	0.1719	0.2888	0.3728	0.2967	NEFL	chr8	protein_coding	neurofilament light chain
ENSG00000147459.18	121.156375629863	0.686628146566832	0.204676666727815	3.35469673971156	0.000794520331121322	0.0146441002206675	0.0746	0.115	0.1318	0.1859	0.2106	0.1856	DOCK5	chr8	protein_coding	dedicator of cytokinesis 5
ENSG00000221818.9	15.380786260111	1.28341407551301	0.528067760651925	2.43039657245611	0.0150823100367433	1	0.0254	0.0181	0.0265	0.0359	0.0934	0.0633	EBF2	chr8	protein_coding	EBF transcription factor 2
ENSG00000240694.9	43.6167464953552	0.90725491866535	0.322434050332104	2.81376894819541	0.00489644078433045	0.0448839443524702	0.1173	0.1222	0.0609	0.1771	0.235	0.2222	PNMA2	chr8	protein_coding	PNMA family member 2
ENSG00000168079.17	2.49670053597171	3.58779305428485	1.5586709609178	2.30182838087407	0.0213448523700836	1	0	0.0042	0	0.0271	0.0123	0.0257	SCARA5	chr8	protein_coding	scavenger receptor class A member 5
ENSG00000104290.11	110.398699116776	0.693782373894729	0.204752270217717	3.38839893280312	0.000703019321575146	0.0135602906076738	0.0947	0.1267	0.116	0.1749	0.2157	0.225	FZD3	chr8	protein_coding	frizzled class receptor 3
ENSG00000133863.9	22.3329772923755	1.0277795977044	0.423170375247017	2.42876074938955	0.0151505263900383	0.0850069327893119	0.0152	0.0201	0.0333	0.0572	0.0543	0.0455	TEX15	chr8	protein_coding	testis expressed 15, meiosis and synapsis associated
ENSG00000104332.12	84.7487211122883	1.70249252043169	0.252042166707874	6.75479243282708	1.43039886191687e-11	9.60410664429897e-09	0.0903	0.1631	0.2107	0.5742	0.6094	0.5224	SFRP1	chr8	protein_coding	secreted frizzled related protein 1
ENSG00000083168.11	172.375322653778	0.597324894904848	0.198260648995027	3.01282628667189	0.00258827028667968	0.0302107707302844	0.0783	0.1279	0.1083	0.1491	0.2323	0.1564	KAT6A	chr8	protein_coding	lysine acetyltransferase 6A
ENSG00000288611.1	12.4947492077412	1.16976585090314	0.553698788780678	2.11263935303006	0.0346316477577279	1	0.0214	0.0393	0.0402	0.0968	0.0894	0.0694	NPBWR1	chr8	protein_coding	neuropeptides B and W receptor 1
ENSG00000248522.1	2.30995311879585	4.56115071133408	1.6025564869963	2.8461715692051	0.00442483474051092	1	0	0	0	0.0181	0.0255	0.008	SBF1P1	chr8	processed_pseudogene	SET binding factor 1 pseudogene 1
ENSG00000171316.12	156.376798871283	0.752644370865706	0.221183894212113	3.40279916648872	0.00066699288968253	0.0130619440896162	0.0912	0.1328	0.1558	0.1996	0.3389	0.1849	CHD7	chr8	protein_coding	chromodomain helicase DNA binding protein 7
ENSG00000198363.18	580.641168807238	0.606250019364209	0.148158565054972	4.09189991236261	4.27853321367268e-05	0.00205895348790724	0.33	0.4576	0.4851	0.5999	0.8999	0.6829	ASPH	chr8	protein_coding	aspartate beta-hydroxylase
ENSG00000104218.16	34.366200426819	0.85106224419206	0.349908853751711	2.43223981064497	0.0150057684311159	0.0846246513213259	0.0121	0.0185	0.0119	0.0214	0.0322	0.0333	CSPP1	chr8	protein_coding	centrosome and spindle pole associated protein 1
ENSG00000066777.9	163.825799278331	0.70205042575252	0.177216836777131	3.96153344411302	7.44699484886691e-05	0.00298339260887762	0.1607	0.2194	0.2432	0.3701	0.3855	0.3842	ARFGEF1	chr8	protein_coding	ADP ribosylation factor guanine nucleotide exchange factor 1
ENSG00000147601.15	113.811913540209	0.603197997010732	0.221130818162527	2.72778802169218	0.0063760567159002	0.0519967609567338	0.0702	0.1323	0.115	0.1557	0.1882	0.2004	TERF1	chr8	protein_coding	telomeric repeat binding factor 1
ENSG00000104427.12	27.631	0.734887033032906	0.371516237410724	1.97807513920438	0.0479202306914601	0.169130225969859	0.0652	0.1155	0.0954	0.1559	0.1904	0.1738	ZC2HC1A	chr8	protein_coding	zinc finger C2HC-type containing 1A
ENSG00000164684.13	84.1083707822882	0.896835576451732	0.222532423747026	4.03013440176813	5.5744969761651e-05	0.00246962475021137	0.0675	0.0784	0.0702	0.1437	0.1528	0.1558	ZNF704	chr8	protein_coding	zinc finger protein 704
ENSG00000076641.4	77.1472838423285	0.674830389917055	0.247858622493605	2.72264238027251	0.00647621202786666	0.0524796491913333	0.0817	0.0967	0.1195	0.131	0.2129	0.1937	PAG1	chr8	protein_coding	phosphoprotein membrane anchor with glycosphingolipid microdomains 1
ENSG00000205133.12	92.8756968434014	0.623638753414487	0.227458245343387	2.74177246233918	0.00611086565178492	0.0507738395345713	0.154	0.2188	0.2267	0.2881	0.3465	0.408	TRIQK	chr8	protein_coding	triple QxxK/R motif containing
ENSG00000164941.14	145.168700961048	0.631753341354757	0.222145986811343	2.84386565079509	0.00445698366804871	0.0423473515629965	0.1831	0.2968	0.3205	0.3261	0.5284	0.5458	INTS8	chr8	protein_coding	integrator complex subunit 8
ENSG00000132549.20	89.8105280062379	0.757150983280044	0.233307640894874	3.2452901258438	0.00117331016771886	0.0185883970391416	0.0452	0.0738	0.0576	0.1072	0.137	0.0924	VPS13B	chr8	protein_coding	vacuolar protein sorting 13 homolog B
ENSG00000034677.13	43.7609495421965	0.914295572954562	0.320054720374205	2.85668516897853	0.00428090222739399	0.0414237712525361	0.0846	0.0942	0.1061	0.1509	0.1867	0.2689	RNF19A	chr8	protein_coding	ring finger protein 19A, RBR E3 ubiquitin protein ligase
ENSG00000261087.1	2.16371820448628	3.34458862815862	1.59785941584989	2.0931682693622	0.0363341361859122	1	0.008	0	0	0.0361	0.0254	0.0239	ZNNT1	chr8	lncRNA	ZNF706 neighboring transcript 1
ENSG00000048392.12	148.183370288027	0.629343390894536	0.203406771677594	3.09401395884727	0.00197468195391944	0.0253579376596212	0.3131	0.4637	0.4152	0.5104	0.8374	0.738	RRM2B	chr8	protein_coding	ribonucleotide reductase regulatory TP53 inducible subunit M2B
ENSG00000164929.17	2.47448916760845	3.60094120057049	1.56407349683946	2.30228388106247	0.0213191682321648	1	0	0	0.0047	0.0255	0.0359	0.0113	BAALC	chr8	protein_coding	BAALC binder of MAP3K1 and KLF4
ENSG00000147650.12	69.5599072382267	0.665707846843623	0.258887525280028	2.57141724431703	0.0101283218596066	0.0668956711204594	0.0742	0.1102	0.1127	0.1357	0.2273	0.1706	LRP12	chr8	protein_coding	LDL receptor related protein 12
ENSG00000164830.19	83.1831315076484	0.65269985846288	0.225585394826366	2.89336044545467	0.00381143623445643	0.0385677904887517	0.1376	0.1254	0.1571	0.2158	0.2571	0.2697	OXR1	chr8	protein_coding	oxidation resistance 1
ENSG00000164841.5	10.2789778068207	1.33248222103025	0.633364638810323	2.10381530540307	0.0353945611728243	1	0.003	0.0198	0.0203	0.0435	0.0411	0.0394	TMEM74	chr8	protein_coding	transmembrane protein 74
ENSG00000136960.13	2.61074491674441	3.66195973360698	1.54545273015111	2.36950614028093	0.0178118593283902	1	0	0.0027	0	0.0076	0.0213	0.0167	ENPP2	chr8	protein_coding	ectonucleotide pyrophosphatase/phosphodiesterase 2
ENSG00000165156.15	84.7282382173073	0.586877992311829	0.24185529728667	2.42656662432415	0.0152424513676188	0.0853867955039434	0.137	0.2075	0.2095	0.2624	0.2927	0.3839	ZHX1	chr8	protein_coding	zinc fingers and homeoboxes 1
ENSG00000132294.15	116.368704492187	0.612224146244095	0.200027618691546	3.06069806884108	0.00220821650583069	0.0271691559617913	0.2253	0.3147	0.2795	0.4361	0.4629	0.5119	EFR3A	chr8	protein_coding	EFR3 homolog A
ENSG00000131773.14	52.9879445281262	0.839697262481894	0.298775047322286	2.81046650316859	0.00494697381147049	0.045205658290171	0.0442	0.1021	0.0957	0.1375	0.1741	0.1794	KHDRBS3	chr8	protein_coding	KH RNA binding domain containing, signal transduction associated 3
ENSG00000287677.2	3.94329021087223	4.28114272297044	1.44584881297554	2.96098920201753	0.00306652690056681	1	0	0	0.0025	0.0251	0.0096	0.0272	RP11-370K2.1	chr8	lncRNA	--
ENSG00000261693.1	41.323090003288	0.621009339980142	0.312663401961787	1.98619133574207	0.0470120825494418	0.167026043735449	0.2066	0.1579	0.1671	0.2464	0.313	0.3594	RP13-467H17.1	chr8	lncRNA	--
ENSG00000182759.4	29.2517521698874	1.76768023499313	0.38395046363223	4.60392785639741	4.14596135752108e-06	0.00036766072415753	0.0956	0.0911	0.0732	0.3125	0.336	0.342	MAFA	chr8	protein_coding	MAF bZIP transcription factor A
ENSG00000064218.5	2.53045319887915	3.62727442397219	1.54498703206081	2.34777014220882	0.0188861722502813	1	0	0	0.007	0.0441	0.0399	0.025	DMRT3	chr9	protein_coding	doublesex and mab-3 related transcription factor 3
ENSG00000080503.24	45.2309473244382	1.08998363653461	0.34683001235378	3.14270275844174	0.00167395732623454	0.0229111936021486	0.0109	0.0395	0.0354	0.0575	0.0886	0.0617	SMARCA2	chr9	protein_coding	SWI/SNF related, matrix associated, actin dependent regulator of chromatin, subfamily a, member 2
ENSG00000147852.17	111.031718018134	0.606133198381441	0.233067218797632	2.60067975886277	0.00930392607021913	0.0641179655865541	0.0613	0.1047	0.1299	0.1492	0.2116	0.1471	VLDLR	chr9	protein_coding	very low density lipoprotein receptor
ENSG00000080298.16	37.6856422280036	0.704713759177887	0.334117837783485	2.10917730059822	0.0349292804862389	0.139099039031006	0.0302	0.0494	0.0623	0.07	0.1075	0.0845	RFX3	chr9	protein_coding	regulatory factor X3
ENSG00000107036.12	80.4380372181748	0.618677883632743	0.227470809019893	2.71981220930479	0.00653190000044759	0.0527188265634293	0.1283	0.1391	0.1401	0.1957	0.2586	0.2512	RIC1	chr9	protein_coding	RIC1 homolog, RAB6A GEF complex partner 1
ENSG00000107186.17	84.9424482671688	0.988064989167929	0.227928911547456	4.33496998015633	1.4578001522725e-05	0.000956045681257779	0.0752	0.1034	0.0976	0.1762	0.2331	0.2095	MPDZ	chr9	protein_coding	multiple PDZ domain crumbs cell polarity complex component
ENSG00000147874.11	116.494459573461	0.644120901156422	0.209448877430978	3.07531321751145	0.00210281593461322	0.0263551454200747	0.1632	0.2715	0.2145	0.3477	0.3829	0.4135	HAUS6	chr9	protein_coding	HAUS augmin like complex subunit 6
ENSG00000137145.21	177.941513684759	0.684627502343289	0.171644091771002	3.98864589674708	6.6451528475543e-05	0.00277209038906851	0.2184	0.2889	0.2897	0.4622	0.5593	0.4197	DENND4C	chr9	protein_coding	DENN domain containing 4C
ENSG00000107105.15	29.0391068373742	0.771454073074144	0.366060786799628	2.10744800014982	0.0350787646114599	0.13948408940259	0.0613	0.0858	0.0842	0.1355	0.1917	0.1181	ELAVL2	chr9	protein_coding	ELAV like RNA binding protein 2
ENSG00000122756.15	55.2752917330632	1.38783998336555	0.28528505257078	4.86474833104416	1.1460253626841e-06	0.000123350821479739	0.3218	0.2541	0.2331	0.8743	0.8283	0.6536	CNTFR	chr9	protein_coding	ciliary neurotrophic factor receptor
ENSG00000137142.5	95.8023142746116	0.659872104999732	0.220919251890732	2.98693798459044	0.00281786877622866	0.0317759940024116	0.3218	0.366	0.4642	0.5525	0.8138	0.6871	IGFBPL1	chr9	protein_coding	insulin like growth factor binding protein like 1
ENSG00000107282.8	33.346478506199	1.11633346519333	0.344603128545542	3.2394757119734	0.00119749664809917	0.0187816493194642	0.0354	0.0337	0.0329	0.0757	0.1017	0.0707	APBA1	chr9	protein_coding	amyloid beta precursor protein binding family A member 1
ENSG00000135048.14	360.700214161434	0.608899769701057	0.160115319254181	3.80288265068776	0.000143022113319934	0.00448135955069126	0.4401	0.6396	0.6302	0.8204	1.2293	0.8915	CEMIP2	chr9	protein_coding	cell migration inducing hyaluronidase 2
ENSG00000225937.3	10.9684552304344	1.36793727335217	0.621278798296083	2.20180903823512	0.0276788003772764	1	0.0095	0.0065	0.008	0.012	0.0341	0.0238	PCA3	chr9	lncRNA	prostate cancer associated 3
ENSG00000197969.14	302.999917267414	0.92906481173466	0.156151582105119	5.94976239888001	2.68532018329735e-09	7.72714583356993e-07	0.15	0.1985	0.2256	0.349	0.4412	0.4395	VPS13A	chr9	protein_coding	vacuolar protein sorting 13 homolog A
ENSG00000106829.20	8.5908329338881	1.8122172444442	0.729008896268547	2.4858643752087	0.0129237208073772	1	0.0027	0.018	0.0046	0.0373	0.0372	0.0275	TLE4	chr9	protein_coding	TLE family member 4, transcriptional corepressor
ENSG00000196781.16	447.800768596984	0.733297611388681	0.127647324546988	5.74471587235462	9.20754612809285e-09	2.16377334010182e-06	1.1942	1.119	1.2274	2.1162	2.5558	1.9413	TLE1	chr9	protein_coding	TLE family member 1, transcriptional corepressor
ENSG00000196730.13	217.064113223375	0.626730584059309	0.156280675921218	4.0102884145142	6.06446242193054e-05	0.00263916420213644	0.3107	0.3776	0.3717	0.5815	0.7119	0.5476	DAPK1	chr9	protein_coding	death associated protein kinase 1
ENSG00000165023.7	17.6678382748067	0.939744427091952	0.457829062319646	2.0526098153984	0.0401104348378425	1	0.0456	0.0579	0.0466	0.0956	0.1129	0.1164	DIRAS2	chr9	protein_coding	DIRAS family GTPase 2
ENSG00000169071.15	17.7062121260965	1.91819873581154	0.498373379852103	3.84891892978069	0.000118640260732463	1	0.0153	0.0313	0.0224	0.0924	0.1005	0.1032	ROR2	chr9	protein_coding	receptor tyrosine kinase like orphan receptor 2
ENSG00000198000.12	44.0775492103702	0.63647728942407	0.314622212823586	2.02298904362787	0.043074277132466	0.159074726969034	0.0559	0.105	0.0747	0.1075	0.149	0.159	NOL8	chr9	protein_coding	nucleolar protein 8
ENSG00000187984.13	4.2309749288296	2.2458272901466	1.07093600614853	2.09706955154435	0.0359874188981685	1	0.018	0	0.015	0.0408	0.0502	0.0809	ANKRD19P	chr9	transcribed_unprocessed_pseudogene	ankyrin repeat domain 19, pseudogene
ENSG00000196116.8	63.274189181981	0.696908523123897	0.267064349866064	2.60951536014974	0.00906705754001422	0.0631335858341731	0.1456	0.2246	0.2704	0.3418	0.4807	0.3501	TDRD7	chr9	protein_coding	tudor domain containing 7
ENSG00000106799.13	97.2031192328022	0.621590326111767	0.225286996063175	2.75910432902865	0.00579600277862131	0.0492823254473515	0.1715	0.221	0.2261	0.2764	0.3703	0.4284	TGFBR1	chr9	protein_coding	transforming growth factor beta receptor 1
ENSG00000070214.16	484.20333747458	0.587807888382521	0.142059017100295	4.13777245810114	3.5069389485338e-05	0.00179810324270278	0.4492	0.6615	0.6491	0.8735	1.1303	0.9714	SLC44A1	chr9	protein_coding	solute carrier family 44 member 1
ENSG00000106692.15	72.5259682017243	0.711059211433057	0.240477393381002	2.95686509836077	0.0031078405600373	0.0337382831291256	0.0398	0.0551	0.0546	0.0827	0.1083	0.0851	FKTN	chr9	protein_coding	fukutin
ENSG00000157654.19	24.8612674664049	1.13448387665298	0.423928604617171	2.6761201397992	0.00744799414594112	0.056595919910592	0.0184	0.01	0.0185	0.0241	0.044	0.0478	PALM2AKAP2	chr9	protein_coding	PALM2 and AKAP2 fusion
ENSG00000185585.20	57.9505837528024	1.0491140322436	0.267955154637834	3.91525975181025	9.0306930182193e-05	0.00340461956034471	0.103	0.0977	0.1084	0.2157	0.2937	0.2091	OLFML2A	chr9	protein_coding	olfactomedin like 2A
ENSG00000167081.18	35.4430179128732	0.895294755989786	0.341831835154854	2.6191087661107	0.00881598334276724	0.0623058292295777	0.0551	0.12	0.1036	0.1766	0.2228	0.1879	PBX3	chr9	protein_coding	PBX homeobox 3
ENSG00000136944.19	226.706858336733	0.797515069318807	0.171148811965904	4.65977566632299	3.1655419306284e-06	0.000299557994777587	0.5923	0.4085	0.4418	0.9583	0.991	0.8573	LMX1B	chr9	protein_coding	LIM homeobox transcription factor 1 beta
ENSG00000167157.11	111.170101598632	0.808709696649343	0.202031922048237	4.0028807747335	6.25758407975546e-05	0.00269315854725861	1.2243	1.1973	0.9946	2.0954	2.2788	2.3426	PRRX2	chr9	protein_coding	paired related homeobox 2
ENSG00000196358.11	45.5116466942463	0.693615134509816	0.298258832522894	2.32554767495972	0.0200426937606213	0.10036527802831	0.0845	0.0928	0.0706	0.1517	0.1322	0.1658	NTNG2	chr9	protein_coding	netrin G2
ENSG00000196990.9	24.3139932048553	1.38257308452009	0.404944633271939	3.41422745462496	0.000639631526639073	0.0126668602887794	0.0675	0.0919	0.0878	0.2208	0.2448	0.2623	FAM163B	chr9	protein_coding	family with sequence similarity 163 member B
ENSG00000123454.12	7.59293143393632	2.63459365326789	0.840990812138005	3.13272584580337	0.0017319112790252	1	0.0082	0.0268	0.0069	0.1299	0.0913	0.0737	DBH	chr9	protein_coding	dopamine beta-hydroxylase
ENSG00000223795.2	3.87352873735037	2.1866872751821	1.11186501461444	1.96668412661619	0.0492196379951309	1	0	0.0817	0.0836	0.2642	0.1592	0.4496	RP11-473E2.2	chr9	lncRNA	--
ENSG00000130635.16	57.7958588470305	1.18236888190298	0.295399984221414	4.0026030638402	6.2649361950413e-05	0.00269315854725861	0.0827	0.0478	0.0455	0.1355	0.1878	0.1229	COL5A1	chr9	protein_coding	collagen type V alpha 1 chain
ENSG00000130558.20	38.548801410663	1.13935514716733	0.319972352322633	3.56079248377842	0.000369737208662388	0.00885109446882797	0.0808	0.066	0.0706	0.1664	0.1901	0.1798	OLFM1	chr9	protein_coding	olfactomedin 1
ENSG00000233998.1	1.43142310804313	3.83906823889098	1.82988503987129	2.0979832914318	0.0359066213868034	1	0	0	0	0.0302	0.1275	0.16	SETP5	chr9	processed_pseudogene	SET pseudogene 5
ENSG00000196139.14	24.7583	0.870511042392441	0.432163319130702	2.0143103402285	0.0439769610233568	0.160933078232372	0.0863	0.0517	0.1106	0.2389	0.1191	0.1437	AKR1C3	chr10	protein_coding	aldo-keto reductase family 1 member C3
ENSG00000108021.20	237.484834954427	0.633962812288441	0.169224665666029	3.74627900603799	0.000179476969922485	0.00537287744353935	0.2423	0.3707	0.3261	0.4649	0.6522	0.5271	TASOR2	chr10	protein_coding	transcription activation suppressor family member 2
ENSG00000237943.7	3.72936239131222	4.20118669648436	1.44060738748801	2.91626069182526	0.00354254367544034	1	0	0	0.0032	0.0175	0.0276	0.0308	PRKCQ-AS1	chr10	lncRNA	PRKCQ antisense RNA 1
ENSG00000151461.20	78.7034403447784	0.683919589337205	0.240375411049399	2.84521443500165	0.00443815342905078	0.0422907928203923	0.1416	0.2126	0.2143	0.3061	0.4265	0.2981	UPF2	chr10	protein_coding	UPF2 regulator of nonsense mediated mRNA decay
ENSG00000151468.11	21.9608517398291	1.06808994906962	0.433527276016903	2.46372029663937	0.0137503367591918	0.0803813218509971	0.0973	0.0547	0.061	0.202	0.1453	0.1458	CCDC3	chr10	protein_coding	coiled-coil domain containing 3
ENSG00000123240.17	108.966931861084	0.767524641687857	0.220080433644857	3.4874733249863	0.000487607561569916	0.0105480135823638	0.2365	0.2612	0.3734	0.5157	0.6973	0.455	OPTN	chr10	protein_coding	optineurin
ENSG00000240291.1	2.97143579633695	2.90893647231008	1.39458710706539	2.08587649890965	0.0369898115952695	1	0	0	0.0239	0.0539	0.0682	0.0856	RP11-499P20.2	chr10	lncRNA	--
ENSG00000241058.4	41.869244346878	0.742229167114123	0.327470811260418	2.26655061028897	0.0234176921336718	0.11069039862044	0.117	0.2176	0.163	0.2207	0.3621	0.3635	NSUN6	chr10	protein_coding	NOP2/Sun RNA methyltransferase 6
ENSG00000165997.5	114.640617551402	0.712925776251722	0.215132266602638	3.31389515626931	0.000920059991677955	0.0159503473081889	0.1601	0.2795	0.2283	0.3719	0.4048	0.4577	ARL5B	chr10	protein_coding	ADP ribosylation factor like GTPase 5B
ENSG00000168283.14	128.850389997366	0.753034512456436	0.207629455699958	3.62681927724471	0.000286933969919227	0.00743707532327409	0.2918	0.481	0.4323	0.6145	0.8682	0.8132	BMI1	chr10	protein_coding	BMI1 proto-oncogene, polycomb ring finger
ENSG00000107890.17	16.0831438512396	1.40838229224915	0.565892092921805	2.48878241959066	0.0128181385241596	1	0.0066	0.0217	0.0069	0.0188	0.0357	0.053	ANKRD26	chr10	protein_coding	ankyrin repeat domain 26
ENSG00000150093.20	1025.08072948226	0.639723186347481	0.154571860149443	4.13867818973637	3.49312514949982e-05	0.00179810324270278	0.7248	1.1476	1.1821	1.4977	2.2244	1.6317	ITGB1	chr10	protein_coding	integrin subunit beta 1
ENSG00000075407.18	53.6257693414597	0.767672815254678	0.29463145504705	2.60553583843275	0.00917306765542456	0.0634460692929208	0.0512	0.0516	0.0628	0.0927	0.0842	0.1397	ZNF37A	chr10	protein_coding	zinc finger protein 37A
ENSG00000234420.7	35.0028338200606	0.958110334503112	0.363085497098932	2.63880089444071	0.00831998297662923	0.0600367246522376	0.0329	0.043	0.0514	0.0679	0.0804	0.1315	ZNF37BP	chr10	transcribed_processed_pseudogene	zinc finger protein 37B, pseudogene
ENSG00000169826.8	72.1487659936104	0.809531339950611	0.248764338648826	3.25420976474206	0.00113708284047296	0.0183652554990478	0.2271	0.3222	0.2198	0.4782	0.5995	0.4418	CSGALNACT2	chr10	protein_coding	chondroitin sulfate N-acetylgalactosaminyltransferase 2
ENSG00000151151.6	30.2327130912463	0.96286825465281	0.392310687581701	2.45435132187748	0.0141139015425428	0.0816937650861469	0.0702	0.0724	0.0432	0.0836	0.1941	0.1328	IPMK	chr10	protein_coding	inositol polyphosphate multikinase
ENSG00000165449.12	46.9714765320963	1.16205357514092	0.294766181553638	3.94228933935376	8.07075292858676e-05	0.0031263081399196	0.1072	0.1226	0.1524	0.2873	0.3714	0.3053	SLC16A9	chr10	protein_coding	solute carrier family 16 member 9
ENSG00000232682.2	1.28549071798936	3.7183725792321	1.88651039866147	1.97103211403998	0.0487202026652743	1	0	0	0	0.0211	0.0668	0.014	RP11-388P9.2	chr10	lncRNA	--
ENSG00000072422.17	80.3889136067273	0.652059730316529	0.236717262163924	2.75459307173376	0.00587651733871304	0.0494975474766152	0.1978	0.2231	0.3031	0.4656	0.3936	0.4139	RHOBTB1	chr10	protein_coding	Rho related BTB domain containing 1
ENSG00000171988.19	87.1757	0.599109907482383	0.236325872268276	2.53510079845289	0.011241497402623	0.071238253203139	0.1048	0.1136	0.1247	0.1385	0.244	0.2054	JMJD1C	chr10	protein_coding	jumonji domain containing 1C
ENSG00000096717.12	65.413547604883	0.78452469723897	0.261095097717353	3.00474694507001	0.00265801891554938	0.0307197268108576	0.1331	0.1893	0.2597	0.361	0.3886	0.3792	SIRT1	chr10	protein_coding	sirtuin 1
ENSG00000204130.14	23.0502407132704	1.11512845485626	0.407801188704205	2.7344904471701	0.00624769082229168	0.0516065849995974	0.0277	0.0361	0.0347	0.0731	0.0793	0.0884	RUFY2	chr10	protein_coding	RUN and FYVE domain containing 2
ENSG00000165730.16	16.7905612709314	1.16406280231703	0.507964713468935	2.29162138914639	0.0219275001389441	1	0.0517	0.0235	0.0721	0.0868	0.1694	0.1149	STOX1	chr10	protein_coding	storkhead box 1
ENSG00000107738.20	43.6195355795462	0.764226790983095	0.296865798992973	2.57431739720609	0.0100438087871008	0.0665809609300051	0.1266	0.1035	0.1168	0.2175	0.219	0.2225	VSIR	chr10	protein_coding	V-set immunoregulatory receptor
ENSG00000156042.18	25.1471480983151	0.969073102086742	0.398297580585918	2.43303788253291	0.0149727342909416	0.0845766103159183	0.0484	0.0371	0.0405	0.0731	0.0892	0.1149	CFAP70	chr10	protein_coding	cilia and flagella associated protein 70
ENSG00000107771.17	38.2723117599612	0.626853080232756	0.313684079585676	1.99835796914119	0.0456778649496271	0.164152077076165	0.0695	0.0633	0.0648	0.0988	0.1319	0.1121	CCSER2	chr10	protein_coding	coiled-coil serine rich protein 2
ENSG00000182771.19	7.87958216824608	1.76882539703309	0.725375769759885	2.43849528861242	0.0147485509467015	1	0.0108	0.0118	0.0091	0.0463	0.0345	0.0397	GRID1	chr10	protein_coding	glutamate ionotropic receptor delta type subunit 1
ENSG00000026103.22	16.4903666121233	0.998483792815848	0.507868115012511	1.96602969019083	0.0492951810984964	1	0.0282	0.0593	0.0202	0.067	0.0771	0.1007	FAS	chr10	protein_coding	Fas cell surface death receptor
ENSG00000119922.11	11.2696941975478	1.17048327199632	0.590021898961358	1.98379632019893	0.047278550533411	1	0.0156	0.034	0.0391	0.0825	0.0911	0.052	IFIT2	chr10	protein_coding	interferon induced protein with tetratricopeptide repeats 2
ENSG00000138182.15	46.8986742403092	0.963898553264486	0.306929830638194	3.14045249775908	0.00168687061437317	0.0230473601382381	0.095	0.0829	0.0767	0.1458	0.1773	0.2355	KIF20B	chr10	protein_coding	kinesin family member 20B
ENSG00000148680.16	4.02438120951274	2.71386828051427	1.17030118317143	2.31894859164363	0.0203978239484979	1	0.0065	0.0106	0	0.0587	0.0464	0.0194	HTR7	chr10	protein_coding	5-hydroxytryptamine receptor 7
ENSG00000107854.6	153.914329933242	0.616469969329725	0.195788510820525	3.14865242473206	0.00164025157699118	0.0226536353106601	0.274	0.4005	0.4008	0.4789	0.706	0.677	TNKS2	chr10	protein_coding	tankyrase 2
ENSG00000095564.14	166.78022103294	0.635942336145013	0.196111680264202	3.24275604231359	0.00118379527225806	0.0186451025002315	0.2375	0.3225	0.3945	0.4458	0.6971	0.5308	BTAF1	chr10	protein_coding	B-TFIID TATA-box binding protein associated factor 1
ENSG00000138160.7	101.316880272743	0.599136092458632	0.207721713933387	2.88432095573198	0.00392258742642999	0.039281592835698	0.2537	0.2971	0.2863	0.4085	0.5689	0.4519	KIF11	chr10	protein_coding	kinesin family member 11
ENSG00000138207.14	12.0046634669532	1.11080452195658	0.560217039782447	1.98281102336328	0.0473885422424438	1	0.1235	0.0883	0.0774	0.2446	0.2335	0.2158	RBP4	chr10	protein_coding	retinol binding protein 4
ENSG00000173145.11	25.7310736413332	0.770385886121404	0.390731861860173	1.97164849176567	0.0486497474428722	0.170679631486563	0.0554	0.0741	0.1054	0.1218	0.1605	0.1712	NOC3L	chr10	protein_coding	NOC3 like DNA replication regulator
ENSG00000138185.20	10.2728985666028	1.42235844653697	0.633992943431419	2.24349255188648	0.0248650696205619	1	0.0031	0.009	0.0092	0.0142	0.0262	0.0251	ENTPD1	chr10	protein_coding	ectonucleoside triphosphate diphosphohydrolase 1
ENSG00000177853.14	34.2923363156487	0.695785409558919	0.349020163955366	1.99353928917384	0.0462024257663231	0.165301751663323	0.0331	0.0557	0.0432	0.0624	0.079	0.1011	ZNF518A	chr10	protein_coding	zinc finger protein 518A
ENSG00000187122.17	40.4332774104973	0.947668791791465	0.336797476740287	2.81376452390181	0.00489650817003721	0.0448839443524702	0.0738	0.0543	0.0391	0.1468	0.1078	0.1033	SLIT1	chr10	protein_coding	slit guidance ligand 1
ENSG00000166024.14	16.1359303901318	1.08595687347802	0.48239263685646	2.25118874233802	0.024373585618077	1	0.0504	0.0463	0.0632	0.1094	0.1405	0.1322	R3HCC1L	chr10	protein_coding	R3H domain and coiled-coil containing 1 like
ENSG00000075891.23	14.6460409319772	1.0789195695266	0.51171317409116	2.1084459501025	0.0349924333570353	1	0.0308	0.0251	0.0229	0.0568	0.0544	0.0751	PAX2	chr10	protein_coding	paired box 2
ENSG00000065613.15	95.9971902019072	0.784925042537914	0.224149685089894	3.50178962876136	0.000462144365746638	0.0101816180578556	0.1332	0.1905	0.1555	0.2472	0.3425	0.3438	SLK	chr10	protein_coding	STE20 like kinase
ENSG00000148700.15	101.033433191261	0.99451344865294	0.219001459588447	4.54112703413874	5.59543020668269e-06	0.000464648504826651	0.1445	0.2024	0.2244	0.3792	0.5205	0.385	ADD3	chr10	protein_coding	adducin 3
ENSG00000138166.6	39.3369200990058	0.826622375894026	0.313535468079432	2.63645571251482	0.00837771354053684	0.0603369748572205	0.1864	0.203	0.23	0.4556	0.4099	0.3636	DUSP5	chr10	protein_coding	dual specificity phosphatase 5
ENSG00000108055.10	128.353601865588	0.661970808795864	0.204851783949342	3.23146226034118	0.00123158586325752	0.0190201102649847	0.2297	0.3946	0.3409	0.4991	0.6116	0.6131	SMC3	chr10	protein_coding	structural maintenance of chromosomes 3
ENSG00000108061.12	93.8889936315749	0.680761928885853	0.236694107253037	2.8761253788126	0.00402589763608479	0.0399992836534437	0.1951	0.3566	0.3563	0.4768	0.5396	0.6258	SHOC2	chr10	protein_coding	SHOC2 leucine rich repeat scaffold protein
ENSG00000165813.20	63.9919765596886	0.63667097664046	0.257319439618246	2.47424360003664	0.0133518621908121	0.0788564626030519	0.0875	0.1143	0.1045	0.149	0.1791	0.2097	CCDC186	chr10	protein_coding	coiled-coil domain containing 186
ENSG00000169129.15	67.9232652318148	0.668451864787549	0.243906698508086	2.74060478402723	0.00613262240476296	0.0508347888930968	0.1477	0.1842	0.169	0.3198	0.2971	0.2757	AFAP1L2	chr10	protein_coding	actin filament associated protein 1 like 2
ENSG00000187164.20	200.943131131782	0.673936040889142	0.185245426205111	3.63807115077127	0.000274687548217124	0.00720379257778818	0.2809	0.3787	0.3784	0.4693	0.7924	0.6102	SHTN1	chr10	protein_coding	shootin 1
ENSG00000165650.12	165.439681783044	0.688770430797985	0.202474352837378	3.40176630346455	0.000669518632168567	0.0130932215167501	0.1804	0.291	0.2386	0.3206	0.5272	0.4471	PDZD8	chr10	protein_coding	PDZ domain containing 8
ENSG00000107560.12	31.0178737766883	0.709740235806605	0.358767837717597	1.97827163193284	0.04789807157244	0.169094343808564	0.0588	0.065	0.0752	0.094	0.1184	0.1555	RAB11FIP2	chr10	protein_coding	RAB11 family interacting protein 2
ENSG00000066468.24	34.9765920062143	1.05840386971779	0.337600062882256	3.13508196853308	0.00171806098483034	0.0233579010256751	0.0191	0.0274	0.02	0.0451	0.06	0.0514	FGFR2	chr10	protein_coding	fibroblast growth factor receptor 2
ENSG00000166033.13	630.090331883555	0.635584187724115	0.108604991463181	5.85225576800112	4.84950080360005e-09	1.22103502376358e-06	3.9804	4.0605	4.08	6.8317	7.4525	6.8535	HTRA1	chr10	protein_coding	HtrA serine peptidase 1
ENSG00000188816.4	21.4039290913274	1.7203950959711	0.444760533267501	3.86813794680016	0.000109669620365688	0.00383707604753398	0.0976	0.1253	0.1166	0.3578	0.4329	0.4735	HMX2	chr10	protein_coding	H6 family homeobox 2
ENSG00000182022.18	98.0271036659528	0.679088041682549	0.219241020532784	3.09744973833946	0.00195193493420268	0.0252266568031694	0.172	0.2472	0.2185	0.366	0.4682	0.3161	CHST15	chr10	protein_coding	carbohydrate sulfotransferase 15
ENSG00000229544.9	11.8662176056137	2.65547372834194	0.67354849772987	3.94251302956202	8.06322682534707e-05	1	0.028	0.0229	0.0059	0.1322	0.1506	0.112	NKX1-2	chr10	protein_coding	NK1 homeobox 2
ENSG00000107938.18	63.9646763992523	0.615494639748729	0.256135602870128	2.40300306888931	0.0162610509654503	0.0887688990741846	0.0988	0.133	0.1288	0.1689	0.2523	0.2033	EDRF1	chr10	protein_coding	erythroid differentiation regulatory factor 1
ENSG00000132334.17	48.4651151378873	0.614212506126953	0.288130837033927	2.13171388543404	0.033030374622813	0.1345257891917	0.0442	0.0739	0.0706	0.1017	0.112	0.1125	PTPRE	chr10	protein_coding	protein tyrosine phosphatase receptor type E
ENSG00000171811.14	22.2043859779271	1.50753122749903	0.42949861388068	3.50997926134829	0.000448141645067243	0.0099990676016674	0.0252	0.0155	0.0193	0.0619	0.067	0.0609	CFAP46	chr10	protein_coding	cilia and flagella associated protein 46
ENSG00000197177.16	1.62888114978441	4.01816315931419	1.75353517834653	2.29146424259538	0.021936577678929	1	0	0	0	0.0117	0.0082	0.0258	ADGRA1	chr10	protein_coding	adhesion G protein-coupled receptor A1
ENSG00000171798.19	77.9578813463551	1.05856878710238	0.234531902991933	4.51353855743363	6.37548523606154e-06	0.00050787763744897	0.0396	0.0402	0.0404	0.1021	0.0969	0.081	KNDC1	chr10	protein_coding	kinase non-catalytic C-lobe domain containing 1
ENSG00000151650.8	3.36843740982352	4.06967180506063	1.47579370222126	2.75761564704826	0.00582246136616211	1	0	0	0.0077	0.076	0.0583	0.0274	VENTX	chr10	protein_coding	VENT homeobox
ENSG00000130649.10	157.463320546623	0.819549476767622	0.173538487957804	4.72258048581648	2.32870883965319e-06	0.000236221544166258	0.1824	0.235	0.2366	0.4237	0.4487	0.4252	CYP2E1	chr10	protein_coding	cytochrome P450 family 2 subfamily E member 1
ENSG00000174885.13	26.7605003655372	0.917672400974215	0.390541340050799	2.34974459004737	0.0187862969049835	0.0971705012326734	0.1127	0.1209	0.0883	0.2127	0.3085	0.1619	NLRP6	chr11	protein_coding	NLR family pyrin domain containing 6
ENSG00000255026.1	37.6551914535637	1.00648622688567	0.332271306559319	3.02910966736152	0.00245275628884202	0.0292254192343539	0.7065	0.4916	0.4156	1.1257	1.3957	1.0978	RP11-326C3.2	chr11	lncRNA	--
ENSG00000184524.6	18.6437074798549	1.05948466825486	0.46523162420241	2.27732727772156	0.0227666891950444	1	0.1106	0.1129	0.1849	0.2504	0.2971	0.4142	CEND1	chr11	protein_coding	cell cycle exit and neuronal differentiation 1
ENSG00000130600.19	30.341284092289	1.93087387813595	0.38971671864921	4.95455746632713	7.24950895660594e-07	8.24339324904385e-05	0.0932	0.0635	0.0844	0.34	0.303	0.3802	H19	chr11	lncRNA	H19 imprinted maternally expressed transcript
ENSG00000269821.1	20.8949878955233	0.984781439643245	0.431110442640806	2.28429038649789	0.0223544705135147	0.107672370039735	0.0017	0.0032	0.0035	0.0059	0.0061	0.0069	KCNQ1OT1	chr11	lncRNA	KCNQ1 opposite strand/antisense transcript 1
ENSG00000110148.10	7.43926862520621	1.53213555809807	0.753457624380971	2.03347276412107	0.0420047824991098	1	0.0087	0.0213	0.0509	0.092	0.0693	0.1043	CCKBR	chr11	protein_coding	cholecystokinin B receptor
ENSG00000170743.17	4.11794696899572	3.31310377083653	1.29723554247129	2.55397239927987	0.0106501698484159	1	0.0094	0	0	0.0178	0.0413	0.0377	SYT9	chr11	protein_coding	synaptotagmin 9
ENSG00000170242.19	82.3611276659493	0.815322648286757	0.244015658970473	3.34127183364661	0.000833955295374654	0.0149793244137358	0.0672	0.0924	0.0809	0.125	0.2115	0.1425	USP47	chr11	protein_coding	ubiquitin specific peptidase 47
ENSG00000187079.20	80.0777662519887	0.73387087292073	0.245747682039516	2.98627790435364	0.00282395882860878	0.0317912314368022	0.0778	0.134	0.0985	0.1635	0.2377	0.1828	TEAD1	chr11	protein_coding	TEA domain transcription factor 1
ENSG00000175868.14	78.0469897949381	0.63360700563772	0.231058357726901	2.74219470730685	0.00610301530785321	0.0507385116985438	0.32	0.2707	0.2675	0.5046	0.4822	0.5023	CALCB	chr11	protein_coding	calcitonin related polypeptide beta
ENSG00000070081.17	223.768967451393	0.622408865987646	0.171090064971164	3.63790186234688	0.000274868113960996	0.00720379257778818	0.2618	0.389	0.4294	0.5514	0.667	0.6526	NUCB2	chr11	protein_coding	nucleobindin 2
ENSG00000260196.1	50.6298037190949	0.598834305908831	0.2862326838822	2.09212413406739	0.0364274127689664	0.142634412674931	0.1717	0.3061	0.2936	0.3947	0.4971	0.4288	RP1-239B22.5	chr11	lncRNA	--
ENSG00000129152.4	25.8046537157873	2.70558312966557	0.473544029444349	5.71347744124295	1.10690553392768e-08	2.4773600045048e-06	0.0998	0.0918	0.0209	0.5087	0.5664	0.4613	MYOD1	chr11	protein_coding	myogenic differentiation 1
ENSG00000121621.7	15.5643168607869	1.20716467101538	0.502792468337592	2.40092035389211	0.0163538955616202	1	0.0448	0.0407	0.0292	0.0827	0.0952	0.1194	KIF18A	chr11	protein_coding	kinesin family member 18A
ENSG00000060749.16	166.427446031931	0.613572286841192	0.201646358894052	3.04281361789217	0.00234377449642721	0.0282903028376352	0.1506	0.246	0.2708	0.3021	0.4418	0.408	QSER1	chr11	protein_coding	glutamine and serine rich 1
ENSG00000135363.12	46.4638786197568	0.99264383250889	0.298801854402276	3.32208056236658	0.000893488923125162	0.0156891564929663	0.1709	0.1777	0.2468	0.4751	0.4949	0.3571	LMO2	chr11	protein_coding	LIM domain only 2
ENSG00000175104.15	54.3918635866348	0.586382473345253	0.291015962938212	2.01494951488195	0.0439099391142831	0.160729527910538	0.0581	0.1266	0.1111	0.1504	0.2028	0.1493	TRAF6	chr11	protein_coding	TNF receptor associated factor 6
ENSG00000019505.8	27.1469854810375	1.48794973733744	0.401860847719661	3.70264917764629	0.000213359827144815	0.00606526927972155	0.0455	0.0608	0.038	0.1092	0.1842	0.1651	SYT13	chr11	protein_coding	synaptotagmin 13
ENSG00000175264.8	20.2495503266368	1.85573911524981	0.475000234700609	3.90681725961563	9.35198265808312e-05	0.00345734273634569	0.0193	0.0552	0.0282	0.1238	0.1613	0.1397	CHST1	chr11	protein_coding	carbohydrate sulfotransferase 1
ENSG00000134569.10	32.125961687152	1.16339203034272	0.361531899346682	3.21795125809109	0.00129109756172895	0.0197018134419678	0.0386	0.0357	0.0516	0.0913	0.1413	0.0848	LRP4	chr11	protein_coding	LDL receptor related protein 4
ENSG00000110076.19	37.2298631510039	1.56449896563592	0.365012395472878	4.28615297737793	1.81793824259195e-05	0.00110965061560807	0.0298	0.026	0.0426	0.1428	0.0829	0.0977	NRXN2	chr11	protein_coding	neurexin 2
ENSG00000068831.19	50.1261367989961	0.900703952821393	0.286622779487979	3.14247162919293	0.00167527947544789	0.0229111936021486	0.1036	0.1299	0.0835	0.2122	0.2356	0.218	RASGRP2	chr11	protein_coding	RAS guanyl releasing protein 2
ENSG00000245532.9	723.207859693201	1.62552932061154	0.160580200967016	10.1228502070777	4.37486673439094e-24	6.16856209549122e-20	0.2451	0.3335	0.2801	0.7416	1.0332	1.2036	NEAT1	chr11	lncRNA	nuclear paraspeckle assembly transcript 1
ENSG00000251562.8	525.976777008077	1.82299	0.18172069133968	10.0318059302691	1.10477188976218e-23	7.78864182282337e-20	0.4001	0.5767	0.473	1.2851	2.2969	2.2099	MALAT1	chr11	lncRNA	metastasis associated lung adenocarcinoma transcript 1
ENSG00000179292.5	50.6392169696123	1.15882650828901	0.299078648784798	3.87465475384988	0.000106775971274651	0.00378726040846086	0.3103	0.21	0.1631	0.5354	0.6	0.5668	TMEM151A	chr11	protein_coding	transmembrane protein 151A
ENSG00000162344.4	1.30196049580809	3.7337790630647	1.86583683567328	2.00112839004885	0.045378555569639	1	0	0	0	0.0466	0.0295	0.0123	FGF19	chr11	protein_coding	fibroblast growth factor 19
ENSG00000285933.1	84.4024063814758	0.877903090308717	0.228815567093241	3.83672798779016	0.000124684443758004	0.00409802017945888	0.9826	0.8348	1.0515	1.9284	1.8149	2.1595	RP11-167J8.5	chr11	lncRNA	--
ENSG00000186642.16	68.1321321824298	0.939133347942477	0.255920513648254	3.66962903658928	0.00024290270341797	0.00661183034400266	0.1128	0.1433	0.1022	0.272	0.2295	0.2692	PDE2A	chr11	protein_coding	phosphodiesterase 2A
ENSG00000149380.12	29.5928561448657	1.01990932213564	0.370850081355783	2.75019306563712	0.00595601609322033	0.0499879922109563	0.0846	0.0645	0.1226	0.2256	0.1976	0.1915	P4HA3	chr11	protein_coding	prolyl 4-hydroxylase subunit alpha 3
ENSG00000261594.4	49.4923125156974	0.797024751297753	0.309556505300012	2.5747310673549	0.0100318053853309	0.0665809609300051	0.2457	0.2948	0.1412	0.4578	0.5195	0.3528	TPBGL	chr11	protein_coding	trophoblast glycoprotein like
ENSG00000085741.13	15.6092055402586	1.92033371773439	0.534477229728468	3.59291960615419	0.000326993497212645	1	0.0664	0.0465	0.0397	0.2221	0.1813	0.237	WNT11	chr11	protein_coding	Wnt family member 11
ENSG00000255362.1	5.31984918493715	3.19089201980282	1.10777978693078	2.88043892608252	0.00397121883435549	1	0	0	0.1455	0.4378	0.4617	0.6373	LINC02761	chr11	lncRNA	long intergenic non-protein coding RNA 2761
ENSG00000182103.5	15.8242549630587	2.17233379307517	0.562320949069367	3.86315643525347	0.000111931277090789	1	0.0287	0.0375	0.0144	0.0865	0.1643	0.1604	FAM181B	chr11	protein_coding	family with sequence similarity 181 member B
ENSG00000137501.17	89.8278354973452	1.00056814563725	0.242906764144136	4.11914484622392	3.80281056422338e-05	0.00189468653553179	0.064	0.111	0.1186	0.1735	0.2642	0.2276	SYTL2	chr11	protein_coding	synaptotagmin like 2
ENSG00000280385.1	7.83883305476887	1.41710875182158	0.712282594510258	1.98953163076508	0.046642554077199	1	0.015	0.0122	0.025	0.0565	0.0397	0.0598	AP000648.5	chr11	TEC	--
ENSG00000166004.15	33.937582637266	1.45583890864758	0.351990222851096	4.13602087255544	3.53380062398419e-05	0.00180531118833975	0.0309	0.0408	0.0338	0.0881	0.1232	0.1165	CEP295	chr11	protein_coding	centrosomal protein 295
ENSG00000123901.9	1.98225014577688	3.23752984306681	1.63327478292913	1.98223218585461	0.0474532599291342	1	0	0.0043	0	0.0238	0.0126	0.0158	GPR83	chr11	protein_coding	G protein-coupled receptor 83
ENSG00000183340.7	23.928326532897	0.90812622740227	0.41669524108524	2.17935348874431	0.0293054185131273	0.124949017549167	0.0413	0.0916	0.1085	0.1514	0.2207	0.1414	JRKL	chr11	protein_coding	JRK like
ENSG00000165895.19	9.03996748394852	1.30325052039652	0.661448820476848	1.97029683937903	0.0488043604637788	1	0.0048	0.0138	0.0121	0.0219	0.0385	0.0266	ARHGAP42	chr11	protein_coding	Rho GTPase activating protein 42
ENSG00000023445.16	13.3325077268746	1.73813455261791	0.5648923691118	3.07693048739682	0.00209144066695804	1	0.018	0.0147	0.0125	0.0452	0.0548	0.0688	BIRC3	chr11	protein_coding	baculoviral IAP repeat containing 3
ENSG00000187240.17	33.9520973630126	0.808179791406218	0.359729506610407	2.2466319180247	0.0246635605735274	0.114168156298994	0.0225	0.0245	0.0439	0.043	0.068	0.0689	DYNC2H1	chr11	protein_coding	dynein cytoplasmic 2 heavy chain 1
ENSG00000196954.14	76.3528797449097	0.707915918084184	0.239593198129489	2.95465782672841	0.00313016003875906	0.0338720311178071	0.1148	0.1682	0.1976	0.2829	0.301	0.3002	CASP4	chr11	protein_coding	caspase 4
ENSG00000149308.17	53.9262912587291	0.598639403306868	0.278230965291892	2.15159158391603	0.0314295355689692	0.130763190180722	0.0777	0.1147	0.1224	0.1466	0.2165	0.1761	NPAT	chr11	protein_coding	nuclear protein, coactivator of histone transcription
ENSG00000149311.20	77.175663647403	0.865184383622503	0.237959847929282	3.63584189161031	0.000277074242838674	0.00724813882008405	0.0224	0.031	0.0235	0.0468	0.0544	0.0568	ATM	chr11	protein_coding	ATM serine/threonine kinase
ENSG00000149289.11	22.8179482848079	0.979024040816083	0.432884735639844	2.26162754241956	0.0237204248546197	0.111634843274412	0.0395	0.0171	0.0311	0.0614	0.0518	0.0789	ZC3H12C	chr11	protein_coding	zinc finger CCCH-type containing 12C
ENSG00000196167.10	674.143043960115	0.799068689742927	0.123147564112849	6.4887088550991	8.65750812905432e-11	4.35967373641664e-08	0.8182	1.0506	1.0956	1.7177	2.1628	1.9185	COLCA1	chr11	lncRNA	colorectal cancer associated 1
ENSG00000182985.18	47.0493052709956	1.00143573384229	0.292450572719041	3.42429055457648	0.000616406783381334	0.0123666459081543	0.041	0.0553	0.0617	0.1207	0.1306	0.1045	CADM1	chr11	protein_coding	cell adhesion molecule 1
ENSG00000278768.2	15.3484293659238	1.47247853055298	0.525422278965428	2.8024668718889	0.00507134245385571	1	0.024	0.0354	0.0362	0.0617	0.1301	0.1105	BACE1-AS	chr11	lncRNA	BACE1 antisense RNA
ENSG00000137726.17	22.5475543313921	1.24327968681804	0.420477719619914	2.95682655419147	0.00310822906274711	0.0337382831291256	0.0632	0.0442	0.0415	0.1124	0.1509	0.1307	FXYD6	chr11	protein_coding	FXYD domain containing ion transport regulator 6
ENSG00000110324.11	19.0257780578757	1.60584229966831	0.48070444629445	3.34060213515202	0.000835969262504668	1	0.0278	0.025	0.0116	0.0841	0.0643	0.0696	IL10RA	chr11	protein_coding	interleukin 10 receptor subunit alpha
ENSG00000177098.9	238.405583368412	0.653652706548389	0.160954248601193	4.06110874505704	4.88402141509374e-05	0.00225785908042039	0.6931	0.5207	0.5994	1.1245	1.0497	1.0147	SCN4B	chr11	protein_coding	sodium voltage-gated channel beta subunit 4
ENSG00000172350.10	22.0965242167449	1.12031410456801	0.427653345153658	2.61967810438962	0.00880128003459094	0.0623058292295777	0.0433	0.0531	0.0272	0.0981	0.1208	0.083	ABCG4	chr11	protein_coding	ATP binding cassette subfamily G member 4
ENSG00000137699.17	113.508285900369	1.04208432430774	0.200718330293021	5.19177457677354	2.08299110340275e-07	2.99695658754885e-05	0.13	0.1263	0.1518	0.291	0.3123	0.3403	TRIM29	chr11	protein_coding	tripartite motif containing 29
ENSG00000196914.9	325.142566203361	0.751694448593668	0.145649903339706	5.1609677133836	2.45676552525239e-07	3.4297419708969e-05	0.1671	0.1978	0.1722	0.283	0.3891	0.3475	ARHGEF12	chr11	protein_coding	Rho guanine nucleotide exchange factor 12
ENSG00000137642.13	243.861861422257	0.902838255918967	0.17081730100452	5.28540288723492	1.25428398866122e-07	1.94345101539816e-05	0.138	0.1695	0.1774	0.287	0.4421	0.2942	SORL1	chr11	protein_coding	sortilin related receptor 1
ENSG00000149564.12	25.2396993445978	0.976580824281451	0.39096756921195	2.49785634713868	0.0124946815041815	0.0756913553437362	0.131	0.0881	0.1031	0.2152	0.2393	0.254	ESAM	chr11	protein_coding	endothelial cell adhesion molecule
ENSG00000064309.16	152.307460899885	0.608192794145851	0.187452683305023	3.2445136736517	0.00117651368638692	0.0185970383692196	0.1028	0.1209	0.1114	0.1603	0.2446	0.1715	CDON	chr11	protein_coding	cell adhesion associated, oncogene regulated
ENSG00000134954.14	7.78100254139631	2.16314150221504	0.776312761729548	2.78643042965798	0.00532920560572634	1	0.0063	0.0077	0.0079	0.0214	0.0526	0.0377	ETS1	chr11	protein_coding	ETS proto-oncogene 1, transcription factor
ENSG00000043039.7	34.7506432844407	1.23222860914848	0.359136947145537	3.43108281936008	0.00060117702945222	0.0121982262810721	0.1439	0.0588	0.1053	0.2626	0.3008	0.2396	BARX2	chr11	protein_coding	BARX homeobox 2
ENSG00000166106.4	63.8724914870224	0.73162210749578	0.248938015207795	2.93897300854222	0.00329301750593006	0.0348585186438542	0.1424	0.1469	0.1535	0.2828	0.3013	0.2395	ADAMTS15	chr11	protein_coding	ADAM metallopeptidase with thrombospondin type 1 motif 15
ENSG00000080854.16	113.901842311493	0.605682444958091	0.20444236015359	2.96260737991414	0.00305045389845155	0.0334348389081838	0.0705	0.1101	0.099	0.1645	0.1705	0.1435	IGSF9B	chr11	protein_coding	immunoglobulin superfamily member 9B
ENSG00000166086.13	41.7295238017574	1.21657524357291	0.327904783393393	3.71014790020117	0.000207138200540491	0.00593633813633779	0.0509	0.1005	0.1099	0.1985	0.287	0.2034	JAM3	chr11	protein_coding	junctional adhesion molecule 3
ENSG00000109956.13	44.4484845254543	0.928733145297662	0.302642959889299	3.06874194475687	0.00214962186503465	0.0266713989412227	0.0479	0.0407	0.056	0.1157	0.1052	0.0861	B3GAT1	chr11	protein_coding	beta-1,3-glucuronyltransferase 1
ENSG00000139044.12	160.979771273199	0.73716285208248	0.184457178270069	3.99639015947203	6.43157025264306e-05	0.00274803456249294	0.358	0.2748	0.2812	0.5777	0.5307	0.5949	B4GALNT3	chr12	protein_coding	beta-1,4-N-acetyl-galactosaminyltransferase 3
ENSG00000118971.9	3.76990819112057	4.22870679152689	1.43599099151165	2.94480036192664	0.00323163106033257	1	0	0	0.0024	0.0149	0.0247	0.0169	CCND2	chr12	protein_coding	cyclin D2
ENSG00000256654.4	1.54440271694091	3.95913018501319	1.80039641124053	2.19903247989993	0.0278756128880812	1	0	0	0	0.0106	0.0019	0.007	RP11-429A20.3	chr12	lncRNA	--
ENSG00000139200.14	19.1120757011043	1.31231950723756	0.451133636270241	2.90893740064961	0.00362659468635671	1	0.0548	0.0616	0.0688	0.176	0.1965	0.1438	PIANP	chr12	protein_coding	PILR alpha associated neural protein
ENSG00000069493.15	7.35859090673147	2.05244819366608	0.782249730509192	2.62377615947541	0.00869609153751093	1	0.0065	0.0053	0.0108	0.0317	0.0283	0.0452	CLEC2D	chr12	protein_coding	C-type lectin domain family 2 member D
ENSG00000171681.13	237.470117483957	0.587960388815429	0.193217634806933	3.0429954771102	0.00234235853680906	0.0282903028376352	0.1781	0.277	0.3464	0.3787	0.5658	0.4122	ATF7IP	chr12	protein_coding	activating transcription factor 7 interacting protein
ENSG00000151491.14	69.1092202518454	0.597250303702278	0.240238260942642	2.48607487149965	0.0129160788466834	0.0772335503554857	0.1054	0.1119	0.1388	0.187	0.2161	0.2027	EPS8	chr12	protein_coding	epidermal growth factor receptor pathway substrate 8
ENSG00000004700.16	20.4511132880727	1.35171349835835	0.4613774375273	2.92973472132211	0.00339251487375022	0.0355646540668239	0.0298	0.0438	0.0946	0.1393	0.1801	0.1666	RECQL	chr12	protein_coding	RecQ like helicase
ENSG00000123104.12	21.6568774214044	1.42586801023424	0.429018388534418	3.32355919545825	0.000888765579511586	0.0156644933388917	0.0146	0.0172	0.0149	0.0403	0.0541	0.0469	ITPR2	chr12	protein_coding	inositol 1,4,5-trisphosphate receptor type 2
ENSG00000029153.14	103.166672780022	0.62011004530767	0.21899065701445	2.83167352325333	0.0046305101036934	0.0433821876824431	0.2159	0.1922	0.2344	0.2846	0.39	0.4378	ARNTL2	chr12	protein_coding	aryl hydrocarbon receptor nuclear translocator like 2
ENSG00000123106.10	55.2662347382695	0.705632882188155	0.278631061699702	2.53249898946536	0.0113252696245	0.0716403327525569	0.0717	0.1147	0.1223	0.1713	0.233	0.1641	CCDC91	chr12	protein_coding	coiled-coil domain containing 91
ENSG00000139116.19	125.351437115471	0.63045214076545	0.227106656288477	2.77601788987036	0.00550291804213676	0.0478015864049861	0.1068	0.209	0.2231	0.2636	0.3825	0.2955	KIF21A	chr12	protein_coding	kinesin family member 21A
ENSG00000151239.14	234.746937892088	0.600293967938841	0.196631082369131	3.05289459177122	0.0022664553528806	0.0277164097793724	0.6545	0.9984	1.0023	1.0667	1.6462	1.8226	TWF1	chr12	protein_coding	twinfilin actin binding protein 1
ENSG00000139219.19	40.2594354398392	0.974603150022795	0.314514396303047	3.09875529221793	0.00194335460468517	0.0251388072716156	0.0811	0.0662	0.0791	0.1734	0.1882	0.135	COL2A1	chr12	protein_coding	collagen type II alpha 1 chain
ENSG00000177875.5	109.732105101502	0.787082398602397	0.222209008018706	3.54208141974216	0.000396982919742169	0.00931357598729548	0.7491	0.5395	0.6592	1.3689	1.028	1.3489	CCDC184	chr12	protein_coding	coiled-coil domain containing 184
ENSG00000125084.12	2.21524385617379	3.39891165220048	1.63350048763058	2.0807533746933	0.0374564858410141	1	0.0093	0	0	0.0631	0.0296	0.0093	WNT1	chr12	protein_coding	Wnt family member 1
ENSG00000135519.8	57.9813	0.738216936428392	0.265704453025723	2.77833859395998	0.00546376506102054	0.0476519168201594	0.1702	0.2085	0.1548	0.3551	0.3228	0.32	KCNH3	chr12	protein_coding	potassium voltage-gated channel subfamily H member 3
ENSG00000139629.16	68.7305576851774	1.0648074067464	0.250406467968425	4.2523159061557	2.11571121422588e-05	0.00125342555128508	0.1194	0.1251	0.0896	0.2451	0.2829	0.257	GALNT6	chr12	protein_coding	polypeptide N-acetylgalactosaminyltransferase 6
ENSG00000050438.17	15.8495071048902	1.70602259335231	0.531381347925265	3.21054286156887	0.00132484509096954	1	0.005	0.0113	0.0063	0.0209	0.027	0.0364	SLC4A8	chr12	protein_coding	solute carrier family 4 member 8
ENSG00000196876.18	13.9373571959939	1.17790123308016	0.594748860557411	1.98050187431415	0.0476471629440341	1	0.0098	0.0125	0.007	0.0095	0.0455	0.0209	SCN8A	chr12	protein_coding	sodium voltage-gated channel alpha subunit 8
ENSG00000170465.10	23.0341932978972	0.89140589057324	0.403913686897984	2.2069217248347	0.0273195283702468	0.120716186154961	0.108	0.0946	0.1032	0.2272	0.1905	0.2158	KRT6C	chr12	protein_coding	keratin 6C
ENSG00000123360.12	10.4148070591915	2.12970499412334	0.664538535636367	3.20479	0.00135162086146995	1	0.0061	0.01	0.0128	0.0346	0.0608	0.0488	PDE1B	chr12	protein_coding	phosphodiesterase 1B
ENSG00000135447.17	18.7670251313041	1.6923418010659	0.475294256278603	3.56061908746042	0.000369981468098958	1	0.0339	0.0415	0.0472	0.1663	0.1259	0.1523	PPP1R1A	chr12	protein_coding	protein phosphatase 1 regulatory inhibitor subunit 1A
ENSG00000170439.7	147.98065009799	0.891858754221616	0.206733755164061	4.31404515200649	1.60294186313613e-05	0.00102395529151785	1.7032	0.9499	1.5197	2.8926	2.7902	2.9612	METTL7B	chr12	protein_coding	methyltransferase like 7B
ENSG00000135655.16	72.5899199713907	0.784618131348214	0.290329000702968	2.70251380140611	0.00688173273847678	0.0541989675458745	0.0278	0.0653	0.0581	0.0709	0.0978	0.1262	USP15	chr12	protein_coding	ubiquitin specific peptidase 15
ENSG00000133858.17	50.407734909992	0.62518541733724	0.313419300517506	1.99472532899205	0.0460728452881385	0.165173434671435	0.0883	0.0838	0.0598	0.0846	0.1823	0.1382	ZFC3H1	chr12	protein_coding	zinc finger C3H1-type containing
ENSG00000198707.17	29.098581170591	1.06656196887277	0.377067966370436	2.82856690038995	0.00467569273629715	0.0436026901995964	0.0107	0.0146	0.0157	0.0304	0.0264	0.0403	CEP290	chr12	protein_coding	centrosomal protein 290
ENSG00000070961.16	126.437984095813	0.787494385329153	0.223201604634336	3.52817528628112	0.000418434972167527	0.00967202148780678	0.1161	0.2148	0.2099	0.2968	0.4507	0.3076	ATP2B1	chr12	protein_coding	ATPase plasma membrane Ca2+ transporting 1
ENSG00000057704.13	77.9744958522528	0.713752663649642	0.231984090489609	3.0767310902366	0.00209284009473968	0.0263238584619353	0.1382	0.1666	0.1964	0.2713	0.3411	0.3141	TMCC3	chr12	protein_coding	transmembrane and coiled-coil domain family 3
ENSG00000111145.8	53.5207148962111	0.60157933515817	0.285827592255772	2.10469300885356	0.0353180394423207	0.139936067114157	0.1841	0.1742	0.1458	0.2085	0.3163	0.3388	ELK3	chr12	protein_coding	ETS transcription factor ELK3
ENSG00000059758.8	31.5090002758105	1.32174957300398	0.367951979161109	3.59217954478034	0.000327923782307092	0.00819202798213577	0.0383	0.0625	0.0524	0.1077	0.1745	0.1529	CDK17	chr12	protein_coding	cyclin dependent kinase 17
ENSG00000139350.12	77.4777178107557	0.632228861759507	0.247410983506783	2.55537912180917	0.0106072195836635	0.0688369834732699	0.1965	0.2553	0.2991	0.3271	0.4855	0.5034	NEDD1	chr12	protein_coding	NEDD1 gamma-tubulin ring complex targeting factor
ENSG00000111647.13	65.5836837592413	0.749070219543561	0.253222074519206	2.95815529102596	0.00309486168877317	0.0336969496615458	0.1016	0.1632	0.1415	0.2351	0.2857	0.2503	UHRF1BP1L	chr12	protein_coding	UHRF1 binding protein 1 like
ENSG00000139352.4	9.08641829279083	2.46413672758137	0.74814521652015	3.29366100747502	0.000988916858927159	1	0.0091	0.0148	0.0379	0.1164	0.1733	0.0997	ASCL1	chr12	protein_coding	achaete-scute family bHLH transcription factor 1
ENSG00000166598.16	2559.36519711148	0.649277739732838	0.254409504394053	2.5520970267179	0.0107076695036275	0.0691098852692913	1.9388	3.1958	3.3235	4.3098	6.3547	4.2478	HSP90B1	chr12	protein_coding	heat shock protein 90 beta family member 1
ENSG00000136052.10	55.3144368913164	0.603284679454936	0.276792312566704	2.17955720612562	0.029290299856859	0.124949017549167	0.1105	0.137	0.1625	0.1841	0.2458	0.2742	SLC41A2	chr12	protein_coding	solute carrier family 41 member 2
ENSG00000136051.15	74.9211800598578	0.856917614363055	0.253155969180999	3.38493939975156	0.00071193970339109	0.0136589916441373	0.0965	0.1242	0.1614	0.2053	0.2724	0.3038	WASHC4	chr12	protein_coding	WASH complex subunit 4
ENSG00000074590.14	153.53198833174	0.590987089155013	0.173801999439394	3.40034689509481	0.000673004133756181	0.0131431555207232	0.3343	0.391	0.4192	0.6078	0.7349	0.5957	NUAK1	chr12	protein_coding	NUAK family kinase 1
ENSG00000089116.4	10.2429400453736	1.36919553296401	0.611550077869938	2.23889356327612	0.0251628424037047	1	0.0367	0.036	0.0307	0.0998	0.1111	0.0881	LHX5	chr12	protein_coding	LIM homeobox 5
ENSG00000123066.9	231.673185577503	0.738637606229061	0.181477362517677	4.07013632985278	4.69856342214352e-05	0.00219595457979659	0.0692	0.1175	0.1059	0.1623	0.2262	0.1621	MED13L	chr12	protein_coding	mediator complex subunit 13L
ENSG00000130779.22	161.425011581691	0.612789069541652	0.212610888473562	2.88220925062289	0.00394897391776353	0.0394338047028794	0.0859	0.1542	0.1396	0.1617	0.2726	0.2224	CLIP1	chr12	protein_coding	CAP-Gly domain containing linker protein 1
ENSG00000184445.12	108.820156061031	1.02095409085746	0.23090235364502	4.42158373329981	9.79800802940145e-06	0.0007158130218371	0.0735	0.1185	0.1595	0.2445	0.3195	0.2402	KNTC1	chr12	protein_coding	kinetochore associated 1
ENSG00000130783.14	2.54765443608968	3.59082162861833	1.57038081602986	2.28659290279439	0.0222195958848265	1	0.0053	0	0	0.0317	0.0084	0.0263	CCDC62	chr12	protein_coding	coiled-coil domain containing 62
ENSG00000151948.12	12.4940001856406	1.2820162564653	0.565948365607289	2.26525304139652	0.0234971558965696	1	0.0194	0.0476	0.0487	0.1074	0.1339	0.0776	GLT1D1	chr12	protein_coding	glycosyltransferase 1 domain containing 1
ENSG00000198598.7	52.5372082521609	1.25613419602624	0.303269176139105	4.14197780340879	3.44323673166865e-05	0.00178491315869588	0.1912	0.1286	0.1081	0.3736	0.3269	0.4382	MMP17	chr12	protein_coding	matrix metallopeptidase 17
ENSG00000256576.2	16.9876230189118	1.00724319130115	0.478654400563637	2.10432242995171	0.0353503307692805	1	0.1061	0.1858	0.1268	0.2404	0.3984	0.3181	LINC02361	chr12	lncRNA	long intergenic non-protein coding RNA 2361
ENSG00000182870.13	4.31684852941713	2.37509841076745	1.09244136987184	2.17411979834313	0.0296961394684592	1	0	0.0076	0.0026	0.0094	0.0224	0.0312	GALNT9	chr12	protein_coding	polypeptide N-acetylgalactosaminyltransferase 9
ENSG00000187848.15	4.50067194642047	3.55990597590979	1.26796003063487	2.80758532595649	0.00499144546470236	1	0	0.0093	0.0095	0.0688	0.0907	0.1024	P2RX2	chr12	protein_coding	purinergic receptor P2X 2
ENSG00000198040.11	65.3588915342109	0.590642285427384	0.276524487224887	2.13594930183176	0.0326835464099981	0.13380894436149	0.0827	0.1294	0.0889	0.1285	0.1675	0.2172	ZNF84	chr12	protein_coding	zinc finger protein 84
ENSG00000165474.8	55.1772132741739	0.752004233263253	0.267096108216706	2.81548180647065	0.00487041545558673	0.0448526089969485	0.2638	0.2898	0.365	0.5561	0.601	0.5815	GJB2	chr13	protein_coding	gap junction protein beta 2
ENSG00000132953.17	127.986203772739	0.716422993629951	0.204658758367203	3.50057334142784	0.000464258471209764	0.0102122378222429	0.1372	0.1979	0.1738	0.2443	0.3584	0.3426	XPO4	chr13	protein_coding	exportin 4
ENSG00000287887.1	44.4651149031971	0.731729565340086	0.321401315641394	2.27668503434665	0.0228050408439251	0.108668832679738	0.1452	0.3479	0.2994	0.3945	0.5779	0.5221	RP11-534K14.5	chr13	lncRNA	--
ENSG00000151849.16	90.0174652578856	0.751584263771114	0.244510933215077	3.07382681783805	0.00211332072286354	0.0263838752612301	0.1315	0.2876	0.2167	0.3767	0.4066	0.4251	CENPJ	chr13	protein_coding	centromere protein J
ENSG00000132932.19	8.77557173364234	1.43837779722324	0.681446705360153	2.11077078502132	0.0347920183994643	1	0.0056	0.003	0.0023	0.0126	0.0125	0.0074	ATP8A2	chr13	protein_coding	ATPase phospholipid transporting 8A2
ENSG00000180730.5	9.59685923853848	2.30398667028162	0.702643983227032	3.27902426446478	0.00104166678941246	1	0.0176	0.0096	0.0196	0.0751	0.0885	0.0935	SHISA2	chr13	protein_coding	shisa family member 2
ENSG00000122035.7	722.011356920128	0.694894345467374	0.116495309240844	5.96499850505343	2.4463628158248e-09	7.18619077148534e-07	3.5001	4.1489	3.966	6.9092	6.7752	7.3872	RASL11A	chr13	protein_coding	RAS like family 11 member A
ENSG00000139618.17	68.7175572567676	0.736741853793592	0.256433072470354	2.87303757934253	0.00406545754338493	0.0401831902971746	0.0564	0.082	0.0839	0.109	0.15	0.1601	BRCA2	chr13	protein_coding	BRCA2 DNA repair associated
ENSG00000244754.9	153.970854910105	0.784686652649564	0.208900594667502	3.75626816141197	0.000172465891244465	0.00520432851379016	0.0879	0.1068	0.1021	0.1359	0.1979	0.243	N4BP2L2	chr13	protein_coding	NEDD4 binding protein 2 like 2
ENSG00000133104.14	42.7171363840224	0.815324401942881	0.326181958226326	2.49959993611038	0.0124333625472247	0.0754672457666243	0.0585	0.1238	0.0777	0.1586	0.1563	0.203	SPART	chr13	protein_coding	spartin
ENSG00000172766.19	38.2506140199187	0.774827261968311	0.331118585398738	2.34003	0.0192822161202754	0.098293292587087	0.0659	0.1235	0.0778	0.1492	0.179	0.1897	NAA16	chr13	protein_coding	N-alpha-acetyltransferase 16, NatA auxiliary subunit
ENSG00000023516.9	110.567425615906	0.772975175984969	0.206472722545039	3.74371571439107	0.000181318795258471	0.00541651485835686	0.1226	0.1817	0.1499	0.2552	0.3216	0.2993	AKAP11	chr13	protein_coding	A-kinase anchoring protein 11
ENSG00000102445.20	2.62694546724941	4.74288680863872	1.5565735635932	3.0470046000847	0.00231134172554108	1	0	0	0	0.0053	0.0113	0.0042	RUBCNL	chr13	protein_coding	rubicon like autophagy enhancer
ENSG00000136141.15	58.1037475980922	0.639214697990705	0.277528744022531	2.30323781503083	0.0212654662720342	0.104152023850107	0.0836	0.1068	0.1005	0.1184	0.2018	0.1932	LRCH1	chr13	protein_coding	leucine rich repeats and calponin homology domain containing 1
ENSG00000102531.16	157.557149192632	0.761974148086406	0.204794616416544	3.72067470043539	0.000198691238212568	0.00578831912974631	0.2105	0.3176	0.3128	0.428	0.7144	0.4701	FNDC3A	chr13	protein_coding	fibronectin type III domain containing 3A
ENSG00000136108.15	203.835229735968	0.628484482184437	0.199491290184722	3.15043569873393	0.0016302713861598	0.0225803797100719	0.4454	0.7924	0.7116	0.8741	1.4341	1.0975	CKAP2	chr13	protein_coding	cytoskeleton associated protein 2
ENSG00000136153.20	15.5152257769006	1.06422274395578	0.510280676332933	2.08556348165813	0.0370181821847746	1	0.0063	0.0166	0.0157	0.0272	0.0411	0.0235	LMO7	chr13	protein_coding	LIM domain 7
ENSG00000178695.6	9.43854457505726	2.44255681280993	0.732495271760436	3.33457007434277	0.000854313720401625	1	0.0144	0.0059	0.006	0.0436	0.0489	0.0649	KCTD12	chr13	protein_coding	potassium channel tetramerization domain containing 12
ENSG00000102580.15	124.554591770464	0.710924972485361	0.208607898689619	3.40794848589661	0.000654532500622553	0.0128895366742709	0.2375	0.365	0.3298	0.4497	0.6442	0.6313	DNAJC3	chr13	protein_coding	DnaJ heat shock protein family (Hsp40) member C3
ENSG00000102595.20	38.6546978759665	0.710729510278363	0.332823986319419	2.13545158850498	0.0327241405917856	0.133838899357078	0.0528	0.0907	0.0557	0.0943	0.1481	0.1276	UGGT2	chr13	protein_coding	UDP-glucose glycoprotein glucosyltransferase 2
ENSG00000125249.7	103.169772859104	0.675793588618117	0.214676251003658	3.14796623035215	0.00164410685820238	0.0226607103623202	0.2241	0.2387	0.3178	0.3836	0.5098	0.5117	RAP2A	chr13	protein_coding	RAP2A, member of RAS oncogene family
ENSG00000185950.9	116.684720881307	0.622937506786755	0.219228058034007	2.8415044696976	0.00449012225440021	0.0424961479834272	0.1738	0.2502	0.1984	0.2728	0.4679	0.3445	IRS2	chr13	protein_coding	insulin receptor substrate 2
ENSG00000068650.19	336.431219226306	0.703904323845859	0.173070810711789	4.06714639488258	4.75923469223884e-05	0.0022146933716359	0.2503	0.3788	0.3823	0.505	0.8048	0.5498	ATP11A	chr13	protein_coding	ATPase phospholipid transporting 11A
ENSG00000092140.16	87.2516394025973	0.96775313879988	0.270813010895024	3.57351050306446	0.000352227108213503	0.00856793765476225	0.0773	0.1519	0.1191	0.2023	0.2211	0.3449	G2E3	chr14	protein_coding	G2/M-phase specific E3 ubiquitin protein ligase
ENSG00000129493.15	40.9594436989788	1.10962974461247	0.317584815047122	3.4939634769623	0.000475906120214323	0.0104071139070649	0.0441	0.0504	0.046	0.0931	0.1456	0.1034	HEATR5A	chr14	protein_coding	HEAT repeat containing 5A
ENSG00000100852.13	40.4764390870667	1.15353221920942	0.312957696619826	3.68590461799922	0.000227891697397561	0.00631291342496191	0.0455	0.0405	0.0415	0.0952	0.1135	0.1094	ARHGAP5	chr14	protein_coding	Rho GTPase activating protein 5
ENSG00000151320.11	26.1661919279088	0.84512660443437	0.383621710094361	2.20302079417375	0.0275932830574097	0.121148563436669	0.0137	0.0224	0.0162	0.0301	0.0409	0.0353	AKAP6	chr14	protein_coding	A-kinase anchoring protein 6
ENSG00000129515.20	152.267026065471	0.666005135633342	0.19746534565422	3.37276970511868	0.000744161655949919	0.0140288036874541	0.4409	0.4862	0.6681	0.7363	1.0925	1.024	SNX6	chr14	protein_coding	sorting nexin 6
ENSG00000100916.14	50.9108031139004	0.753301747659392	0.282862967469931	2.66313315736345	0.00774167723750558	0.0578997814638535	0.1277	0.2086	0.2038	0.3154	0.3881	0.3247	BRMS1L	chr14	protein_coding	BRMS1 like transcriptional repressor
ENSG00000136352.19	4.79775682417765	2.97307571516127	1.12690991866005	2.63825498909123	0.00833338947415953	1	0.0071	0.0116	0	0.0268	0.0623	0.0781	NKX2-1	chr14	protein_coding	NK2 homeobox 1
ENSG00000136327.7	20.8585428959686	0.966311537108772	0.45247946346695	2.13559203263013	0.0327126814058616	0.133838899357078	0.0488	0.1995	0.1735	0.2949	0.3499	0.2927	NKX2-8	chr14	protein_coding	NK2 homeobox 8
ENSG00000165525.18	28.4420954076033	1.38136842318334	0.376419123345241	3.66976154374704	0.000242776830999909	0.00661183034400266	0.0348	0.0346	0.027	0.0845	0.103	0.0944	NEMF	chr14	protein_coding	nuclear export mediator factor
ENSG00000100485.12	44.1122228040904	0.755315730109757	0.301778513862471	2.50288107142702	0.0123186930846955	0.075285136916632	0.0842	0.0926	0.0839	0.1271	0.1985	0.1715	SOS2	chr14	protein_coding	SOS Ras/Rho guanine nucleotide exchange factor 2
ENSG00000012983.12	91.9743738333505	0.74953255261144	0.211910548993261	3.5370233156032	0.000404663940665465	0.00939993667773156	0.1544	0.1795	0.1663	0.2958	0.3474	0.3025	MAP4K5	chr14	protein_coding	mitogen-activated protein kinase kinase kinase kinase 5
ENSG00000100523.16	63.1574470728238	0.760496945843472	0.278822846219881	2.72752737501195	0.0063810962628167	0.0520077787894309	0.0318	0.063	0.0461	0.0739	0.116	0.0807	DDHD1	chr14	protein_coding	DDHD domain containing 1
ENSG00000125378.16	7.54484156738789	2.62778108904161	0.887938505108954	2.95941788076773	0.0030822083593862	1	0	0.0119	0.0243	0.0549	0.0521	0.1525	BMP4	chr14	protein_coding	bone morphogenetic protein 4
ENSG00000126787.13	160.425009423724	0.626572552222822	0.201995993927446	3.10190583506263	0.00192279110887472	0.0250209740370968	0.4567	0.6337	0.8525	0.9161	1.3198	1.1436	DLGAP5	chr14	protein_coding	DLG associated protein 5
ENSG00000139946.10	66.1482169276795	0.6731407138865	0.248223450509175	2.71183368253766	0.00669121565435058	0.0533632017682937	0.1659	0.1502	0.1357	0.2395	0.3101	0.2594	PELI2	chr14	protein_coding	pellino E3 ubiquitin protein ligase family member 2
ENSG00000139971.15	22.7649264966578	1.15960809188884	0.424756084522381	2.73005645862087	0.00633234797822712	0.0519085708339734	0.0446	0.0243	0.0348	0.0786	0.1113	0.0683	ARMH4	chr14	protein_coding	armadillo like helical domain containing 4
ENSG00000100578.18	170.928937877726	0.586289375589946	0.199785632821731	2.93459227928113	0.00333986226249838	0.035137618589997	0.1079	0.1607	0.1581	0.182	0.3142	0.2282	KIAA0586	chr14	protein_coding	KIAA0586
ENSG00000139970.17	92.0506114762934	0.783043830437792	0.213208437985344	3.6726681074959	0.000240031145661312	0.00658451197242121	0.2206	0.1955	0.2063	0.3866	0.4435	0.3697	RTN1	chr14	protein_coding	reticulon 1
ENSG00000258667.2	6.8276707387179	1.92188193236901	0.798230668047344	2.40767739113604	0.0160543606421619	1	0.0243	0.0199	0.0406	0.0825	0.1354	0.1456	HIF1A-AS3	chr14	lncRNA	HIF1A antisense RNA 3
ENSG00000140006.12	63.2305401836059	0.603284483823327	0.270383895718027	2.23121455596035	0.0256669202440848	0.11672257037076	0.2238	0.3427	0.2923	0.3589	0.54	0.5798	WDR89	chr14	protein_coding	WD repeat domain 89
ENSG00000126804.14	69.480929595532	0.726491805742719	0.268969299535226	2.70102129498825	0.00691269123343663	0.0542205281423076	0.1207	0.1915	0.1425	0.1984	0.3252	0.3299	ZBTB1	chr14	protein_coding	zinc finger and BTB domain containing 1
ENSG00000070182.21	33.6525704675406	1.2651311704523	0.385516145245636	3.28165547942541	0.0010319961192919	0.017216624701368	0.0365	0.0137	0.0242	0.0827	0.0533	0.0608	SPTB	chr14	protein_coding	spectrin beta, erythrocytic
ENSG00000033170.17	77.3281421531083	0.676652013884906	0.240263205478556	2.81629479027865	0.00485810675254302	0.0448293882270004	0.1226	0.1423	0.2076	0.263	0.3159	0.2707	FUT8	chr14	protein_coding	fucosyltransferase 8
ENSG00000258477.1	1.34589312884323	3.73393956581738	1.88198472677956	1.9840435008242	0.0472509907139616	1	0	0	0	0.034	0.0718	0.2252	PPIAP6	chr14	processed_pseudogene	peptidylprolyl isomerase A pseudogene 6
ENSG00000133985.3	134.708602601327	0.688093961504226	0.180543591623223	3.81123447981588	0.00013827452742523	0.00436167972415156	0.3711	0.35	0.3988	0.6602	0.6963	0.6663	TTC9	chr14	protein_coding	tetratricopeptide repeat domain 9
ENSG00000100731.16	172.397939928815	0.596713720963763	0.179264667738674	3.32867445933982	0.000872603345116129	0.0154763612152672	0.1225	0.1661	0.1654	0.2134	0.3087	0.2528	PCNX1	chr14	protein_coding	pecanex 1
ENSG00000119715.15	4.19706255809991	2.33851574086426	1.07016906679903	2.18518345690832	0.0288753979837337	1	0	0.0062	0.0063	0.0286	0.0181	0.0265	ESRRB	chr14	protein_coding	estrogen related receptor beta
ENSG00000071246.11	259.100716129156	0.615830350056563	0.149293485527656	4.12496464852436	3.70791705550299e-05	0.00186055624493211	0.5452	0.5014	0.5209	0.9618	0.9425	0.7842	VASH1	chr14	protein_coding	vasohibin 1
ENSG00000042317.17	35.3882651357812	0.880042220054499	0.336526456747035	2.61507588009944	0.00892076345947536	0.0625473718441584	0.0458	0.0829	0.0712	0.1211	0.1616	0.1341	SPATA7	chr14	protein_coding	spermatogenesis associated 7
ENSG00000152315.5	21.3170095179922	1.64312734457516	0.473900946646489	3.46723794540311	0.000525836186889642	0.0111755459915653	0.1376	0.0562	0.0575	0.3191	0.2191	0.3241	KCNK13	chr14	protein_coding	potassium two pore domain channel subfamily K member 13
ENSG00000100784.12	61.3529168644977	0.603609773321214	0.258059108744091	2.33903688290188	0.0193335247323554	0.0983060579611292	0.0249	0.0322	0.039	0.0498	0.057	0.0578	RPS6KA5	chr14	protein_coding	ribosomal protein S6 kinase A5
ENSG00000140090.18	5.33666923697159	2.06657376860948	0.926346575512533	2.23088617504316	0.0256886697287996	1	0	0.0025	0.0051	0.0103	0.0158	0.0106	SLC24A4	chr14	protein_coding	solute carrier family 24 member 4
ENSG00000168398.7	36.5408198320578	0.752725844923987	0.333378747443075	2.25786991731534	0.0239537706182881	0.112133807613997	0.0789	0.0752	0.066	0.1067	0.1832	0.1281	BDKRB2	chr14	protein_coding	bradykinin receptor B2
ENSG00000066739.12	73.9201572254026	0.61036277947564	0.252124115818899	2.42088218135414	0.0154828945079021	0.0861858715204972	0.06	0.0838	0.0831	0.0977	0.1684	0.1261	ATG2B	chr14	protein_coding	autophagy related 2B
ENSG00000066735.15	27.0689196980812	2.41891721740431	0.43117472924102	5.6100625879959	2.02253454860557e-08	4.25382544413814e-06	0.0196	0.0213	0.0273	0.1158	0.156	0.1402	KIF26A	chr14	protein_coding	kinesin family member 26A
ENSG00000185567.7	210.455739676586	1.14781223106903	0.16643289801743	6.89654656466311	5.32819058640262e-12	4.17374929268205e-09	0.1282	0.1429	0.1141	0.339	0.3404	0.2776	AHNAK2	chr14	protein_coding	AHNAK nucleoprotein 2
ENSG00000211892.4	4.02882019007213	4.31911596719727	1.42655562297219	3.02765338949666	0.00246460597141728	1	0	0	0.0069	0.0682	0.0392	0.0656	IGHG4	chr14	IG_C_gene	immunoglobulin heavy constant gamma 4 (G4m marker)
ENSG00000276550.4	28.5068532008043	0.878041158434724	0.371649632793757	2.3625508569303	0.0181496509939999	0.0950287898213984	0.0549	0.0449	0.0594	0.0829	0.1209	0.1259	HERC2P2	chr15	transcribed_unprocessed_pseudogene	hect domain and RLD 2 pseudogene 2
ENSG00000254585.5	9.36071279681095	2.47882590886504	0.740720689253686	3.34650556522538	0.000818370368075713	1	0.0104	0.017	0.0087	0.0472	0.0995	0.0833	MAGEL2	chr15	protein_coding	MAGE family member L2
ENSG00000186297.12	55.8578942601496	1.00156393084914	0.297818814177041	3.36299751114362	0.00077101058901744	0.01439900570218	0.0998	0.2242	0.2451	0.3485	0.5016	0.4425	GABRA5	chr15	protein_coding	gamma-aminobutyric acid type A receptor subunit alpha5
ENSG00000182405.6	24.5170178831224	0.80172348711633	0.399123917514231	2.00870820297996	0.0445680882757312	0.162238496428103	0.0477	0.039	0.0627	0.0772	0.1004	0.1157	PGBD4	chr15	protein_coding	piggyBac transposable element derived 4
ENSG00000140199.13	187.972567262261	0.66983362917265	0.175338101513406	3.82024000140913	0.000133321879830213	0.00425302829322624	0.2548	0.2432	0.2667	0.3976	0.5831	0.3893	SLC12A6	chr15	protein_coding	solute carrier family 12 member 6
ENSG00000175265.18	50.4485930562193	1.54338183365627	0.326546881143521	4.7263713811982	2.28567452604565e-06	0.000233536310269881	0.0815	0.0717	0.0445	0.1491	0.2271	0.2724	GOLGA8A	chr15	protein_coding	golgin A8 family member A
ENSG00000215252.12	59.0098012067628	0.916155974531809	0.304951996101594	3.00426292086507	0.00266225152500426	0.0307366033685031	0.107	0.0992	0.0822	0.179	0.145	0.286	GOLGA8B	chr15	protein_coding	golgin A8 family member B
ENSG00000198146.4	55.5851540907326	0.664534904905439	0.277034319540475	2.39874577997312	0.0164513318035835	0.0893887392795866	0.1117	0.1893	0.1349	0.2248	0.2964	0.2604	ZNF770	chr15	protein_coding	zinc finger protein 770
ENSG00000166068.13	51.2134052129066	0.705362262252814	0.305867394634271	2.3061047847098	0.0211047780282639	0.103649380076113	0.0639	0.1399	0.0728	0.1622	0.1826	0.1653	SPRED1	chr15	protein_coding	sprouty related EVH1 domain containing 1
ENSG00000174197.17	89.0089093075786	0.883185368617921	0.236115779865323	3.74047583402378	0.000183672205934155	0.0054312505785632	0.0482	0.0535	0.0749	0.0945	0.1436	0.1297	MGA	chr15	protein_coding	MAX dimerization protein MGA
ENSG00000159459.12	109.538578911838	0.935224258632795	0.199615492811555	4.68512862133243	2.79784177208903e-06	0.000270202527304488	0.1269	0.1426	0.1497	0.2823	0.3428	0.2762	UBR1	chr15	protein_coding	ubiquitin protein ligase E3 component n-recognin 1
ENSG00000137770.14	133.024876646522	0.585156554699966	0.224412821462311	2.60750054692504	0.00912059248055337	0.0633066702294274	0.1674	0.2437	0.221	0.2508	0.3592	0.4604	CTDSPL2	chr15	protein_coding	CTD small phosphatase like 2
ENSG00000104133.16	396.775263560863	0.609547267140068	0.310793294833498	1.96126260531657	0.0498483970942584	0.173300604018537	0.2267	0.4492	0.4094	0.5366	0.801	0.5256	SPG11	chr15	protein_coding	SPG11 vesicle trafficking associated, spatacsin
ENSG00000104177.18	105.664722066624	0.795467615989516	0.210615683812979	3.77686790265756	0.00015881290571153	0.00486387375969344	0.0745	0.1124	0.1204	0.1955	0.2191	0.1859	MYEF2	chr15	protein_coding	myelin expression factor 2
ENSG00000103995.14	29.7786463038589	0.730659871903452	0.366782835234084	1.99207760482341	0.0463625437390488	0.165752559823989	0.0303	0.0653	0.0553	0.0894	0.0922	0.1019	CEP152	chr15	protein_coding	centrosomal protein 152
ENSG00000138593.9	88.1658575931532	0.624163883618014	0.219973820960491	2.83744620561062	0.00454760092849675	0.0429399189141195	0.1494	0.1414	0.1556	0.2137	0.286	0.275	SECISBP2L	chr15	protein_coding	SECIS binding protein 2 like
ENSG00000092439.16	69.0104472638467	0.949331132139077	0.248076752807958	3.82676377932913	0.00012983900390358	0.00419919288683502	0.0654	0.0728	0.0714	0.1482	0.1375	0.1689	TRPM7	chr15	protein_coding	transient receptor potential cation channel subfamily M member 7
ENSG00000081014.11	41.2641806640028	0.63569872345171	0.31758472341392	2.00166656827249	0.0453206042973287	0.163523638987048	0.0826	0.07	0.0895	0.1039	0.1462	0.1742	AP4E1	chr15	protein_coding	adaptor related protein complex 4 subunit epsilon 1
ENSG00000183578.8	22.1705576043897	1.79790003917418	0.480630920931319	3.74070822511875	0.000183502448375049	0.0054312505785632	0.0437	0.0786	0.0878	0.2641	0.1672	0.3933	TNFAIP8L3	chr15	protein_coding	TNF alpha induced protein 8 like 3
ENSG00000186417.14	44.8202380964257	0.690049440069932	0.31295214435723	2.20496792404864	0.0274563454505751	0.121055181630115	0.1171	0.0672	0.082	0.1601	0.1386	0.1802	GLDN	chr15	protein_coding	gliomedin
ENSG00000104093.14	83.1296029847631	0.984180024725234	0.229266065819954	4.29274180287163	1.76480189342452e-05	0.00109333425147204	0.0619	0.0879	0.0736	0.171	0.1778	0.1482	DMXL2	chr15	protein_coding	Dmx like 2
ENSG00000128872.10	41.7802350738786	1.12475328308381	0.313843741512192	3.58380026208079	0.000338631076432049	0.00836199330594026	0.0349	0.0476	0.0422	0.0835	0.1097	0.1144	TMOD2	chr15	protein_coding	tropomodulin 2
ENSG00000128833.13	175.587908461394	0.740925886477397	0.180966448239084	4.0942721354542	4.23496670369713e-05	0.00205895348790724	0.2037	0.2524	0.2676	0.3718	0.5686	0.4249	MYO5C	chr15	protein_coding	myosin VC
ENSG00000197535.15	103.973618239539	0.757833801314326	0.2358554114887	3.21312874074392	0.00131297422130577	0.0198908152084478	0.0711	0.1148	0.1436	0.1624	0.2417	0.2253	MYO5A	chr15	protein_coding	myosin VA
ENSG00000047346.13	158.222915834284	0.637855154226533	0.189461010484934	3.36668295283506	0.000760780991303365	0.0142456998371546	0.1737	0.2557	0.2655	0.3329	0.4675	0.42	FAM214A	chr15	protein_coding	family with sequence similarity 214 member A
ENSG00000069869.17	20.9052381957492	1.06946745587891	0.459836701953693	2.32575488501701	0.0200316306659391	0.10036527802831	0.0149	0.0346	0.0333	0.0808	0.0773	0.0373	NEDD4	chr15	protein_coding	NEDD4 E3 ubiquitin protein ligase
ENSG00000181827.16	101.215628917262	0.676286206503467	0.223819391417958	3.02157110793219	0.00251466569386468	0.029685010696607	0.09	0.1598	0.1243	0.1978	0.2647	0.213	RFX7	chr15	protein_coding	regulatory factor X7
ENSG00000259250.1	6.32097307499769	1.72966384236175	0.81739377557385	2.11607170747959	0.0343387093337398	1	0.1661	0.0339	0.1041	0.3447	0.4297	0.3318	RP11-50C13.1	chr15	lncRNA	--
ENSG00000129003.19	116.102074573757	1.00004706641594	0.198900044994387	5.02788758265069	4.95912441604752e-07	6.24318341663125e-05	0.0651	0.0774	0.0745	0.1405	0.1891	0.1597	VPS13C	chr15	protein_coding	vacuolar protein sorting 13 homolog C
ENSG00000169118.18	89.8106771844466	0.602784492284743	0.245415488471206	2.45617950211592	0.0140422996452735	0.0813795417173678	0.0795	0.1797	0.1506	0.2243	0.2533	0.2244	CSNK1G1	chr15	protein_coding	casein kinase 1 gamma 1
ENSG00000174485.16	52.176981542376	0.897335372397149	0.308792004499202	2.90595403806664	0.00366135225784374	0.0374637640316377	0.0381	0.0727	0.0779	0.1007	0.1282	0.1693	DENND4A	chr15	protein_coding	DENN domain containing 4A
ENSG00000103599.20	30.3558491269295	0.738403650386345	0.35382263955402	2.08693160877742	0.0368943171533973	0.143868142496992	0.0537	0.0671	0.0555	0.1216	0.1006	0.1073	IQCH	chr15	protein_coding	IQ motif containing H
ENSG00000103647.13	4.83523336900905	1.84287246309098	0.926200878631862	1.98971141747693	0.0466227342470173	1	0.0057	0.0139	0.0095	0.0342	0.0451	0.0396	CORO2B	chr15	protein_coding	coronin 2B
ENSG00000138604.10	103.047397930512	0.61133238342803	0.218215268926382	2.80151057456145	0.00508639741201218	0.0457386501973034	0.1833	0.2301	0.2667	0.3049	0.4756	0.3933	GLCE	chr15	protein_coding	glucuronic acid epimerase
ENSG00000137819.14	86.8020652376021	0.586728759002934	0.219882157868319	2.66837821081557	0.00762184057437743	0.0572856887519839	0.2085	0.2261	0.1773	0.3338	0.3606	0.3376	PAQR5	chr15	protein_coding	progestin and adipoQ receptor family member 5
ENSG00000137831.15	73.0675619879894	1.02134333513192	0.262911255205638	3.88474557444513	0.000102437105287204	0.00367522438816686	0.0757	0.0736	0.0924	0.1328	0.1874	0.233	UACA	chr15	protein_coding	uveal autoantigen with coiled-coil domains and ankyrin repeats
ENSG00000066933.16	38.2711157617728	0.853192726422923	0.317077145550546	2.69080486687715	0.00712798738705771	0.0553439549325516	0.0277	0.0244	0.0222	0.0493	0.0555	0.0454	MYO9A	chr15	protein_coding	myosin IXA
ENSG00000138622.4	3.61007974920489	4.13422435666089	1.47515592066206	2.80256771420164	0.00506975724669728	1	0	0.0027	0	0.0147	0.0104	0.0357	HCN4	chr15	protein_coding	hyperpolarization activated cyclic nucleotide gated potassium channel 4
ENSG00000205363.7	21.3515994939127	1.72096476931954	0.446873253951397	3.85112502057847	0.000117576453497744	0.00398275219016022	0.0252	0.0257	0.0263	0.1021	0.1102	0.0723	INSYN1	chr15	protein_coding	inhibitory synaptic factor 1
ENSG00000261801.6	93.0762480466077	0.594886196116633	0.212645735843579	2.79754585135076	0.00514924580347625	0.0461566216331946	0.2568	0.2339	0.278	0.4195	0.4994	0.3827	LOXL1-AS1	chr15	lncRNA	LOXL1 antisense RNA 1
ENSG00000140465.14	421.653985821773	1.09312657294484	0.128863410304068	8.48283132012017	2.19779167200826e-17	7.74721564382913e-14	1.4662	1.6025	1.3545	3.4364	3.8217	3.344	CYP1A1	chr15	protein_coding	cytochrome P450 family 1 subfamily A member 1
ENSG00000140505.7	84.9727577209913	1.57441705327365	0.241296323679673	6.5248281833076	6.8079529632179e-11	3.69200526082201e-08	0.2874	0.2759	0.1922	0.808	0.9667	0.7464	CYP1A2	chr15	protein_coding	cytochrome P450 family 1 subfamily A member 2
ENSG00000140386.13	63.1633787613124	0.700592518363136	0.258305142669409	2.71226701537176	0.00668247394059645	0.0533632017682937	0.0659	0.0934	0.0697	0.1273	0.1666	0.1258	SCAPER	chr15	protein_coding	S-phase cyclin A associated protein in the ER
ENSG00000169783.13	262.764951288957	0.946947239118117	0.154799329987729	6.11725670384478	9.51999459565898e-10	3.19599818568551e-07	0.6847	0.618	0.5618	1.308	1.5546	1.1738	LINGO1	chr15	protein_coding	leucine rich repeat and Ig domain containing 1
ENSG00000080644.16	28.0519886503194	1.42342438599022	0.390309228993321	3.64691449818261	0.000265408190025989	0.00702285507748376	0.0567	0.0618	0.0593	0.1712	0.2371	0.1275	CHRNA3	chr15	protein_coding	cholinergic receptor nicotinic alpha 3 subunit
ENSG00000058335.16	172.364048433776	0.875508147588812	0.177241725482965	4.93962776091886	7.82718458274332e-07	8.74957468281194e-05	0.1895	0.2285	0.2564	0.395	0.5584	0.4416	RASGRF1	chr15	protein_coding	Ras protein specific guanine nucleotide releasing factor 1
ENSG00000197978.9	16.4846123011457	2.11843541710618	0.562030011399077	3.76925675522683	0.000163734389878619	1	0.0205	0.0112	0.02	0.0517	0.0736	0.1265	GOLGA6L9	chr15	protein_coding	golgin A6 family like 9
ENSG00000189136.9	4.59793019862391	2.02481633471962	1.00295927900155	2.01884201792852	0.0435036422828962	1	0.014	0.0171	0	0.058	0.0334	0.0488	UBE2Q2P1	chr15	transcribed_unprocessed_pseudogene	ubiquitin conjugating enzyme E2 Q2 pseudogene 1
ENSG00000260361.1	2.14782017823709	3.38632254210243	1.63349857326384	2.07304897446977	0.038167721982256	1	0	0.0106	0	0.0489	0.0826	0.0129	CTD-2313J17.5	chr15	lncRNA	--
ENSG00000182175.14	103.367884443255	0.846823026570205	0.220386060181625	3.84245276617005	0.000121810861576253	0.00406749904455602	0.1276	0.1001	0.0811	0.2171	0.2114	0.1921	RGMA	chr15	protein_coding	repulsive guidance molecule BMP co-receptor a
ENSG00000140450.9	55.8046431048619	0.692141826080744	0.28517136215533	2.42710846155633	0.0152197050305618	0.0853271733323742	0.1717	0.2172	0.1899	0.2383	0.4234	0.3984	ARRDC4	chr15	protein_coding	arrestin domain containing 4
ENSG00000182253.15	66.6718493666708	0.679495063121673	0.281937959080709	2.41008718846247	0.0159487086296843	0.0875688441115843	0.0753	0.1608	0.1283	0.166	0.2881	0.2082	SYNM	chr15	protein_coding	synemin
ENSG00000260807.7	36.6222853285803	0.994433539330055	0.324486634542482	3.06463636239496	0.00217934798876469	0.0268843452682258	0.098	0.1224	0.1253	0.2436	0.2615	0.2705	CEROX1	chr16	lncRNA	cytoplasmic endogenous regulator of oxidative phosphorylation 1
ENSG00000005513.10	140.519682453125	1.49739376667565	0.199005688588659	7.52437670146572	5.29724149029058e-14	7.46911050130972e-11	0.3524	0.3167	0.2399	0.9841	0.9338	0.9504	SOX8	chr16	protein_coding	SRY-box transcription factor 8
ENSG00000196557.13	200.49096973205	0.927465339003056	0.175837253282901	5.27456680360491	1.33070039797511e-07	2.01751350660743e-05	0.355	0.2922	0.2379	0.6266	0.6547	0.605	CACNA1H	chr16	protein_coding	calcium voltage-gated channel subunit alpha1 H
ENSG00000162040.7	8.87476298169419	1.99788232290574	0.724041897424066	2.75934628923221	0.00579171263686965	1	0.0546	0.0892	0.0152	0.2474	0.3044	0.1637	HS3ST6	chr16	protein_coding	heparan sulfate-glucosamine 3-sulfotransferase 6
ENSG00000103184.12	12.1252794728069	1.23396610367272	0.589177998996131	2.09438591694736	0.036225616275099	1	0.007	0.0171	0.0378	0.0526	0.0638	0.0487	SEC14L5	chr16	protein_coding	SEC14 like lipid binding 5
ENSG00000279662.1	3.77090887782611	3.21077113401216	1.3197209129247	2.43291676487614	0.0149777435187074	1	0.0051	0.0041	0	0.023	0.0202	0.0506	RP11-609N14.4	chr16	TEC	--
ENSG00000166780.11	38.8254457803805	0.71818514857692	0.327803782471005	2.19089951666572	0.0284590647329873	0.123052938931584	0.1668	0.1048	0.193	0.3196	0.2809	0.2499	BMERB1	chr16	protein_coding	bMERB domain containing 1
ENSG00000157106.17	166.873583829031	0.67655866675553	0.176766864149141	3.82740662404187	0.000129500486067795	0.00419919288683502	0.0746	0.0914	0.1081	0.146	0.1913	0.156	SMG1	chr16	protein_coding	SMG1 nonsense mediated mRNA decay associated PI3K related kinase
ENSG00000185864.17	28.8166168154737	0.840115832823119	0.394841503894698	2.12772929019937	0.0333595349600924	0.135358113075483	0.028	0.0481	0.0656	0.1058	0.067	0.112	NPIPB4	chr16	protein_coding	nuclear pore complex interacting protein family member B4
ENSG00000090905.19	221.44081935711	0.608711285150027	0.166236226710267	3.66172462643146	0.000250523065142706	0.00675491169912987	0.2048	0.2835	0.2597	0.3641	0.5153	0.4073	TNRC6A	chr16	protein_coding	trinucleotide repeat containing adaptor 6A
ENSG00000260908.1	8.70592098156437	1.5065225176304	0.690676851377612	2.18122630666645	0.0291666819836949	1	0.0206	0.0337	0.0604	0.1636	0.0986	0.1031	CTB-134H23.3	chr16	transcribed_unprocessed_pseudogene	--
ENSG00000169896.18	9.17521175923131	2.21189671147567	0.711393701397096	3.10924415992404	0.00187566647453261	1	0.0158	0.0065	0.0099	0.0537	0.063	0.0474	ITGAM	chr16	protein_coding	integrin subunit alpha M
ENSG00000087258.16	59.4051260218955	1.67747930917285	0.278369691433394	6.02608459468088	1.67979284969059e-09	5.26335092903051e-07	0.0402	0.0278	0.0401	0.133	0.1379	0.1143	GNAO1	chr16	protein_coding	G protein subunit alpha o1
ENSG00000285979.1	2.83851792851548	2.76189016386233	1.37706645985578	2.00563316613751	0.0448954006289621	1	0.0064	0.0052	0	0.0289	0.0254	0.0319	RP11-407G23.8	chr16	lncRNA	--
ENSG00000168676.11	5.24445687678073	1.91309130966059	0.912113736585518	2.09742626705987	0.0359558578768176	1	0.0091	0.005	0.0025	0.0161	0.0291	0.0244	KCTD19	chr16	protein_coding	potassium channel tetramerization domain containing 19
ENSG00000197943.10	38.576401100805	1.32375416513679	0.33869255600793	3.90842414943953	9.29001042776546e-05	0.00344773261639171	0.0202	0.0357	0.0352	0.0927	0.1005	0.0639	PLCG2	chr16	protein_coding	phospholipase C gamma 2
ENSG00000103175.11	1.3304748973809	3.75651399249253	1.87453307386421	2.00397317330271	0.045072934193017	1	0	0	0	0.002	0.0125	0.0052	WFDC1	chr16	protein_coding	WAP four-disulfide core domain 1
ENSG00000225614.4	7.03140102544141	2.22297451058148	0.817175313403819	2.7203153033613	0.00652196948445927	1	0.0033	0.0013	0.0055	0.0173	0.0221	0.0131	ZNF469	chr16	protein_coding	zinc finger protein 469
ENSG00000129993.15	27.8566547525461	0.835555126054864	0.380660837311686	2.19501205313303	0.0281627331450593	0.122484434714786	0.0603	0.0831	0.0409	0.1194	0.1229	0.1279	CBFA2T3	chr16	protein_coding	CBFA2/RUNX1 partner transcriptional co-repressor 3
ENSG00000205018.2	1.30639887539127	3.69966278717929	1.87916472141759	1.96878046134688	0.0489783069275256	1	0	0	0	0.0281	0.0099	0.0496	RP11-830F9.6	chr16	lncRNA	--
ENSG00000256982.2	19.5525466107817	2.3420952990578	0.50207255906553	4.66485422628348	3.08835895495486e-06	1	0.0627	0.0427	0.0611	0.3626	0.291	0.2816	CTD-2555A7.2	chr16	lncRNA	--
ENSG00000272636.4	141.096514213409	0.747597187713892	0.17803840519223	4.19907820959587	2.68003749484758e-05	0.00149361773428264	0.303	0.2902	0.3086	0.5783	0.585	0.5322	DOC2B	chr17	protein_coding	double C2 domain beta
ENSG00000286190.2	14.8856347489638	1.86090788428913	0.543028362389362	3.42690734624065	0.000610497338393367	1	0.075	0.049	0.1129	0.2831	0.3225	0.3597	RP11-807C20.3	chr17	protein_coding	--
ENSG00000179314.15	24.8937214477437	2.01399696711068	0.438208147232336	4.5959824796294	4.30714892123125e-06	0.000379567498683504	0.0219	0.0256	0.0288	0.1395	0.1272	0.0783	WSCD1	chr17	protein_coding	WSC domain containing 1
ENSG00000129244.9	12.6703776672715	1.67935689696874	0.588726850332939	2.85252302662775	0.00433736698806657	1	0.026	0.0212	0.0489	0.1373	0.0827	0.1233	ATP1B2	chr17	protein_coding	ATPase Na+/K+ transporting subunit beta 2
ENSG00000275011.1	21.1197212130454	1.07718098180779	0.457875159975733	2.35256479487745	0.0186444411473486	0.0968274844116444	0.1035	0.1972	0.2739	0.2863	0.6315	0.4651	ALOXE3P1	chr17	unprocessed_pseudogene	arachidonate lipoxygenase 3 pseudogene 1
ENSG00000179111.9	77.0957023553252	0.915472621531667	0.235543190300906	3.88664439995974	0.000101639475868968	0.00366525987148965	0.4548	0.4889	0.6304	1.1654	1.1816	0.9805	HES7	chr17	protein_coding	hes family bHLH transcription factor 7
ENSG00000065320.9	22.5422829406455	2.0838593978628	0.453870619491698	4.59130710024054	4.40478641702127e-06	0.000385760798012422	0.0281	0.0201	0.0264	0.1324	0.1061	0.1121	NTN1	chr17	protein_coding	netrin 1
ENSG00000007237.19	10.8161017974568	1.51735	0.61971724597455	2.44846037198601	0.0143468210921099	1	0.0044	0.0145	0.0111	0.0301	0.0282	0.0398	GAS7	chr17	protein_coding	growth arrest specific 7
ENSG00000109099.16	36.5122485637793	1.1663237747745	0.338522681858556	3.4453342044059	0.000570353735162264	0.0118283475344131	0.0303	0.0442	0.0452	0.0866	0.1309	0.0865	PMP22	chr17	protein_coding	peripheral myelin protein 22
ENSG00000125409.13	2.41877680094271	3.54988460198537	1.58639974832531	2.23769866689201	0.0252407122572834	1	0	0.0071	0	0.0131	0.062	0.0346	TEKT3	chr17	protein_coding	tektin 3
ENSG00000141068.14	27.4055944102222	1.03014604774706	0.39902207659034	2.58167682487571	0.00983216083670042	0.0658979108961743	0.0333	0.0136	0.0355	0.0683	0.0647	0.0535	KSR1	chr17	protein_coding	kinase suppressor of ras 1
ENSG00000007171.18	22.7482576622229	1.33566901354949	0.419008383261043	3.18769043033052	0.00143413987845688	0.0209330976048054	0.0563	0.046	0.0599	0.1506	0.1385	0.1686	NOS2	chr17	protein_coding	nitric oxide synthase 2
ENSG00000160551.12	158.836440442575	0.713907531408016	0.17286577141467	4.12983741989902	3.63019856718289e-05	0.001841215820046	0.1211	0.1312	0.1365	0.2067	0.2641	0.2473	TAOK1	chr17	protein_coding	TAO kinase 1
ENSG00000108582.12	542.996883936895	0.645409371496096	0.147403074923872	4.37853397447392	1.1948031718024e-05	0.000826007450446005	0.5072	0.6818	0.6857	0.8961	1.3833	1.0278	CPD	chr17	protein_coding	carboxypeptidase D
ENSG00000278867.1	1.48843868567022	3.9175632921289	1.7778910846519	2.20348891219956	0.0275603076133681	1	0	0	0	0.039	0.0247	0.0206	RP11-640N20.4	chr17	TEC	--
ENSG00000108691.9	7.90182683355141	2.20122509954335	0.767189187726138	2.8692076671043	0.0041150152451609	1	0.0227	0.037	0.0189	0.1539	0.1624	0.0905	CCL2	chr17	protein_coding	C-C motif chemokine ligand 2
ENSG00000166750.10	126.269	0.748447588094981	0.200909816974223	3.72529127429849	0.000195089822481757	0.00571884926609725	0.1202	0.1739	0.1939	0.2641	0.3491	0.3117	SLFN5	chr17	protein_coding	schlafen family member 5
ENSG00000131747.15	578.478387670735	0.698913858540197	0.171123191503376	4.08427316250941	4.42149940950639e-05	0.00209909567926061	0.8437	1.4766	1.5199	1.9399	2.864	2.2077	TOP2A	chr17	protein_coding	DNA topoisomerase II alpha
ENSG00000141753.7	100.790968200177	0.701139466492989	0.217089478775708	3.22972568936605	0.00123909040844366	0.0190733348897988	0.6735	0.692	0.5545	1.2479	1.0318	1.2131	IGFBP4	chr17	protein_coding	insulin like growth factor binding protein 4
ENSG00000173805.16	113.808172738654	0.601611949299155	0.205872698212501	2.92225221956421	0.00347510002247861	0.0362007352454796	0.2567	0.2836	0.263	0.5322	0.4174	0.4118	HAP1	chr17	protein_coding	huntingtin associated protein 1
ENSG00000178502.6	24.5861216903502	0.918272998388254	0.393635557989774	2.33279992050949	0.0196586488557565	0.0993145642659145	0.0365	0.0397	0.0508	0.0734	0.1065	0.0911	KLHL11	chr17	protein_coding	kelch like family member 11
ENSG00000182963.11	61.0175267043413	0.718683729941486	0.262642617863414	2.73635610164087	0.00621237586704473	0.0513823141571367	0.0749	0.1223	0.095	0.1695	0.2055	0.1676	GJC1	chr17	protein_coding	gap junction protein gamma 1
ENSG00000131094.4	66.4078943870868	1.03441187417571	0.258919519447026	3.99510966336143	6.46643143813516e-05	0.00275077652258519	0.4421	0.6742	0.4558	1.2569	1.1732	1.1924	C1QL1	chr17	protein_coding	complement C1q like 1
ENSG00000214425.8	20.9603194796847	1.10524999591742	0.432368218692996	2.5562702070436	0.0105800925968116	0.0688369834732699	0.0377	0.0237	0.0339	0.0679	0.0947	0.0666	LRRC37A4P	chr17	transcribed_unprocessed_pseudogene	leucine rich repeat containing 37 member A4, pseudogene
ENSG00000073861.3	5.15479164322967	3.12410145169186	1.1125630054295	2.80802205038789	0.00498468135715529	1	0.0086	0	0.0143	0.0712	0.116	0.0343	TBX21	chr17	protein_coding	T-box transcription factor 21
ENSG00000120068.7	5.35121510034714	2.00379255238597	0.902741353077062	2.21967515452337	0.0264408265739409	1	0.0187	0.0153	0.0157	0.0918	0.082	0.0468	HOXB8	chr17	protein_coding	homeobox B8
ENSG00000170689.10	198.577816359954	0.664579993551427	0.158710994563719	4.18735951707877	2.82218595395322e-05	0.00154235743995118	0.9311	1.1587	1.193	1.8193	2.0783	1.9558	HOXB9	chr17	protein_coding	homeobox B9
ENSG00000272763.1	31.7056541796222	0.717550961627598	0.351195315947304	2.04316780163225	0.0410358299405268	0.154130314907147	0.282	0.2188	0.33	0.4044	0.5837	0.5493	RP11-357H14.17	chr17	lncRNA	--
ENSG00000064300.9	20.1579726992932	2.02182937608881	0.478764076396879	4.22301813307476	2.41052417755208e-05	0.00138164190664571	0.0489	0.0222	0.0363	0.1723	0.1514	0.1574	NGFR	chr17	protein_coding	nerve growth factor receptor
ENSG00000064195.7	24.3849163796673	1.41211767341216	0.414877465977079	3.40369817407768	0.000664801688839252	0.013053638130873	0.1077	0.1083	0.0554	0.2753	0.2837	0.2484	DLX3	chr17	protein_coding	distal-less homeobox 3
ENSG00000167100.15	27.8930386538892	0.76512247104909	0.371419601305398	2.05999486392204	0.0393990318260376	0.150174444174501	0.0524	0.063	0.0413	0.1048	0.1105	0.0832	SAMD14	chr17	protein_coding	sterile alpha motif domain containing 14
ENSG00000108848.16	175.554989133125	0.589013781859791	0.203209033625004	2.89856101056383	0.00374879365212577	0.0381370782792016	0.2489	0.3751	0.326	0.43	0.4954	0.6824	LUC7L3	chr17	protein_coding	LUC7 like 3 pre-mRNA splicing factor
ENSG00000008294.21	241.676274768494	0.607393514879353	0.17416830575003	3.48739405980728	0.000487752117425618	0.0105480135823638	0.2332	0.3103	0.3427	0.3974	0.6303	0.4959	SPAG9	chr17	protein_coding	sperm associated antigen 9
ENSG00000166263.13	25.1716082835195	0.767874215906149	0.388333968444085	1.97735526197398	0.0480014871808172	0.169247554200931	0.0137	0.0183	0.025	0.0376	0.0367	0.0349	STXBP4	chr17	protein_coding	syntaxin binding protein 4
ENSG00000264112.1	17.9299042317137	1.24994782633912	0.50642313695615	2.46818862552749	0.013579873985058	1	0.0232	0.0569	0.0194	0.0847	0.0678	0.116	RP11-159D12.2	chr17	lncRNA	--
ENSG00000279207.1	98.8683709603505	0.586534489888944	0.224486442941891	2.61278357036808	0.00898081545774283	0.0628122509693323	0.1976	0.2944	0.2591	0.3246	0.5028	0.449	RP11-159D12.8	chr17	TEC	--
ENSG00000175175.6	64.174260145326	0.697675408641612	0.270944916781143	2.57497138876077	0.0100248378854996	0.0665804117689797	0.096	0.1653	0.1491	0.2227	0.2239	0.305	PPM1E	chr17	protein_coding	protein phosphatase, Mg2+/Mn2+ dependent 1E
ENSG00000189050.16	44.3173595763379	0.769873748771915	0.329909294102279	2.33359217983485	0.0196170864675547	0.0992112335697707	0.1589	0.1947	0.1771	0.1949	0.4164	0.4166	RNFT1	chr17	protein_coding	ring finger protein, transmembrane 1
ENSG00000136492.10	43.5181388061014	0.737005168094265	0.318618700649797	2.31312589810706	0.0207157182025404	0.102548246159579	0.0218	0.0271	0.0431	0.045	0.0712	0.0572	BRIP1	chr17	protein_coding	BRCA1 interacting helicase 1
ENSG00000108510.10	189.181869697993	0.586939874909523	0.17480799284797	3.35762607502727	0.000786148828085874	0.0145657245569348	0.2095	0.2074	0.2434	0.3002	0.4651	0.353	MED13	chr17	protein_coding	mediator complex subunit 13
ENSG00000120063.10	98.5595379657093	0.615423556468491	0.220548471940471	2.79042312582697	0.00526391989328476	0.0467094213312242	0.1854	0.2687	0.2135	0.309	0.4457	0.402	GNA13	chr17	protein_coding	G protein subunit alpha 13
ENSG00000075429.9	23.0692406904625	1.26700437975907	0.414805942695138	3.05445088738823	0.00225472928298584	0.0276723788958417	0.0234	0.0261	0.0213	0.053	0.0796	0.0595	CACNG5	chr17	protein_coding	calcium voltage-gated channel auxiliary subunit gamma 5
ENSG00000154263.17	1.61346291832207	4.03817040970643	1.74374477513776	2.31580358965515	0.0205689951573701	1	0	0	0	0.0061	0.0128	0.0053	ABCA10	chr17	protein_coding	ATP binding cassette subfamily A member 10
ENSG00000154265.16	7.59371064328802	1.69637990099723	0.7508913522343	2.25915493093588	0.0238737491988783	1	0.0051	0.0084	0.0014	0.0181	0.0177	0.0188	ABCA5	chr17	protein_coding	ATP binding cassette subfamily A member 5
ENSG00000180616.9	30.6784863640554	0.902274048976777	0.3637444683206	2.48051620727748	0.0131192299476431	0.0779270706879808	0.0487	0.0632	0.0383	0.1211	0.0958	0.0973	SSTR2	chr17	protein_coding	somatostatin receptor 2
ENSG00000069188.17	85.0119381192658	0.862257490187652	0.227607442189419	3.78835367549215	0.000151648866119611	0.0046952188825209	0.094	0.0968	0.0881	0.1604	0.2321	0.1785	SDK2	chr17	protein_coding	sidekick cell adhesion molecule 2
ENSG00000196169.15	41.8167371524661	1.49441596102007	0.328893639519707	4.54377	5.52578189043808e-06	0.000464588471000337	0.0638	0.0619	0.0901	0.2379	0.2763	0.1674	KIF19	chr17	protein_coding	kinesin family member 19
ENSG00000167850.4	8.94955629319085	1.34635657367191	0.654804941731887	2.05611852914693	0.0397710926442006	1	0.0738	0.0603	0.0494	0.1783	0.1646	0.177	CD300C	chr17	protein_coding	CD300c molecule
ENSG00000172782.13	54.3361224988495	0.999769252423325	0.276853657275393	3.61118311479928	0.000304803350482287	0.00779986795245053	0.2441	0.2123	0.2435	0.5349	0.4639	0.5663	FADS6	chr17	protein_coding	fatty acid desaturase 6
ENSG00000182040.9	41.6870444059989	0.666034251963244	0.311165497739482	2.14045020030103	0.0323184012802586	0.133063900467853	0.1454	0.1498	0.2061	0.3436	0.2668	0.2779	USH1G	chr17	protein_coding	USH1 protein network component sans
ENSG00000183034.13	18.3074860240712	1.34437316804566	0.467644658690804	2.87477498793488	0.00404315521992288	1	0.06	0.0796	0.0501	0.1924	0.1612	0.1873	OTOP2	chr17	protein_coding	otopetrin 2
ENSG00000132470.14	109.633150288938	0.66116428910836	0.203714607082117	3.24554188125471	0.00117227319649541	0.0185883970391416	0.2396	0.2094	0.2476	0.4246	0.469	0.3391	ITGB4	chr17	protein_coding	integrin subunit beta 4
ENSG00000167889.13	25.7162787792666	1.03157983198774	0.386284580586541	2.67051775771472	0.00757343655275364	0.0571403524286259	0.0559	0.0428	0.0468	0.1187	0.1113	0.1013	MGAT5B	chr17	protein_coding	alpha-1,6-mannosylglycoprotein 6-beta-N-acetylglucosaminyltransferase B
ENSG00000078687.17	105.638244075613	0.642041152926481	0.205112209372797	3.13019471093285	0.00174690471205367	0.0236158738638128	0.1094	0.1555	0.1456	0.2262	0.2709	0.2246	TNRC6C	chr17	protein_coding	trinucleotide repeat containing adaptor 6C
ENSG00000184557.4	16.2385896410455	1.72667330155935	0.515377874113285	3.35030545215025	0.000807224914603129	1	0.0494	0.0538	0.0482	0.1677	0.1573	0.2384	SOCS3	chr17	protein_coding	suppressor of cytokine signaling 3
ENSG00000262585.1	57.5187947601323	0.707998182934241	0.265283137684442	2.6688397502913	0.00761137554310373	0.0572680870639075	0.1195	0.1639	0.1749	0.2546	0.3297	0.2601	LINC01979	chr17	lncRNA	long intergenic non-protein coding RNA 1979
ENSG00000171246.6	34.9814800905194	1.78454536963137	0.355608674476579	5.01828413566697	5.21350302207055e-07	6.44828005361358e-05	0.0417	0.0367	0.0456	0.1621	0.1455	0.1697	NPTX1	chr17	protein_coding	neuronal pentraxin 1
ENSG00000101596.16	158.940157290822	0.813992691930045	0.180309441788138	4.51442078605333	6.3490047113921e-06	0.00050787763744897	0.1591	0.1831	0.1693	0.277	0.4016	0.3359	SMCHD1	chr18	protein_coding	structural maintenance of chromosomes flexible hinge domain containing 1
ENSG00000082397.18	13.229095309747	1.67553362751649	0.575109469850426	2.91341686297091	0.0035749701509867	1	0.0074	0.0105	0.0108	0.0334	0.0499	0.0203	EPB41L3	chr18	protein_coding	erythrocyte membrane protein band 4.1 like 3
ENSG00000101745.17	38.9314311899619	0.636805724745646	0.317594212443935	2.00509234675698	0.0449531755132042	0.162940816127553	0.0367	0.048	0.0522	0.0721	0.0746	0.0936	ANKRD12	chr18	protein_coding	ankyrin repeat domain 12
ENSG00000175354.20	89.8261323727617	0.595599932600439	0.216196402775987	2.75490213968811	0.0058709692546311	0.0494975474766152	0.1291	0.1518	0.1726	0.2279	0.2836	0.2604	PTPN2	chr18	protein_coding	protein tyrosine phosphatase non-receptor type 2
ENSG00000067900.8	86.5460969097512	0.593122664610832	0.240085770195932	2.47046155266424	0.0134938823251117	0.0794752467769737	0.0996	0.1062	0.1393	0.1457	0.2556	0.1867	ROCK1	chr18	protein_coding	Rho associated coiled-coil containing protein kinase 1
ENSG00000141449.15	48.6690178115661	0.686489382906861	0.307354522206403	2.23354248370502	0.0255131920007676	0.116231343202205	0.0532	0.0626	0.0801	0.0932	0.1695	0.0936	GREB1L	chr18	protein_coding	GREB1 like retinoic acid receptor coactivator
ENSG00000153339.15	75.1678405603262	0.795092972574545	0.248797179523747	3.19574753257464	0.00139469091719311	0.020527288029669	0.0758	0.1199	0.135	0.192	0.2629	0.1931	TRAPPC8	chr18	protein_coding	trafficking protein particle complex subunit 8
ENSG00000141441.16	12.3903384876883	1.23362253074781	0.581150038140499	2.12272640417442	0.0337767850772611	1	0.0113	0.03	0.0094	0.0469	0.0405	0.048	GAREM1	chr18	protein_coding	GRB2 associated regulator of MAPK1 subtype 1
ENSG00000078142.13	57.7740389414305	0.626135269185429	0.310307056245763	2.01779255928209	0.0436128701457422	0.160057644210038	0.0237	0.0654	0.0769	0.0885	0.1134	0.0874	PIK3C3	chr18	protein_coding	phosphatidylinositol 3-kinase catalytic subunit type 3
ENSG00000101638.14	22.0654395275424	0.943943386914552	0.426779636660853	2.21178169206951	0.0269817527072239	0.119975626985764	0.0187	0.0141	0.0204	0.026	0.0434	0.0459	ST8SIA5	chr18	protein_coding	ST8 alpha-N-acetyl-neuraminide alpha-2,8-sialyltransferase 5
ENSG00000141639.12	13.0944343066844	1.06164182017927	0.539979469993246	1.96607811810428	0.0492895876218043	1	0.0178	0.0145	0.0297	0.0514	0.0519	0.0414	MAPK4	chr18	protein_coding	mitogen-activated protein kinase 4
ENSG00000172175.15	110.726851469787	0.727062903715535	0.213318537175779	3.40834375362523	0.000653585028667254	0.0128895366742709	0.1061	0.1413	0.1545	0.1988	0.2676	0.2847	MALT1	chr18	protein_coding	MALT1 paracaspase
ENSG00000206075.14	95.5297496257234	0.676901545075552	0.211468804217586	3.20095	0.00136974228218807	0.0203512815372516	0.2947	0.393	0.3971	0.5991	0.6942	0.6608	SERPINB5	chr18	protein_coding	serpin family B member 5
ENSG00000166479.10	102.176111447044	0.674913078837114	0.208819686027816	3.23203760945801	0.00122910877947777	0.019002668630084	0.1813	0.2148	0.1869	0.2919	0.3897	0.3683	TMX3	chr18	protein_coding	thioredoxin related transmembrane protein 3
ENSG00000170677.6	35.5133366499435	0.730397781590851	0.329851519256023	2.21432292698926	0.0268065725587132	0.119498157786233	0.0963	0.0787	0.0773	0.1484	0.1473	0.1732	SOCS6	chr18	protein_coding	suppressor of cytokine signaling 6
ENSG00000101493.11	10.5696422515495	2.72070799046602	0.764009492779812	3.56109186623697	0.000369315830252979	1	0	0.0126	0.0043	0.0213	0.051	0.0589	ZNF516	chr18	protein_coding	zinc finger protein 516
ENSG00000266924.1	12.8672954514567	1.2847414406258	0.560738485727912	2.2911597354657	0.0219541767804272	1	0.2477	0.2312	0.1775	0.6676	0.7605	0.3534	RP11-154H12.2	chr18	lncRNA	--
ENSG00000183186.8	3.38959723183038	4.04538829024421	1.50506045805408	2.68785766617945	0.00719120422287735	1	0	0.0059	0	0.0493	0.0116	0.0653	C2CD4C	chr19	protein_coding	C2 calcium dependent domain containing 4C
ENSG00000196415.10	10.8208	1.56632021892914	0.621444467508815	2.52045082195043	0.0117204614710518	1	0.1423	0.0664	0.068	0.3375	0.3398	0.2234	PRTN3	chr19	protein_coding	proteinase 3
ENSG00000179855.9	29.1337183286985	0.853379773093013	0.383920144313567	2.2228054081893	0.0262289242603838	0.11789220021403	0.1221	0.0748	0.0638	0.2074	0.1823	0.1321	GIPC3	chr19	protein_coding	GIPC PDZ domain containing family member 3
ENSG00000007264.15	63.6074969680204	1.34990113912003	0.284780083475123	4.74015290201271	2.13556999048297e-06	0.000219792239896423	0.2338	0.1288	0.1182	0.4187	0.5238	0.4237	MATK	chr19	protein_coding	megakaryocyte-associated tyrosine kinase
ENSG00000167654.18	2.37035552964973	4.5686350039029	1.58424352466593	2.88379591443575	0.00392913300059917	1	0	0	0	0.016	0.0135	0.0254	ATCAY	chr19	protein_coding	ATCAY kinesin light chain interacting caytaxin
ENSG00000167680.17	180.332524159809	1.15789979738598	0.1887054216337	6.1360176478321	8.46157614501809e-10	3.05918522166039e-07	0.4204	0.523	0.3635	1.2044	0.9775	1.0834	SEMA6B	chr19	protein_coding	semaphorin 6B
ENSG00000125726.11	18.9041775859223	3.11805859712847	0.584208919346925	5.33723209945867	9.4376198292683e-08	1	0.0294	0.0841	0.0246	0.4329	0.4098	0.5289	CD70	chr19	protein_coding	CD70 molecule
ENSG00000125730.17	22.7389314975169	1.87691323833929	0.462760570287519	4.05590570772514	4.99404047997002e-05	0.0023011755152803	0.0298	0.0222	0.0136	0.0942	0.1166	0.0569	C3	chr19	protein_coding	complement C3
ENSG00000197961.12	106.679163530729	0.952494251907444	0.228485922388767	4.16872182736397	3.06312553535717e-05	0.00163598750183849	0.1646	0.2131	0.1739	0.3305	0.3634	0.5088	ZNF121	chr19	protein_coding	zinc finger protein 121
ENSG00000196466.10	7.50148733875035	1.92802158413097	0.77133956210791	2.49957564585705	0.0124342149588482	1	0.0045	0.0073	0.0223	0.047	0.0602	0.04	ZNF799	chr19	protein_coding	zinc finger protein 799
ENSG00000132026.15	14.9555444105318	1.15506174082487	0.534156748394712	2.16240222424626	0.0305871862842028	1	0.0588	0.0412	0.0913	0.1966	0.1003	0.1763	RTBDN	chr19	protein_coding	retbindin
ENSG00000141837.22	4.81967482982793	2.45824135591607	1.06009576358507	2.31888612364859	0.020401211726123	1	0.0016	0.0004	0	0.0043	0.0058	0.0016	CACNA1A	chr19	protein_coding	calcium voltage-gated channel subunit alpha1 A
ENSG00000127507.18	7.08295746535623	2.00389937548468	0.811532497582815	2.46927804056324	0.0135385979143148	1	0.0052	0.0021	0.0109	0.0177	0.0415	0.0234	ADGRE2	chr19	protein_coding	adhesion G protein-coupled receptor E2
ENSG00000171954.13	29.5859237248746	0.829751681565241	0.370475488888675	2.23969387031317	0.0251108037891911	0.115179679059075	0.1206	0.1408	0.1873	0.2601	0.2606	0.3787	CYP4F22	chr19	protein_coding	cytochrome P450 family 4 subfamily F member 22
ENSG00000105641.4	9.24469845737758	1.3260246474433	0.643382448669951	2.06102085965286	0.0393010500668898	1	0.0183	0.035	0.0256	0.0738	0.0828	0.0672	SLC5A5	chr19	protein_coding	solute carrier family 5 member 5
ENSG00000105642.16	82.4600396594643	0.681786865940245	0.230321801647998	2.96014906562003	0.00307490221259648	0.0335573693479956	0.3058	0.2498	0.2645	0.5293	0.4491	0.4898	KCNN1	chr19	protein_coding	potassium calcium-activated channel subfamily N member 1
ENSG00000105664.11	48.9110028167234	0.631339331020323	0.318140010650259	1.9844700757063	0.0472034608088716	0.167438691171092	0.2329	0.2021	0.2494	0.4724	0.2491	0.458	COMP	chr19	protein_coding	cartilage oligomeric matrix protein
ENSG00000196268.12	15.6362587287902	1.0583246868631	0.4933017743512	2.14538998619056	0.0319216790739386	1	0.01	0.018	0.0218	0.0379	0.0415	0.0381	ZNF493	chr19	protein_coding	zinc finger protein 493
ENSG00000121297.8	4.9133325460936	2.98481015837423	1.12520975659984	2.65266999407625	0.00798579043130731	1	0.0054	0.0022	0	0.0103	0.0368	0.019	TSHZ3	chr19	protein_coding	teashirt zinc finger homeobox 3
ENSG00000130876.11	11.3045855481609	1.84072860996144	0.613748750718832	2.99915658941147	0.00270728126378077	1	0.0217	0.0414	0.0242	0.1201	0.1324	0.1012	SLC7A10	chr19	protein_coding	solute carrier family 7 member 10
ENSG00000124302.13	7.76836860336391	2.35251317305487	0.795036143486084	2.95900154015583	0.00308637558857563	1	0.0221	0.012	0.0123	0.0556	0.1056	0.103	CHST8	chr19	protein_coding	carbohydrate sulfotransferase 8
ENSG00000105711.14	75.0402670868557	0.65656749431856	0.244511353030715	2.68522294028647	0.00724814407446575	0.0558044355618933	0.1564	0.1323	0.1032	0.232	0.2207	0.2385	SCN1B	chr19	protein_coding	sodium voltage-gated channel beta subunit 1
ENSG00000089327.15	168.51058332831	0.746696273014451	0.169725419083462	4.39943690842951	1.08532124310114e-05	0.000772880279178082	0.6696	0.8666	0.7862	1.3686	1.5213	1.4956	FXYD5	chr19	protein_coding	FXYD domain containing ion transport regulator 5
ENSG00000167635.12	217.49691915877	0.604857327065516	0.170869057077956	3.53988801371779	0.000400296851925906	0.00937572360823136	0.5866	0.8918	0.8218	1.1274	1.3924	1.4215	ZNF146	chr19	protein_coding	zinc finger protein 146
ENSG00000254004.7	68.1607526989922	0.604322350325064	0.248646773170933	2.43044517577399	0.0150802873481103	0.0848769482525703	0.1454	0.1683	0.2229	0.2652	0.3312	0.3228	ZNF260	chr19	protein_coding	zinc finger protein 260
ENSG00000267605.7	7.53829292142526	1.50281499810334	0.731617979858781	2.05409795750702	0.0399662117147132	1	0.0195	0.0159	0.0271	0.0735	0.0465	0.0778	CTD-3220F14.1	chr19	lncRNA	--
ENSG00000180479.14	9.42809043053016	1.38130882558572	0.645368703973797	2.14034057908361	0.0323272528373176	1	0.0072	0.0178	0.0212	0.041	0.0491	0.0471	ZNF571	chr19	protein_coding	zinc finger protein 571
ENSG00000099337.5	66.003129829027	0.623915150023699	0.254798586409052	2.44866017043779	0.0143388661445306	0.0824480425744613	0.1678	0.1311	0.1677	0.3084	0.2556	0.2369	KCNK6	chr19	protein_coding	potassium two pore domain channel subfamily K member 6
ENSG00000196218.13	88.9707061698826	0.601884849548629	0.218109633115959	2.75955188659014	0.00578806948681296	0.0492823254473515	0.0662	0.0829	0.0954	0.1287	0.1469	0.1421	RYR1	chr19	protein_coding	ryanodine receptor 1
ENSG00000128000.17	53.8188754916017	0.703148322223442	0.27360447335594	2.56994453927914	0.0101714797465725	0.0669863916051715	0.0633	0.0935	0.0876	0.1305	0.1609	0.1581	ZNF780B	chr19	protein_coding	zinc finger protein 780B
ENSG00000197782.15	49.1548067850506	0.714071117190256	0.287300495514338	2.48545035020526	0.0129387634466809	0.0772820136095105	0.0705	0.1014	0.0849	0.1384	0.1572	0.1803	ZNF780A	chr19	protein_coding	zinc finger protein 780A
ENSG00000167600.14	134.211545359009	0.655982841064925	0.199119164774377	3.29442342633479	0.000986238115237863	0.0165744426994683	0.8128	0.5421	0.7697	1.2897	1.1886	1.2594	CYP2S1	chr19	protein_coding	cytochrome P450 family 2 subfamily S member 1
ENSG00000105737.9	30.6940309382556	0.729374100693724	0.362649825071564	2.01124	0.0443006172782525	0.161655979198592	0.0853	0.0807	0.09	0.1389	0.2215	0.1166	GRIK5	chr19	protein_coding	glutamate ionotropic receptor kainate type subunit 5
ENSG00000204920.11	10.9265735940427	1.22749702458051	0.611002929842845	2.00898713349252	0.0445384982637298	1	0.013	0.0372	0.0544	0.1082	0.1037	0.0651	ZNF155	chr19	protein_coding	zinc finger protein 155
ENSG00000267508.6	19.5653147172886	0.969251932822913	0.435376580247414	2.22623810465898	0.0259982368856816	1	0.0361	0.0321	0.0384	0.0792	0.0757	0.0786	ZNF285	chr19	protein_coding	zinc finger protein 285
ENSG00000170608.3	12.4728597637372	1.41583485174456	0.584518897418368	2.42222254575147	0.0154259004006454	1	0.0741	0.0432	0.0619	0.1837	0.2528	0.0952	FOXA3	chr19	protein_coding	forkhead box A3
ENSG00000104967.8	11.6346293816591	1.91627924645471	0.673152621808373	2.84672329033907	0.00441717391322455	1	0.0196	0.01	0	0.0444	0.0312	0.0465	NOVA2	chr19	protein_coding	NOVA alternative splicing regulator 2
ENSG00000105419.18	33.3188275131664	1.56137539859114	0.356217331663233	4.38321007936598	1.16943243782976e-05	0.000816286998683147	0.0658	0.0681	0.0477	0.1922	0.2027	0.2061	MEIS3	chr19	protein_coding	Meis homeobox 3
ENSG00000142538.2	7.51439174051497	1.62495826383987	0.758108485243514	2.14343764180124	0.0320779732689047	1	0.2478	0.1215	0.0829	0.2993	0.7103	0.5446	PTH2	chr19	protein_coding	parathyroid hormone 2
ENSG00000261949.7	5.36718752067023	2.34827357244862	0.940552637385618	2.49669553739803	0.0125356534862245	1	0.0107	0.0261	0.0089	0.0885	0.1019	0.0746	GFY	chr19	protein_coding	golgi associated olfactory signaling regulator
ENSG00000104888.10	87.386435342568	1.33708491837743	0.226975058985944	5.89088917677177	3.84123104434981e-09	1.02191240991193e-06	0.1728	0.1351	0.1508	0.4396	0.4487	0.4054	SLC17A7	chr19	protein_coding	solute carrier family 17 member 7
ENSG00000161640.15	3.2721968060582	3.06297479185672	1.36832433657566	2.23848594224528	0.0251893831372395	1	0	0.0058	0.0059	0.0535	0.0169	0.0425	SIGLEC11	chr19	protein_coding	sialic acid binding Ig like lectin 11
ENSG00000131409.13	11.2288944264159	2.2383045126826	0.65847104249116	3.39924517290014	0.000675721145114601	1	0.0256	0.0209	0.0161	0.1355	0.1276	0.064	LRRC4B	chr19	protein_coding	leucine rich repeat containing 4B
ENSG00000213023.11	10.2290851452342	1.77409090076207	0.671569527967185	2.64170845590951	0.00824890280617552	1	0.0234	0.0048	0.0392	0.0707	0.1165	0.0702	SYT3	chr19	protein_coding	synaptotagmin 3
ENSG00000197608.12	25.8305940675486	0.987206972929813	0.400467236517434	2.46513792617548	0.0136960519155947	0.0801636911622604	0.063	0.06	0.1009	0.1228	0.2214	0.1573	ZNF841	chr19	protein_coding	zinc finger protein 841
ENSG00000167554.15	30.7190567775062	0.826569489911335	0.365475321984703	2.2616287343908	0.0237203511480862	0.111634843274412	0.0824	0.1554	0.106	0.1819	0.2828	0.2281	ZNF610	chr19	protein_coding	zinc finger protein 610
ENSG00000167766.19	66.158427007207	0.656612453183147	0.267784654577509	2.45201673045493	0.0142058056781015	0.0820905433642627	0.0877	0.1242	0.1565	0.2296	0.1793	0.2425	ZNF83	chr19	protein_coding	zinc finger protein 83
ENSG00000213793.5	19.9127278190493	1.07828	0.448966669141318	2.40170056743031	0.0163190602890472	0.088841216245392	0.0456	0.0496	0.0635	0.0841	0.1492	0.1467	ZNF888	chr19	protein_coding	zinc finger protein 888
ENSG00000170949.18	50.4409816660426	0.740806994662945	0.290853250046074	2.54701295084581	0.0108649400907227	0.069755500505854	0.0635	0.0756	0.1061	0.1218	0.1747	0.1664	ZNF160	chr19	protein_coding	zinc finger protein 160
ENSG00000142405.22	38.9056250612658	1.07584871566121	0.317218506328981	3.39150678222245	0.000695094427588542	0.0134626805343385	0.1	0.0891	0.0912	0.223	0.2425	0.1953	NLRP12	chr19	protein_coding	NLR family pyrin domain containing 12
ENSG00000276831.1	2.17421826157858	3.37529449497967	1.61615392838213	2.08847340324727	0.0367551521421386	1	0	0.0542	0	0.3507	0.1057	0.2652	CTD-2105E13.16	chr19	lncRNA	--
ENSG00000171487.15	4.07332397370061	2.76058806017801	1.17833	2.34279678574458	0.0191398047222103	1	0	0.0135	0	0.0333	0.0308	0.0441	NLRP5	chr19	protein_coding	NLR family pyrin domain containing 5
ENSG00000197487.9	2.88585746620096	4.8659185519349	1.51841433373171	3.20460525420373	0.00135247829665577	1	0	0	0	0.1609	0.0943	0.1183	GALP	chr19	protein_coding	galanin like peptide
ENSG00000196263.8	19.1601919394267	0.97571087634775	0.45814105782052	2.12971716830931	0.0331949707205575	1	0.0332	0.0353	0.0361	0.0551	0.0714	0.1062	ZNF471	chr19	protein_coding	zinc finger protein 471
ENSG00000186272.13	7.50853153928002	1.52944918775906	0.731804598155905	2.08997	0.0366205521556698	1	0.012	0.0293	0.015	0.0497	0.0763	0.0598	ZNF17	chr19	protein_coding	zinc finger protein 17
ENSG00000121406.9	38.9427493260822	0.886767091789665	0.330907826431139	2.67980090212282	0.00736659612026645	0.05637419073371	0.0485	0.0693	0.0446	0.086	0.1429	0.1114	ZNF549	chr19	protein_coding	zinc finger protein 549
ENSG00000268660.1	4.73115059070118	2.56125167680775	1.04645651037511	2.4475471760309	0.0143832294393214	1	0	0.0169	0.0173	0.0858	0.1069	0.0413	LETM1P2	chr19	processed_pseudogene	leucine zipper and EF-hand containing transmembrane protein 1 pseudogene 2
ENSG00000125772.14	19.5583848060122	0.874577902117721	0.43684843839071	2.00201677574846	0.0452829273138515	1	0.0271	0.0418	0.0327	0.0614	0.0743	0.0752	GPCPD1	chr20	protein_coding	glycerophosphocholine phosphodiesterase 1
ENSG00000149346.15	47.0776563042982	0.624551761521625	0.312700848888269	1.99728195091912	0.0457945629227544	0.164342921153178	0.0833	0.1559	0.0754	0.1807	0.1933	0.1733	SLX4IP	chr20	protein_coding	SLX4 interacting protein
ENSG00000089048.15	18.2056623356312	0.968262249348856	0.476790780753891	2.03079062858107	0.0422762380934499	1	0.0831	0.0905	0.0347	0.1516	0.1323	0.173	ESF1	chr20	protein_coding	ESF1 nucleolar pre-rRNA processing protein homolog
ENSG00000170191.5	80.3025339900168	0.614531350830761	0.233921712244585	2.62708127832194	0.00861207605799725	0.0613904309493232	0.2308	0.3335	0.3561	0.4689	0.5417	0.5793	NANP	chr20	protein_coding	N-acetylneuraminic acid phosphatase
ENSG00000101331.17	71.0325014411357	1.00035798096768	0.239553530470175	4.17592668746839	2.96775396207769e-05	0.00160326938181208	0.3117	0.3324	0.3619	0.7319	0.7582	0.7698	CCM2L	chr20	protein_coding	CCM2 like scaffold protein
ENSG00000132821.12	91.877329450851	0.697868121303135	0.22357146802019	3.12145430489418	0.0017996017402718	0.0240743686317195	0.7954	0.631	0.559	1.2617	1.2298	1.1055	VSTM2L	chr20	protein_coding	V-set and transmembrane domain containing 2 like
ENSG00000183798.5	20.4558809932249	1.96773450157913	0.469756708668075	4.1888374668631	2.80387119976107e-05	0.00153831065823467	0.0534	0.0388	0.0298	0.1703	0.1701	0.1897	EMILIN3	chr20	protein_coding	elastin microfibril interfacer 3
ENSG00000124177.16	247.745152104921	0.625150691003365	0.189425194132545	3.30025102450698	0.000965983828838112	0.0163574196382163	0.1894	0.3081	0.2723	0.3585	0.5941	0.3896	CHD6	chr20	protein_coding	chromodomain helicase DNA binding protein 6
ENSG00000149596.7	18.3384694475427	1.02767343150161	0.456080460544145	2.25327221928232	0.0242419902660194	1	0.0169	0.0241	0.0212	0.0462	0.042	0.0548	JPH2	chr20	protein_coding	junctophilin 2
ENSG00000101098.13	493.667084853963	0.795009816354498	0.127939383451899	6.21395691384896	5.16667006109113e-10	2.08142993889671e-07	1.2552	1.1476	1.2821	2.5255	2.26	2.3666	RIMS4	chr20	protein_coding	regulating synaptic membrane exocytosis 4
ENSG00000198185.11	9.34692634457811	1.34398057679936	0.66470215932207	2.02192900677514	0.0431836866070228	1	0.0131	0.0134	0.0164	0.0569	0.0444	0.0196	ZNF334	chr20	protein_coding	zinc finger protein 334
ENSG00000064655.19	56.5361784534815	0.671905153242666	0.270368995479931	2.48514128644806	0.0129500026572198	0.0772820136095105	0.1679	0.2591	0.2392	0.4366	0.4011	0.3541	EYA2	chr20	protein_coding	EYA transcriptional coactivator and phosphatase 2
ENSG00000196562.14	12.0100075115652	1.35527483166772	0.57438226412565	2.35953461016207	0.0182978739399874	1	0.0169	0.0166	0.0226	0.0383	0.07	0.054	SULF2	chr20	protein_coding	sulfatase 2
ENSG00000101096.20	24.9442896490461	0.785035936917314	0.388406341932674	2.02117177853237	0.0432619860464501	0.159362005192227	0.0299	0.0488	0.0431	0.0697	0.0865	0.0814	NFATC2	chr20	protein_coding	nuclear factor of activated T cells 2
ENSG00000087495.17	1.7154626753407	4.13505926005076	1.73695764090196	2.38063333421507	0.0172829051778118	1	0	0	0	0.0167	0.0147	0.0037	PHACTR3	chr20	protein_coding	phosphatase and actin regulator 3
ENSG00000130700.7	75.5378871264425	0.913959816154592	0.234938151406758	3.8902145551159	0.000100155628066912	0.00363967617459653	0.3693	0.3368	0.4021	0.8039	0.8547	0.6778	GATA5	chr20	protein_coding	GATA binding protein 5
ENSG00000174403.16	1.4379645803391	3.87891631661627	1.81365641561217	2.13872720501308	0.03245776799343	1	0	0	0	0.025	0.0211	0.0066	MIR1-1HG-AS1	chr20	lncRNA	MIR1-1HG antisense RNA 1
ENSG00000125514.9	1.95685335011712	4.28297190009488	1.67968270682059	2.5498696168647	0.0107763212465514	1	0	0	0	0.038	0.02	0.0753	LINC00029	chr20	lncRNA	long intergenic non-protein coding RNA 29
ENSG00000101204.18	31.3910595230129	0.733143087678388	0.363316140131603	2.01792050144765	0.0435995415139039	0.160057644210038	0.0435	0.0309	0.0348	0.0485	0.0708	0.085	CHRNA4	chr20	protein_coding	cholinergic receptor nicotinic alpha 4 subunit
ENSG00000203883.7	13.800054838668	1.26340844404173	0.533774148188754	2.36693449528949	0.0179361070376271	1	0.0725	0.079	0.0909	0.2372	0.2694	0.1449	SOX18	chr20	protein_coding	SRY-box transcription factor 18
ENSG00000196132.14	40.9018443372969	1.04007344993173	0.324925819890203	3.2009566069055	0.00136972158028244	0.0203512815372516	0.0525	0.0723	0.0905	0.1906	0.1383	0.167	MYT1	chr20	protein_coding	myelin transcription factor 1
ENSG00000155304.6	80.5608250826158	0.616707370284155	0.2541129115106	2.42690293310197	0.0152283295980634	0.0853415927395445	0.1951	0.3364	0.3125	0.3599	0.5263	0.5792	HSPA13	chr21	protein_coding	heat shock protein family A (Hsp70) member 13
ENSG00000180530.11	61.9018327942021	0.622070330966011	0.269580904084182	2.30754597800353	0.0210244021526248	0.103507007804473	0.1086	0.1298	0.0775	0.1539	0.1961	0.1984	NRIP1	chr21	protein_coding	nuclear receptor interacting protein 1
ENSG00000154642.11	30.9369999885553	0.884176408298227	0.367970367381422	2.40284676885878	0.0162680024969995	0.0887688990741846	0.0397	0.0708	0.0816	0.1009	0.1467	0.1552	C21orf91	chr21	protein_coding	chromosome 21 open reading frame 91
ENSG00000159086.15	84.0700639140689	0.724216668617933	0.229614579157781	3.1540535068563	0.00161019560575677	0.0224123968817083	0.1228	0.1904	0.1764	0.2662	0.3359	0.3114	PAXBP1	chr21	protein_coding	PAX3 and PAX7 binding protein 1
ENSG00000205927.5	30.5723610350671	1.34675442760192	0.370771616711977	3.63230184539209	0.000280904266229514	0.00730765711039879	0.0759	0.1296	0.0865	0.2916	0.3185	0.2274	OLIG2	chr21	protein_coding	oligodendrocyte transcription factor 2
ENSG00000184221.13	46.6054639412369	0.729050696341274	0.291291680985813	2.50282017623696	0.0123208126949217	0.075285136916632	0.2871	0.2831	0.2814	0.5604	0.465	0.5538	OLIG1	chr21	protein_coding	oligodendrocyte transcription factor 1
ENSG00000198743.7	90.2613101655356	0.783368430972478	0.236366785290116	3.31420690098643	0.000919034752206376	0.0159503473081889	0.1148	0.1176	0.0846	0.1674	0.2633	0.1846	SLC5A3	chr21	protein_coding	solute carrier family 5 member 3
ENSG00000159216.19	28.8089344526889	1.20920496956388	0.423316921694771	2.85650043169255	0.00428339421887927	0.0414237712525361	0.013	0.0319	0.0169	0.0491	0.0817	0.0318	RUNX1	chr21	protein_coding	RUNX family transcription factor 1
ENSG00000182670.13	262.093878396068	0.629992035960164	0.152011004754558	4.14438439491515	3.40727790296142e-05	0.00177279034803528	0.2139	0.2523	0.2499	0.3486	0.4918	0.409	TTC3	chr21	protein_coding	tetratricopeptide repeat domain 3
ENSG00000215544.6	1.62444277020123	4.04626829378739	1.73401780199536	2.33346410234732	0.0196238002823264	1	0	0	0	0.1561	0.1317	0.0826	BCRP7	chr22	unprocessed_pseudogene	BCR pseudogene 7
ENSG00000100033.17	46.9828727299098	0.796710926414834	0.311223149552033	2.55993465640843	0.0104691845905678	0.068340510521762	0.0852	0.057	0.0756	0.1637	0.1069	0.1496	PRODH	chr22	protein_coding	proline dehydrogenase 1
ENSG00000273032.3	70.4237499291964	0.59112266437048	0.246699400338046	2.3961252583528	0.0165694268927338	0.0897757209526133	0.0781	0.0737	0.0871	0.1218	0.123	0.1595	DGCR5	chr22	lncRNA	DiGeorge syndrome critical region gene 5
ENSG00000063515.3	7.63535754234126	2.15434111679129	0.778490260124435	2.76733213906483	0.00565171424187831	1	0.0086	0.014	0.0358	0.1035	0.0887	0.1028	GSC2	chr22	protein_coding	goosecoid homeobox 2
ENSG00000128203.7	78.4796050215462	0.955643594177625	0.238467471796588	4.00743794102362	6.13809829722864e-05	0.00266299033818227	0.2938	0.3164	0.2624	0.5796	0.5954	0.7271	ASPHD2	chr22	protein_coding	aspartate beta-hydroxylase domain containing 2
ENSG00000100285.10	6.60725788012152	1.97784389178406	0.912011691263839	2.16866067697358	0.0301084548776417	1	0.0356	0	0.005	0.0627	0.085	0.0237	NEFH	chr22	protein_coding	neurofilament heavy chain
ENSG00000279159.1	5.69625961829543	1.87316919483624	0.857583960024878	2.18424000698649	0.0289446165688636	1	0.0005	0.0011	0.0011	0.0038	0.0044	0.0032	RP3-394A18.1	chr22	lncRNA	--
ENSG00000253352.10	300.923548775384	0.668177327738859	0.155818075409322	4.28818881239298	1.80135942164418e-05	0.00110431164544274	0.3658	0.4292	0.4726	0.6174	0.9389	0.7153	TUG1	chr22	protein_coding	taurine up-regulated 1
ENSG00000100170.10	42.6033335805337	0.834866423812887	0.314512209066886	2.65448017515702	0.00794307068435484	0.0584963490336378	0.1506	0.0941	0.0889	0.2073	0.2398	0.2168	SLC5A1	chr22	protein_coding	solute carrier family 5 member 1
ENSG00000100234.12	47.3852318931218	1.96070083159074	0.318770187164133	6.15082874918032	7.7079110669753e-10	2.86004068537768e-07	0.0538	0.092	0.0859	0.3769	0.3274	0.313	TIMP3	chr22	protein_coding	TIMP metallopeptidase inhibitor 3
ENSG00000133424.22	124.905244482402	0.634453397508136	0.18825630815356	3.37015743977415	0.000751252478552464	0.0141235465967863	0.1151	0.1214	0.1483	0.2159	0.2455	0.2091	LARGE1	chr22	protein_coding	LARGE xylosyl- and glucuronyltransferase 1
ENSG00000100368.14	10.7362409224661	1.48347658461023	0.623057738600854	2.38096165524169	0.0172675092633073	1	0.018	0.0295	0.0151	0.0885	0.0574	0.0496	CSF2RB	chr22	protein_coding	colony stimulating factor 2 receptor subunit beta
ENSG00000100055.21	3.97836304647359	2.21034366564082	1.10145407381632	2.00675063825624	0.0447762211948642	1	0.0037	0.006	0.0031	0.039	0.0117	0.0147	CYTH4	chr22	protein_coding	cytohesin 4
ENSG00000166897.16	82.8389072721521	0.827392721123116	0.254359824952825	3.25284357023193	0.00114256377668915	0.0183806892657393	0.151	0.1422	0.0813	0.2705	0.2323	0.2404	ELFN2	chr22	protein_coding	extracellular leucine rich repeat and fibronectin type III domain containing 2
ENSG00000234965.3	65.3214018985893	0.60753568346533	0.248121532758521	2.44854074820101	0.0143436204563939	0.0824480425744613	0.4814	0.5546	0.5366	0.8572	1.0711	0.7645	SHISA8	chr22	protein_coding	shisa family member 8
ENSG00000128274.17	182.289719918759	0.640126888844218	0.167276995409446	3.82674788770191	0.000129847382883693	0.00419919288683502	0.8041	0.8376	0.7003	1.3808	1.3391	1.3723	A4GALT	chr22	protein_coding	alpha 1,4-galactosyltransferase (P blood group)
ENSG00000186732.14	2.70668299625392	3.68411895504375	1.53600163235986	2.39851239570858	0.016461819304999	1	0.0039	0	0	0.0088	0.0215	0.0232	MPPED1	chr22	protein_coding	metallophosphoesterase domain containing 1
ENSG00000100341.12	1.39192885459117	3.80754035086533	1.80448397347873	2.11004387227948	0.0348545771186305	1	0	0	0	0.02	0.0211	0.0265	PNPLA5	chr22	protein_coding	patatin like phospholipase domain containing 5
ENSG00000138944.8	9.72217216895142	2.17023728695787	0.717604014530155	3.02428253328379	0.00249223573320777	1	0.0099	0.0107	0.0082	0.0669	0.0575	0.0197	SHISAL1	chr22	protein_coding	shisa like 1
ENSG00000056487.16	23.7837276982548	0.856228426806513	0.411991064131432	2.07826941249717	0.0376845520342311	0.146075643670774	0.0599	0.0643	0.0313	0.0905	0.1253	0.101	PHF21B	chr22	protein_coding	PHD finger protein 21B
ENSG00000100422.14	331.179300779845	0.686404113506977	0.13785630717519	4.97912737960319	6.38715965857584e-07	7.56797909125373e-05	0.9311	0.9285	0.9883	1.857	1.6934	1.5776	CERK	chr22	protein_coding	ceramide kinase
ENSG00000219438.9	2.06647691401542	3.31645902817527	1.61883121437446	2.04867499386388	0.0404939059862508	1	0	0	0.0061	0.0331	0.0291	0.0146	TAFA5	chr22	protein_coding	TAFA chemokine like family member 5
ENSG00000101871.16	30.6765872661253	0.820265229663116	0.366407419309526	2.23866981517148	0.0251774079342523	0.115335104572111	0.0476	0.0467	0.0358	0.1078	0.0834	0.0642	MID1	chrX	protein_coding	midline 1
ENSG00000131831.18	127.955137923891	0.728054072545192	0.189549684992445	3.84096693473382	0.00012255062296659	0.00407538628261536	0.7552	0.666	0.6098	1.1984	1.3733	1.2002	RAI2	chrX	protein_coding	retinoic acid induced 2
ENSG00000008086.13	16.5964144565969	1.11348665892282	0.498264268024929	2.23473110631949	0.0254350071642918	1	0.0059	0.0125	0.0118	0.016	0.0329	0.026	CDKL5	chrX	protein_coding	cyclin dependent kinase like 5
ENSG00000177189.14	168.440370055675	0.820930076121854	0.181416460534702	4.52511350790477	6.03630994238379e-06	0.00048914925395179	0.1791	0.2701	0.238	0.435	0.5337	0.3991	RPS6KA3	chrX	protein_coding	ribosomal protein S6 kinase A3
ENSG00000005889.16	59.065848696464	0.633195104015234	0.268687379163945	2.35662391730308	0.0184419134702946	0.0960232569908248	0.0971	0.1078	0.077	0.1447	0.1586	0.189	ZFX	chrX	protein_coding	zinc finger protein X-linked
ENSG00000157625.15	56.4938930547351	0.605159520101162	0.290673842318646	2.08191942994914	0.0373498297045792	0.145237892673626	0.069	0.0492	0.077	0.0762	0.1438	0.1149	TAB3	chrX	protein_coding	TGF-beta activated kinase 1 (MAP3K7) binding protein 3
ENSG00000147027.4	47.8835018255596	0.610543638598411	0.292557558474044	2.08691801293036	0.0368955463311436	0.143868142496992	0.1448	0.1866	0.1863	0.2228	0.3547	0.3171	TMEM47	chrX	protein_coding	transmembrane protein 47
ENSG00000147036.12	2.44492321967925	3.56401789115574	1.55689397310933	2.28918471823608	0.0220686221198558	1	0	0	0.0018	0.0115	0.007	0.0087	LANCL3	chrX	protein_coding	LanC like 3
ENSG00000101955.15	110.093509206489	0.592625560830687	0.209247601300106	2.83217373651387	0.0046232720848657	0.0433431757956159	0.8494	0.8049	0.7953	1.4275	1.6589	1.0521	SRPX	chrX	protein_coding	sushi repeat containing protein X-linked
ENSG00000180182.11	251.849858382505	0.640583315243561	0.167828327428401	3.8168962597619	0.000135140957145729	0.00428199437248266	0.2979	0.4316	0.3969	0.5534	0.8172	0.6115	MED14	chrX	protein_coding	mediator complex subunit 14
ENSG00000122824.11	3.09906645091149	2.97695053780122	1.39880714805358	2.12820655223532	0.0333199618192874	1	0	0.0178	0	0.0247	0.0782	0.0654	NUDT10	chrX	protein_coding	nudix hydrolase 10
ENSG00000196368.5	42.2224410906435	0.653102082657917	0.323330715939521	2.01991969974198	0.0433917175280351	0.159598188482166	0.1796	0.3011	0.2844	0.5207	0.5267	0.3021	NUDT11	chrX	protein_coding	nudix hydrolase 11
ENSG00000224109.4	14.6607700823951	1.85670866131437	0.549432493578964	3.37932081377259	0.000726651588156143	1	0.0475	0.0777	0.0596	0.1974	0.3502	0.2137	CENPVL3	chrX	protein_coding	centromere protein V like 3
ENSG00000147133.17	142.941057833006	0.693630774184175	0.197422920662876	3.51342575550604	0.000442368021935295	0.0099385834232615	0.1442	0.1882	0.206	0.2691	0.4178	0.2961	TAF1	chrX	protein_coding	TATA-box binding protein associated factor 1
ENSG00000242732.4	128.692240760712	0.586170704384694	0.186261115889299	3.14703743497959	0.00164933843917899	0.0227106171801014	0.3861	0.3616	0.4448	0.6397	0.7572	0.6115	RTL5	chrX	protein_coding	retrotransposon Gag like 5
ENSG00000186462.9	34.9118708967678	0.805753944221845	0.349382429021138	2.30622343109617	0.0210981509784505	0.103649380076113	0.1146	0.2016	0.2358	0.3526	0.4631	0.2729	NAP1L2	chrX	protein_coding	nucleosome assembly protein 1 like 2
ENSG00000230590.11	33.2376267832445	1.40103638341464	0.39801607080867	3.52004978233186	0.000431465807718046	0.00983964282746851	0.0044	0.0111	0.0086	0.0177	0.0199	0.0348	FTX	chrX	lncRNA	FTX transcript, XIST regulator
ENSG00000215105.4	7.68524113144165	1.51648288467786	0.737792838518256	2.05543183059826	0.0398373136895364	1	0.0148	0.0151	0.0062	0.0223	0.0501	0.0444	TTC3P1	chrX	processed_pseudogene	tetratricopeptide repeat domain 3 pseudogene 1
ENSG00000085224.23	121.175492872145	0.64232246092362	0.215849072329029	2.97579440111976	0.0029223070706532	0.0325213336197397	0.0515	0.0922	0.086	0.1285	0.1245	0.1503	ATRX	chrX	protein_coding	ATRX chromatin remodeler
ENSG00000165240.21	85.6970859156933	0.729003703687943	0.229575422757064	3.17544315037316	0.00149607833067107	0.0215038862210365	0.0822	0.1078	0.1135	0.1689	0.2359	0.1623	ATP7A	chrX	protein_coding	ATPase copper transporting alpha
ENSG00000187325.5	66.4617785899292	0.800509973459184	0.267755330277117	2.98970695608818	0.00279245206659925	0.0316253607542566	0.2304	0.3898	0.3577	0.4782	0.7795	0.6739	TAF9B	chrX	protein_coding	TATA-box binding protein associated factor 9b
ENSG00000166432.15	4.00294299864932	3.36763801913084	1.32059468412448	2.55009206050491	0.0107694476926008	1	0	0.0049	0	0.0157	0.0142	0.0297	ZMAT1	chrX	protein_coding	zinc finger matrin-type 1
ENSG00000184905.9	9.69796411767588	1.28724807548034	0.631666640491572	2.03785983454593	0.0415639524250612	1	0.0213	0.0465	0.0297	0.0859	0.085	0.0995	TCEAL2	chrX	protein_coding	transcription elongation factor A like 2
ENSG00000089682.16	43.9505206817339	0.689745286851162	0.297400491311083	2.31924730120799	0.0203816310502602	0.101428265909837	0.107	0.0844	0.1141	0.1643	0.2114	0.1769	RBM41	chrX	protein_coding	RNA binding motif protein 41
ENSG00000147234.11	54.926180482921	0.667515222437958	0.268027061681838	2.49047696247304	0.0127571765943661	0.0766082580837148	0.0702	0.0803	0.0939	0.1555	0.1509	0.1286	FRMPD3	chrX	protein_coding	FERM and PDZ domain containing 3
ENSG00000133124.12	4.51248186730218	2.05796418169725	0.996809013268587	2.06455214018288	0.0389653956508289	1	0.0014	0.0022	0.0023	0.0072	0.0151	0.0054	IRS4	chrX	protein_coding	insulin receptor substrate 4
ENSG00000068366.21	25.6276685550715	1.07020011443318	0.394414741252027	2.71338771729461	0.00665991337932871	0.05332468974931	0.0316	0.0313	0.0283	0.0562	0.0719	0.0879	ACSL4	chrX	protein_coding	acyl-CoA synthetase long chain family member 4
ENSG00000003096.14	49.4116417890178	0.892244049643022	0.286483902704859	3.11446486597968	0.00184278901884273	0.0243952301349162	0.0741	0.0974	0.1024	0.163	0.2309	0.1803	KLHL13	chrX	protein_coding	kelch like family member 13
ENSG00000250423.2	1.9074307911424	4.28010153876185	1.67444196615793	2.55613608907731	0.010584171553094	1	0	0	0	0.0152	0.0092	0.0057	KIAA1210	chrX	protein_coding	KIAA1210
ENSG00000177485.7	99.3166308356056	0.641157199198249	0.221008236177512	2.90105568139676	0.0037190778662487	0.0379101614639711	0.2329	0.3079	0.2656	0.3644	0.58	0.4781	ZBTB33	chrX	protein_coding	zinc finger and BTB domain containing 33
ENSG00000125676.20	175.204830214414	0.839646079097959	0.187000839514772	4.49006582685225	7.12011661848099e-06	0.000548599149292797	0.1533	0.2468	0.2764	0.4264	0.5055	0.4309	THOC2	chrX	protein_coding	THO complex 2
ENSG00000009694.13	107.853919880723	0.831031266971049	0.203016273468297	4.09342193497026	4.25053224716438e-05	0.00205895348790724	0.096	0.114	0.1225	0.1923	0.2514	0.2231	TENM1	chrX	protein_coding	teneurin transmembrane protein 1
ENSG00000156531.17	94.3216543039631	0.607330556293081	0.21982013643066	2.76285223981133	0.00572986991396768	0.0491430448825695	0.1442	0.1871	0.1868	0.2391	0.322	0.3305	PHF6	chrX	protein_coding	PHD finger protein 6
ENSG00000165359.16	26.796579834886	0.736134988854553	0.372497766120789	1.97621316369411	0.0481306396114088	0.169565390265498	0.0564	0.0461	0.0524	0.0828	0.1098	0.0971	INTS6L	chrX	protein_coding	integrator complex subunit 6 like
ENSG00000181433.10	13.2124246723835	1.38706885495525	0.57880116722967	2.39645137827591	0.0165546896915146	1	0.0224	0.0852	0.0249	0.1406	0.1424	0.1116	SAGE1	chrX	protein_coding	sarcoma antigen 1
ENSG00000129680.16	44.8996808038406	0.896642759749452	0.319180054362774	2.80920673924802	0.00496637429135584	0.0452948754903734	0.0458	0.1148	0.0902	0.1529	0.1873	0.1894	MAP7D3	chrX	protein_coding	MAP7 domain containing 3
ENSG00000101974.15	78.6474066547296	0.67826374275069	0.245963558650334	2.75757818138792	0.00582312865189886	0.0494019939782033	0.1003	0.1737	0.1778	0.2362	0.3289	0.2519	ATP11C	chrX	protein_coding	ATPase phospholipid transporting 11C
ENSG00000013619.15	33.1720376862867	1.14109384253668	0.351520284467359	3.24616783997466	0.00116969856519052	0.0185883970391416	0.0574	0.0662	0.048	0.1147	0.1774	0.1349	MAMLD1	chrX	protein_coding	mastermind like domain containing 1
ENSG00000171100.15	31.2209742431841	1.08929676615034	0.363807976644811	2.99415305897438	0.00275207847704233	0.0313443509905467	0.0587	0.1055	0.1226	0.1904	0.2616	0.2403	MTM1	chrX	protein_coding	myotubularin 1
ENSG00000182492.16	9.3918113133827	1.4431183758659	0.664931131305274	2.17032758420113	0.029982038389921	1	0.0468	0.0459	0.0235	0.1554	0.082	0.1122	BGN	chrX	protein_coding	biglycan
ENSG00000198910.14	51.8713066045965	1.97554794670238	0.303563215827702	6.50786341591424	7.62271755258849e-11	3.9807524996851e-08	0.0557	0.0531	0.0518	0.2243	0.2859	0.1979	L1CAM	chrX	protein_coding	L1 cell adhesion molecule

## Sheet: C42_EZH2i_vs_C42_Control_Down
SuppTab. 9. Upregulated differentially expressed genes between the EZH2i group and control group
Gene	baseMean	log2FoldChange	lfcSE	stat	pvalue	padj	C42_1	C42_2	C42_3	C42_EZH2i_1	C42_EZH2i_2	C42_EZH2i_3	Symbol	Chr	GeneType	Description
ENSG00000249087.7	21.1689495034578	-0.851318	0.425326618634641	-2.00156	0.0453316514045028	0.163523638987048	0.1851	0.22	0.1548	0.0826	0.1273	0.1429	ZNF436-AS1	chr1	lncRNA	ZNF436 antisense RNA 1
ENSG00000175793.12	91.7839057266072	-0.637188	0.230762665077724	-2.76123	0.00575849839877419	0.0492115051719623	1.6343	1.574	1.5101	1.4154	0.9313	1.0311	SFN	chr1	protein_coding	stratifin
ENSG00000269971.1	2.09903157380962	-3.5487	1.64450696337017	-2.15791	0.0309348553568256	1	0.2446	0.6993	0.2045	0	0	0.1222	RP3-426I6.5	chr1	lncRNA	--
ENSG00000228929.1	49.7461260279274	-0.683972	0.276384249238568	-2.47472	0.0133342247213408	0.0788312656481783	2.4233	2.5453	2.4807	1.4932	2.0474	1.6797	RPS13P2	chr1	processed_pseudogene	ribosomal protein S13 pseudogene 2
ENSG00000157184.7	939.688306592872	-0.852622	0.108199399220802	-7.8801	3.27116570181971e-15	5.76542954945724e-12	2.0675	2.1081	2.4612	1.3232	1.5502	1.2522	CPT2	chr1	protein_coding	carnitine palmitoyltransferase 2
ENSG00000283342.1	36.411400405503	-0.844322	0.321552250348946	-2.62577	0.00864532698945914	0.0615341295059939	0.3661	0.3958	0.477	0.2763	0.2486	0.2474	NBPF13P	chr1	unprocessed_pseudogene	NBPF member 13, pseudogene
ENSG00000269621.1	1.34012429320849	-3.96228	1.8798107901679	-2.10781	0.0350477663873141	1	0.1431	0.0292	0.0598	0	0	0	RP11-98D18.15	chr1	lncRNA	--
ENSG00000158864.13	9633.3435696896	-0.590234	0.0828607827186559	-7.12321	1.05444492867339e-12	1.06197667816391e-09	23.721	24.3263	23.8179	17.4296	18.4905	17.6636	NDUFS2	chr1	protein_coding	NADH:ubiquinone oxidoreductase core subunit S2
ENSG00000224837.1	142.041	-0.59514	0.18319162765759	-3.24873	0.00115921939670291	0.0184966172870338	5.4315	6.2332	6.4868	4.4252	5.3881	3.6603	GCSHP5	chr1	processed_pseudogene	glycine cleavage system protein H pseudogene 5
ENSG00000287763.1	16.0474441311911	-1.20357	0.502875797088384	-2.39338	0.0166939021954138	1	0.3335	0.2465	0.2921	0.0719	0.2149	0.1428	RP11-153P14.1	chr2	lncRNA	--
ENSG00000214100.8	78.346502608572	-0.588059	0.225156307810964	-2.61178	0.00900724734227337	0.0629035104140934	2.6558	2.9612	2.6702	2.0859	2.0572	2.0435	PLAC9P1	chr2	transcribed_unprocessed_pseudogene	placenta associated 9 pseudogene 1
ENSG00000136718.10	5051.96930407596	-0.621001	0.11074276421107	-5.6076	2.05149028511627e-08	4.25382544413814e-06	34.9298	33.6633	31.7607	25.7952	22.279	24.9963	IMP4	chr2	protein_coding	IMP U3 small nucleolar ribonucleoprotein 4
ENSG00000233397.3	97.3068824273463	-0.720482	0.219566647764847	-3.28138	0.00103299748208208	0.017216624701368	2.1041	2.1168	1.5636	1.2206	1.52	1.2066	AC008063.3	chr2	lncRNA	--
ENSG00000158428.4	28.9055298029984	-0.846582	0.364836037996986	-2.32044	0.0203168595338764	0.101296930490685	0.1355	0.2214	0.1822	0.1112	0.1313	0.0942	CATIP	chr2	protein_coding	ciliogenesis associated TTC17 interacting protein
ENSG00000132330.18	107.19989504279	-0.611652	0.202794810675665	-3.01611	0.00256037161729628	0.0300749082815146	0.1943	0.2121	0.2042	0.1307	0.147	0.1729	SCLY	chr2	protein_coding	selenocysteine lyase
ENSG00000180902.18	588.747662933297	-0.838879	0.126200830045905	-6.64717	2.98779122464484e-11	1.83164592467357e-08	2.6415	2.8539	2.4338	1.7321	1.5781	1.6594	D2HGDH	chr2	protein_coding	D-2-hydroxyglutarate dehydrogenase
ENSG00000163815.6	34.8607576702218	-0.726115	0.336379314489457	-2.15862	0.0308796815188439	0.12927657642984	0.8909	0.7652	0.783	0.4138	0.7457	0.5021	CLEC3B	chr3	protein_coding	C-type lectin domain family 3 member B
ENSG00000236409.2	13.145697241903	-1.27446	0.54215339685568	-2.35074	0.0187359007824777	1	0.2474	0.1915	0.1524	0.0688	0.1037	0.1041	NRADDP	chr3	transcribed_unitary_pseudogene	neurotrophin receptor associated death domain, pseudogene
ENSG00000145088.9	106.689848679976	-0.607951	0.217359570667014	-2.79698	0.00515826221150741	0.0462080668248122	1.5001	1.0282	1.4879	0.8924	0.9615	1.1049	EAF2	chr3	protein_coding	ELL associated factor 2
ENSG00000286729.1	139.121006493669	-0.602556	0.180503697492689	-3.33819	0.000843249864016881	0.0150694842618986	3.0804	2.8913	3.0135	2.1437	2.1219	2.3788	RP13-685P2.9	chr3	lncRNA	--
ENSG00000114054.14	8311.60369849132	-0.712114	0.0897891791320101	-7.93095	2.17474128340816e-15	4.38055029943643e-12	25.9684	24.2176	25.839	17.2431	17.3819	17.4271	PCCB	chr3	protein_coding	propionyl-CoA carboxylase subunit beta
ENSG00000184378.3	29.7936723882125	-0.753511	0.36216050723092	-2.0806	0.0374705054440832	0.145626826560522	0.4713	0.396	0.3715	0.2338	0.3752	0.2152	ACTRT3	chr3	protein_coding	actin related protein T3
ENSG00000161267.12	1623.07969297829	-0.749188	0.108358849596231	-6.91395	4.71342790116199e-12	4.153708337899e-09	3.2037	2.9424	3.3741	2.25	2.0107	2.0778	BDH1	chr3	protein_coding	3-hydroxybutyrate dehydrogenase 1
ENSG00000059691.12	931.614856162242	-0.65962	0.122208548057911	-5.39749	6.75781270625766e-08	1.14801396576184e-05	1.93	1.6267	1.8041	1.2325	1.1962	1.3766	GATB	chr4	protein_coding	glutamyl-tRNA amidotransferase subunit B
ENSG00000073578.17	598.79319250058	-0.655501	0.119476004465312	-5.48647	4.10048037069726e-08	7.50867184764044e-06	1.471	1.4492	1.6998	1.0522	1.069	1.1669	SDHA	chr5	protein_coding	succinate dehydrogenase complex flavoprotein subunit A
ENSG00000250539.1	10.7851871079325	-1.19261	0.59512105845128	-2.00398	0.0450719871434719	1	0.1739	0.1679	0.238	0.0716	0.0755	0.1422	KRT8P33	chr5	processed_pseudogene	keratin 8 pseudogene 33
ENSG00000241112.1	2.68235641442555	-3.03397	1.4224377561641	-2.13294	0.0329298239211677	1	0.1052	0.2577	0.2637	0.0397	0.0419	0	RPL29P14	chr5	processed_pseudogene	ribosomal protein L29 pseudogene 14
ENSG00000229896.2	62.0839235733024	-0.736206	0.264963512329727	-2.77852	0.00546075259133395	0.0476519168201594	1.5265	1.935	1.5401	1.2316	0.901	1.2357	RP11-456H18.2	chr6	lncRNA	--
ENSG00000214975.4	37.2774125704053	-0.662349	0.322695888875237	-2.05255	0.0401162877328549	0.151808818312736	1.3979	1.7314	1.9226	1.1913	1.0052	1.3965	PPIAP29	chr6	processed_pseudogene	peptidylprolyl isomerase A pseudogene 29
ENSG00000272236.1	3.75150712319584	-2.44709	1.11829139354478	-2.18824	0.0286520773609594	1	0.463	0.3782	0.6193	0.0699	0.2212	0	XXbac-BPG170G13.32	chr6	lncRNA	--
ENSG00000120437.9	889.658045217381	-0.720123	0.113492188184421	-6.34514	2.22229002427118e-10	9.79196541944491e-08	7.8105	7.4116	7.9552	5.6123	4.9827	5.1533	ACAT2	chr6	protein_coding	acetyl-CoA acetyltransferase 2
ENSG00000286874.1	94.7209853286656	-0.613134	0.246879045664418	-2.48354	0.0130084218633493	0.0774572416694364	8.6386	6.1465	4.7175	5.2059	4.548	4.5236	RP11-33P21.1	chr7	lncRNA	--
ENSG00000230333.6	4.50069002271298	-3.19543	1.18102917400382	-2.70563	0.00681749571482223	1	0.0398	0.013	0.0266	0	0.0095	0	AC004538.3	chr7	lncRNA	--
ENSG00000174353.17	53.0913144006198	-0.857572	0.275853862579136	-3.10879	0.00187855307449452	0.0246625682964365	0.3458	0.3733	0.3149	0.2144	0.1868	0.2406	STAG3L3	chr7	transcribed_unprocessed_pseudogene	stromal antigen 3-like 3 (pseudogene)
ENSG00000049540.18	40.2871066394338	-0.672733	0.306629678124268	-2.19396	0.0282384277204131	0.122586770584305	0.1394	0.1225	0.1632	0.1053	0.1055	0.0871	ELN	chr7	protein_coding	elastin
ENSG00000274523.5	3940.63853140398	-0.687274	0.0955091239523855	-7.19589	6.20526554657024e-13	6.73032647743388e-10	21.4617	21.1514	21.376	15.0338	14.3156	15.1768	RCC1L	chr7	protein_coding	RCC1 like
ENSG00000239569.3	481.171012674972	-0.639567	0.146198113307798	-4.37466	1.21622989322635e-05	0.000832468033713182	15.99	15.1607	12.703	10.3848	9.5415	11.6669	KMT2E-AS1	chr7	lncRNA	KMT2E antisense RNA 1
ENSG00000272899.4	14.075008026356	-1.38263	0.571631385904125	-2.41875	0.0155739790535827	1	0.1217	0.0852	0.0824	0.0131	0.0784	0.0347	ATP6V1FNB	chr7	protein_coding	ATP6V1F neighbor
ENSG00000147586.10	711.237320774439	-0.668915	0.134439757941598	-4.97557	6.50555644867228e-07	7.64402882718993e-05	9.5978	8.1543	8.7691	7.0482	5.6594	5.9506	MRPS28	chr8	protein_coding	mitochondrial ribosomal protein S28
ENSG00000268080.2	21.1216262920627	-1.00622	0.429242690596586	-2.34419	0.0190686510724288	0.0979839577701335	1.5699	2.4225	2.0416	1.3167	0.8332	1.2198	RP11-388K12.3	chr8	processed_pseudogene	--
ENSG00000175768.13	105.790674207364	-0.588503	0.208222946268289	-2.82631	0.00470873803860919	0.0437832549788304	0.5616	0.6168	0.7721	0.5228	0.4422	0.4862	TOMM5	chr9	protein_coding	translocase of outer mitochondrial membrane 5
ENSG00000137124.8	2178.62533149134	-0.764285	0.0917841670181228	-8.32699	8.29271050052332e-17	2.23705102997306e-13	15.2396	16.3185	17.1097	10.9418	11.2075	9.9737	ALDH1B1	chr9	protein_coding	aldehyde dehydrogenase 1 family member B1
ENSG00000167112.10	2513.51160926778	-0.642435	0.11793728737636	-5.44726	5.11521434987763e-08	9.12968637130058e-06	10.0974	9.0747	9.8316	7.3974	6.1344	7.2462	TRUB2	chr9	protein_coding	TruB pseudouridine synthase family member 2
ENSG00000122140.11	2770.25137738111	-0.61574	0.099476568824281	-6.1898	6.02414314532397e-10	2.35945606525189e-07	25.9724	24.3137	24.8277	19.1976	18.0456	17.7165	MRPS2	chr9	protein_coding	mitochondrial ribosomal protein S2
ENSG00000165688.12	2670.81146589645	-0.89012	0.107106126811876	-8.31063	9.51936608499174e-17	2.23705102997306e-13	10.6315	9.2068	9.5198	6.227	5.9249	5.6274	PMPCA	chr9	protein_coding	peptidase, mitochondrial processing subunit alpha
ENSG00000279141.4	58.6276797188199	-0.684895	0.269117450123785	-2.54497	0.0109288537568578	0.0700121935355267	0.4096	0.3616	0.4032	0.3391	0.2419	0.231	LINC01451	chr9	lncRNA	long intergenic non-protein coding RNA 1451
ENSG00000228544.1	27.9125423430971	-0.774613	0.3738538339321	-2.07197	0.0382684871571644	0.147589077931077	0.2735	0.2697	0.2759	0.2349	0.1727	0.1225	CCDC183-AS1	chr9	lncRNA	CCDC183 antisense RNA 1
ENSG00000134463.15	1562.08128558229	-0.658507	0.102789805680664	-6.40635	1.49047657323645e-10	6.77926441375289e-08	16.4775	16.2541	15.5831	11.7611	11.1916	11.3679	ECHDC3	chr10	protein_coding	enoyl-CoA hydratase domain containing 3
ENSG00000272853.1	89.8443677202079	-0.656384	0.21353445966229	-3.0739	0.00211277639430761	0.0263838752612301	1.8695	2.1161	2.109	1.4792	1.6139	1.2376	SUV39H2-DT	chr10	lncRNA	SUV39H2 divergent transcript
ENSG00000230869.1	28.9477690654708	-0.770122	0.360268566987779	-2.13763	0.0325464771632979	0.133674724148704	0.2792	0.2281	0.3268	0.1826	0.1704	0.1952	AGAP10P	chr10	unprocessed_pseudogene	ArfGAP with GTPase domain, ankyrin repeat and PH domain 10, pseudogene
ENSG00000165887.12	21.4912412915951	-0.982594	0.422889793157806	-2.32352	0.0201510743374789	0.100683964620288	0.4342	0.3421	0.3112	0.2458	0.2099	0.1549	ANKRD2	chr10	protein_coding	ankyrin repeat domain 2
ENSG00000231188.1	1.25049955581306	-3.88678	1.90487019931363	-2.04044	0.0413063048010758	1	0.0956	0.1561	0.0399	0	0	0	RP11-34D15.2	chr10	lncRNA	--
ENSG00000227165.9	33.6502521794804	-0.712353	0.338648026540087	-2.10352	0.0354203987771016	0.140209888477578	0.1241	0.1205	0.0981	0.081	0.0667	0.0871	WDR11-AS1	chr10	lncRNA	WDR11 antisense RNA 1
ENSG00000166902.5	2532.15783919138	-0.653876	0.094719912671438	-6.90325	5.08249614192404e-12	4.17374929268205e-09	25.8277	26.2706	26.6585	18.7678	18.2034	19.1151	MRPL16	chr11	protein_coding	mitochondrial ribosomal protein L16
ENSG00000279491.1	108.346350882511	-0.632317	0.209829546443027	-3.01348	0.00258271277506725	0.0301708783168586	1.6045	1.4949	1.175	1.0109	1.0134	1.0729	RP11-810P12.7	chr11	TEC	--
ENSG00000149781.13	46.1949030526145	-0.758215	0.291731964713007	-2.59901	0.00934925800143296	0.0642106857380442	0.3957	0.3532	0.294	0.2212	0.2508	0.2196	FERMT3	chr11	protein_coding	FERM domain containing kindlin 3
ENSG00000149792.9	7139.34478244036	-0.592432	0.11034694917217	-5.36881	7.92574418051506e-08	1.31474109347367e-05	52.2809	49.4481	52.1961	38.7343	34.1369	41.2935	MRPL49	chr11	protein_coding	mitochondrial ribosomal protein L49
ENSG00000172803.18	27.1025710419104	-0.811035	0.379484137303616	-2.1372	0.0325813859164133	0.133740186731129	0.1968	0.1462	0.1645	0.117	0.1329	0.0715	SNX32	chr11	protein_coding	sorting nexin 32
ENSG00000167792.13	11850.3638595827	-0.636815	0.105992876949168	-6.0081	1.87714308413088e-09	5.75385162744464e-07	55.9282	51.2511	50.1482	39.8037	35.6452	37.9696	NDUFV1	chr11	protein_coding	NADH:ubiquinone oxidoreductase core subunit V1
ENSG00000184795.9	30.0483739506453	-0.91047	0.370721812213038	-2.45594	0.0140516668010528	0.0814003705401988	0.8692	1.3938	0.8343	0.486	0.7689	0.611	UNC93B5	chr11	unprocessed_pseudogene	unc-93 homolog B5 (pseudogene)
ENSG00000162129.14	1384.79195701379	-0.621531	0.0997999712793707	-6.22777	4.73132213103424e-10	1.96210711904655e-07	2.5312	2.3415	2.5914	1.7534	2.0181	1.6803	CLPB	chr11	protein_coding	caseinolytic mitochondrial matrix peptidase chaperone subunit B
ENSG00000151365.2	21.4232173707865	-1.0865	0.429929878477366	-2.52717	0.0114987288726844	0.0721549074787939	0.3642	0.5637	0.4487	0.3183	0.2289	0.1723	THRSP	chr11	protein_coding	thyroid hormone responsive
ENSG00000260209.1	315.090562298471	-0.590569	0.152357047437667	-3.87622	0.000106093322545717	0.0037871287288471	4.7318	4.7859	4.4204	3.5376	2.9778	3.8565	RP11-680F20.10	chr11	lncRNA	--
ENSG00000110074.11	3555.76625490517	-0.62615	0.10767844764718	-5.815	6.06352159718278e-09	1.4740630089703e-06	14.0375	13.7586	14.3423	10.5326	9.225	10.7764	FOXRED1	chr11	protein_coding	FAD dependent oxidoreductase domain containing 1
ENSG00000151498.12	1009.73314617519	-0.597125	0.104701437569437	-5.70312	1.17635482155235e-08	2.59165671623252e-06	2.9672	3.0565	3.4184	2.347	2.2919	2.3517	ACAD8	chr11	protein_coding	acyl-CoA dehydrogenase family member 8
ENSG00000179899.8	14.5895860997273	-1.14812	0.506898511105413	-2.265	0.0235128931615349	1	0.1323	0.1081	0.1229	0.0777	0.0527	0.0514	PHC1P1	chr12	processed_pseudogene	polyhomeotic homolog 1 pseudogene 1
ENSG00000017427.17	202.140293937851	-0.75208	0.171516702011832	-4.38488	1.16049573933182e-05	0.000814079100725309	0.5435	0.555	0.6305	0.4458	0.3311	0.3684	IGF1	chr12	protein_coding	insulin like growth factor 1
ENSG00000257327.1	2.74774665842759	-3.03128	1.43100821775418	-2.11828	0.0341512390730725	1	0.2337	0.0818	0.0837	0.0252	0.0266	0	RP11-650K20.3	chr12	lncRNA	--
ENSG00000278993.1	37.9474980445032	-0.664433	0.321411722067757	-2.06723	0.0387122524309714	0.14853882786832	0.4555	0.4224	0.5248	0.3159	0.2744	0.4058	RP3-424M6.4	chr12	TEC	--
ENSG00000158104.11	89.3003496674223	-0.629429	0.230443097210009	-2.73138	0.00630687738160402	0.0518187465793889	0.8098	0.9427	0.9478	0.8099	0.548	0.5865	HPD	chr12	protein_coding	4-hydroxyphenylpyruvate dioxygenase
ENSG00000273723.1	34.0601146345565	-0.813155	0.359748667041629	-2.26034	0.0238000522866296	0.111836623410169	0.9232	0.7165	0.8296	0.7491	0.4777	0.3228	SUGT1-DT	chr13	lncRNA	SUGT1 divergent transcript
ENSG00000258645.2	5.60187	-2.70103	0.947707146446856	-2.85007	0.00437099696097323	1	0.3677	0.9011	0.4918	0.111	0.1171	0.0735	HSPE1P2	chr14	processed_pseudogene	heat shock protein family E (Hsp10) member 1 pseudogene 2
ENSG00000234911.2	44.4164715368629	-0.635146	0.30115641572889	-2.10902	0.0349424678189944	0.139099039031006	0.3701	0.3081	0.2618	0.2095	0.2153	0.2559	TEX21P	chr14	transcribed_unitary_pseudogene	testis expressed 21, pseudogene
ENSG00000176043.5	1.2946603190301	-3.92384	1.86587699756355	-2.10294	0.0354706162769053	1	0.2116	0.1153	0.1179	0	0	0	RP1-146I3.1	chr14	processed_pseudogene	--
ENSG00000119723.17	664.581125998423	-0.669567	0.109354931005458	-6.12288	9.1900347863667e-10	3.1604753777505e-07	2.1068	2.3288	2.31	1.5318	1.6103	1.6171	COQ6	chr14	protein_coding	coenzyme Q6, monooxygenase
ENSG00000119689.15	3502.41718521459	-0.61276	0.0893307374733224	-6.85946	6.91234072129595e-12	4.87320020851364e-09	17.1487	16.2162	18.1043	12.2942	13.6842	11.8275	DLST	chr14	protein_coding	dihydrolipoamide S-succinyltransferase
ENSG00000128928.10	7302.59473779868	-0.731534	0.0953921620866128	-7.6687	1.73747034049951e-14	2.72203686678257e-11	24.4186	23.3208	25.7223	17.2177	15.9187	16.3976	IVD	chr15	protein_coding	isovaleryl-CoA dehydrogenase
ENSG00000287439.1	2.66052563026219	-2.90938	1.40468864073846	-2.07119	0.0383406498747816	1	0.0224	0.0229	0.0187	0.0042	0	0.0056	CTD-2007H18.2	chr15	lncRNA	--
ENSG00000259494.2	411.118049333345	-0.634738	0.136807436913589	-4.63965	3.49001381282072e-06	0.000317478675875949	1.543	1.5017	1.2635	1.0639	1.0606	0.9902	MRPL46	chr15	protein_coding	mitochondrial ribosomal protein L46
ENSG00000261407.2	57.5435649185481	-0.602045	0.259764824697302	-2.31765	0.020468134356582	0.101785862450836	1.4287	1.8237	1.8165	1.1458	1.2796	1.338	RP11-326A19.3	chr15	lncRNA	--
ENSG00000266643.1	1.2946603190301	-3.92384	1.86587699756355	-2.10294	0.0354706162769053	1	1.1251	0.6128	0.6271	0	0	0	MIR3677	chr16	miRNA	microRNA 3677
ENSG00000262152.7	73.447640495946	-0.759223	0.251924186775631	-3.0137	0.0025808635120377	0.0301708783168586	0.3304	0.2942	0.2142	0.1962	0.1773	0.1817	LINC00514	chr16	protein_coding	--
ENSG00000103356.18	1532.51325688277	-0.66037	0.104596131901079	-6.31352	2.72758752239159e-10	1.16542375956731e-07	4.9736	4.5575	5.3178	3.6545	3.7342	3.1483	EARS2	chr16	protein_coding	glutamyl-tRNA synthetase 2, mitochondrial
ENSG00000102886.15	46.1682055398295	-0.818222	0.314728999657219	-2.59977	0.00932872788377172	0.0641947599615331	0.8875	0.4794	0.706	0.497	0.4672	0.3432	GDPD3	chr16	protein_coding	glycerophosphodiester phosphodiesterase domain containing 3
ENSG00000279196.1	14.6085079377122	-1.31008	0.537253959208044	-2.43848	0.0147492295973067	1	0.1051	0.0858	0.124	0.0606	0.0197	0.0617	RP11-1072A3.3	chr16	TEC	--
ENSG00000232748.3	22.9605153540846	-0.88667	0.403360634138544	-2.19821	0.0279343475964815	0.121896665875431	0.1628	0.1586	0.1361	0.0709	0.1147	0.0938	RP11-196G11.6	chr16	lncRNA	--
ENSG00000151006.7	51.9767965870734	-0.585379	0.278569615650299	-2.10137	0.0356081608786498	0.140676679290827	0.1841	0.2306	0.212	0.1822	0.1335	0.1512	PRSS53	chr16	protein_coding	serine protease 53
ENSG00000166123.14	3762.36879295059	-0.639562	0.0972590022886687	-6.57587	4.83705499115445e-11	2.84176980730324e-08	12.9842	12.6095	14.2344	10.0809	9.3262	9.2112	GPT2	chr16	protein_coding	glutamic--pyruvic transaminase 2
ENSG00000205361.8	44.1432037626861	-0.595722	0.299430291737054	-1.98952	0.0466439152439541	0.166146154829316	5.8906	5.1972	4.2351	3.9127	3.5642	3.8837	MT1DP	chr16	transcribed_unprocessed_pseudogene	metallothionein 1D, pseudogene
ENSG00000259804.1	23.3548282967941	-0.883094	0.406250069990571	-2.17377	0.029722518555475	0.126041356881864	0.7008	0.6543	0.5022	0.4534	0.3188	0.3501	CTD-2012K14.7	chr16	lncRNA	--
ENSG00000182810.7	835.412568196709	-0.683266	0.111592032638402	-6.12289	9.18921608556191e-10	3.1604753777505e-07	8.5366	7.8783	8.1108	5.6885	5.5824	5.8598	DDX28	chr16	protein_coding	DEAD-box helicase 28
ENSG00000166816.15	1935.96985646277	-0.593995	0.115913120898093	-5.12449	2.98348836852729e-07	4.03348160318497e-05	20.383	17.3191	16.484	13.0542	13.5193	13.7833	LDHD	chr16	protein_coding	lactate dehydrogenase D
ENSG00000086696.11	2.34818222886493	-3.73506	1.58250062998076	-2.36023	0.0182637457387673	1	0.0118	0.0058	0.0079	0	0.0019	0	HSD17B2	chr16	protein_coding	hydroxysteroid 17-beta dehydrogenase 2
ENSG00000260456.7	129.529572109949	-0.588865	0.192871205522004	-3.05315	0.00226450789713113	0.0277164097793724	0.7787	0.8916	0.6715	0.5739	0.6541	0.5206	C16orf95	chr16	protein_coding	chromosome 16 open reading frame 95
ENSG00000288568.1	46.9763956628691	-0.621173	0.291158003288423	-2.13346	0.0328871462997397	0.134213824262324	0.4482	0.3385	0.3959	0.3255	0.2693	0.2619	RP11-482M8.1	chr16	lncRNA	--
ENSG00000171861.11	836.387526825172	-0.763004	0.118630924443576	-6.43175	1.26142856118659e-10	5.92871423757695e-08	9.7264	9.7053	9.8465	6.657	5.8392	6.8172	MRM3	chr17	protein_coding	mitochondrial rRNA methyltransferase 3
ENSG00000267200.1	1.76652963808724	-3.29818	1.68230680462277	-1.96051	0.0499360212877587	1	0.6684	0.546	0.5588	0.1682	0	0	MIR132	chr17	miRNA	microRNA 132
ENSG00000213939.4	69.7565419827577	-0.644166	0.242460459374208	-2.65679	0.00788887281203368	0.0584316942340061	3.3585	3.7954	4.5391	2.4505	2.8521	3.1314	RP11-314A20.1	chr17	processed_pseudogene	--
ENSG00000267532.5	67.0599346177282	-0.616213	0.266494646850572	-2.31229	0.0207616834883809	0.102571736925778	0.3221	0.4689	0.377	0.3581	0.2285	0.2633	MIR497HG	chr17	lncRNA	mir-497-195 cluster host gene
ENSG00000133028.12	771.52036586818	-0.592924	0.123149543758673	-4.81467	1.47445543500932e-06	0.000156314448373169	1.4508	1.6028	1.9398	1.1429	1.4559	1.1197	SCO1	chr17	protein_coding	synthesis of cytochrome C oxidase 1
ENSG00000263400.8	13.4588719142553	-1.10967	0.527332836694235	-2.10431	0.0353514073767749	1	0.1408	0.1151	0.1177	0.0438	0.0857	0.0662	TMEM220-AS1	chr17	lncRNA	TMEM220 antisense RNA 1
ENSG00000264647.1	23.2954203733885	-1.06709	0.402335457733376	-2.65225	0.00799577393274654	0.0586298036486001	2.1045	1.7854	2.3684	1.0386	1.0311	1.2937	RP11-68I3.7	chr17	lncRNA	--
ENSG00000278619.5	644.253503575421	-0.607751	0.11011716365667	-5.51913	3.40682671208826e-08	6.4913860324925e-06	7.8311	7.7969	7.7333	5.6154	5.8449	5.7449	MRM1	chr17	protein_coding	mitochondrial rRNA methyltransferase 1
ENSG00000186847.6	14.9361245522295	-1.1343	0.55193253893361	-2.05514	0.039865136026791	1	0.2295	0.1793	0.0918	0.1356	0.0556	0.0598	KRT14	chr17	protein_coding	keratin 14
ENSG00000168517.11	242.957016231176	-0.618611	0.15582302002141	-3.96996	7.1884981369316e-05	0.00292326760419799	2.8464	2.5267	2.7262	2.2077	1.9182	1.7687	HEXIM2	chr17	protein_coding	HEXIM P-TEFb complex subunit 2
ENSG00000263412.1	163.654497706246	-0.657677	0.168583058293055	-3.90121	9.5714260135544e-05	0.00350537939717187	1.3042	1.2159	1.2507	0.9034	0.8796	0.8967	NFE2L1-DT	chr17	lncRNA	NFE2L1 divergent transcript
ENSG00000247011.2	86.800616813739	-0.628787	0.225586474447204	-2.78734	0.00531424546132597	0.0469840536714197	0.8764	0.9308	1.0349	0.8186	0.628	0.6019	RP11-700H6.1	chr17	lncRNA	--
ENSG00000187997.11	20.9585000758018	-0.96935	0.445594561625102	-2.17541	0.0295995287631085	0.125670989328464	0.2117	0.1996	0.143	0.1537	0.0778	0.0814	C17orf99	chr17	protein_coding	chromosome 17 open reading frame 99
ENSG00000267432.6	1.83894528349168	-4.43312	1.72597711159503	-2.56847	0.0102149271797856	1	0.0118	0.012	0.0025	0	0	0	DNAH17-AS1	chr17	lncRNA	DNAH17 antisense RNA 1
ENSG00000265496.5	1.53410767925987	-4.1987	1.79458516246743	-2.33965	0.0193017088104208	1	0.0387	0.1579	0.097	0	0	0	MIR1539	chr18	lncRNA	microRNA 1539
ENSG00000066926.13	2162.08480538746	-0.649623	0.0991780383150624	-6.55007	5.75107294547465e-11	3.2436051412477e-08	4.0301	4.3214	4.784	2.9916	3.5965	2.8199	FECH	chr18	protein_coding	ferrochelatase
ENSG00000196365.12	13434.6962197168	-0.71188	0.103536226173197	-6.87566	6.1701479075926e-12	4.57889923668714e-09	66.6701	57.4969	58.6592	43.6603	42.2199	39.5118	LONP1	chr19	protein_coding	lon peptidase 1, mitochondrial
ENSG00000095059.16	49.4486867416349	-0.599341	0.280055503219034	-2.14008	0.0323483010847331	0.133132237389007	0.3997	0.3327	0.3719	0.3017	0.2702	0.2411	DHPS	chr19	protein_coding	deoxyhypusine synthase
ENSG00000267417.1	16.0190325962817	-1.02627	0.509973438008012	-2.01241	0.0441770553805575	1	0.7314	0.7733	0.7553	0.5521	0.1713	0.5158	CTC-239J10.1	chr19	lncRNA	--
ENSG00000269399.2	50.9802991687408	-0.758505	0.283842553032909	-2.67227	0.00753390565279129	0.0569893077813075	0.5112	0.6664	0.5273	0.3284	0.355	0.4563	CTD-3222D19.12	chr19	lncRNA	--
ENSG00000267475.1	73.574597592794	-0.829987	0.239625862831238	-3.46368	0.000532845909468579	0.0112809719572177	3.1693	3.3982	2.5833	1.9138	2.0816	1.7809	NUDT19-DT	chr19	lncRNA	NUDT19 divergent transcript
ENSG00000089356.19	37.2578245856973	-0.74225	0.318308812464603	-2.33186	0.0197082558097189	0.0994582701922105	0.2124	0.2711	0.2775	0.1854	0.1585	0.1658	FXYD3	chr19	protein_coding	FXYD domain containing ion transport regulator 3
ENSG00000280194.1	31.0707193918187	-0.723551	0.346476772087524	-2.08831	0.0367698515410689	0.143695927585663	0.3236	0.2643	0.3443	0.1776	0.242	0.2155	AD000864.6	chr19	TEC	--
ENSG00000214535.3	33.0917910259624	-0.723705	0.342737869280761	-2.11154	0.0347259665268796	0.138943380617171	2.1869	1.8806	1.732	0.9991	1.4203	1.5522	RPS15AP1	chr20	processed_pseudogene	ribosomal protein S15a pseudogene 1
ENSG00000285382.1	11.3131742190407	-1.18147	0.578624055637687	-2.04186	0.0411649512608433	1	0.0621	0.0742	0.048	0.0397	0.0266	0.0239	RP11-503P21.4	chr20	protein_coding	--
ENSG00000244005.13	1101.94230057136	-0.71481	0.106415373645789	-6.71717	1.8528819578439e-11	1.18752889116359e-08	4.3338	3.8639	4.3664	2.7439	3.2183	2.6423	NFS1	chr20	protein_coding	NFS1 cysteine desulfurase
ENSG00000053438.11	2.18913610599191	-3.61969	1.61071884902699	-2.24725	0.0246238285079258	1	0.0847	0.0415	0.0425	0.0128	0	0	NNAT	chr20	protein_coding	neuronatin
ENSG00000277581.1	38.6475888055871	-0.675402	0.317908336578195	-2.12452	0.0336268887401665	0.136129523754335	1.6812	1.8664	1.4775	1.3666	1.0296	1.1196	RP4-616B8.6	chr20	lncRNA	--
ENSG00000268649.5	11.8038988614616	-1.27307	0.567082513372191	-2.24494	0.0247719114393546	1	0.4925	0.6499	0.4117	0.2859	0.2413	0.1892	RP4-806M20.4	chr20	lncRNA	--
ENSG00000198054.12	69.2245863626909	-0.589815	0.243420675975619	-2.42303	0.0153918338457259	0.0858824128313159	1.9496	1.6591	1.9242	1.5329	1.2719	1.2984	DSCR8	chr21	lncRNA	Down syndrome critical region 8
ENSG00000183844.17	40.0808226682587	-0.733086	0.311231667611954	-2.35543	0.0185010578864753	0.096295650128941	0.2234	0.2881	0.2113	0.173	0.1732	0.1409	FAM3B	chr21	protein_coding	FAM3 metabolism regulating signaling molecule B
ENSG00000184470.21	5857.44712802238	-0.932503	0.107727107343219	-8.65616	4.87907282912973e-18	2.29316422969097e-14	18.7842	16.8472	16.0407	10.2332	9.7886	10.3663	TXNRD2	chr22	protein_coding	thioredoxin reductase 2
ENSG00000161180.11	97.7512999020882	-0.588758	0.227735785666496	-2.58527	0.00973037408111003	0.0655668236255551	0.9379	0.6167	0.6375	0.5123	0.5828	0.5408	CCDC116	chr22	protein_coding	coiled-coil domain containing 116
ENSG00000272954.1	1.96181623509996	-3.4929	1.74939120273047	-1.99664	0.0458645057843719	1	0	0.342	0.1312	0.0395	0	0	KB-1440D3.13	chr22	lncRNA	--
ENSG00000100068.14	162.25988294701	-0.667484	0.195859094636303	-3.40798	0.00065445327642217	0.0128895366742709	0.8306	0.7452	0.7626	0.4312	0.5198	0.7098	LRP5L	chr22	transcribed_unprocessed_pseudogene	LDL receptor related protein 5 like
ENSG00000286659.1	82.588307217309	-0.584979	0.223956180592427	-2.61202	0.00900079291965069	0.0628895838290757	3.1253	3.1659	3.8668	2.7364	2.4218	2.4144	CTA-250D10.24	chr22	lncRNA	--
ENSG00000183569.18	40.1850252592094	-0.667014	0.303944603278367	-2.19452	0.0281977284090497	0.12250953992136	0.3191	0.3454	0.3001	0.2228	0.2286	0.2311	SERHL2	chr22	protein_coding	serine hydrolase like 2
ENSG00000231711.2	122.597028512613	-0.613442	0.208126579650559	-2.94744	0.00320411887950344	0.0343920113479025	0.5458	0.5462	0.5666	0.5116	0.3585	0.3362	LINC00899	chr22	lncRNA	long intergenic non-protein coding RNA 899
ENSG00000273289.1	64.5411639305271	-0.692118	0.282648626654667	-2.44869	0.0143377468061918	0.0824480425744613	3.8465	2.9459	2.5725	2.5405	1.5312	2.4016	RP6-109B7.5	chr22	lncRNA	--
ENSG00000223723.1	15.8190673934239	-1.86068	0.576204538224522	-3.22919	0.00124139437576176	1	0.3476	0.5231	0.2447	0.2209	0.0583	0.0548	TFDP1P2	chrX	processed_pseudogene	TFDP1 pseudogene 2
ENSG00000286051.1	33.496991105593	-0.854802	0.332549450810794	-2.57045	0.0101566666098639	0.0669863916051715	0.8153	0.7992	0.8568	0.4571	0.612	0.4654	MAGEA6-DT	chrX	lncRNA	MAGEA6 divergent transcript
ENSG00000280195.1	81.9682185670178	-0.635936	0.229579736483054	-2.77	0.00560564267764358	0.0484014462674676	0.8472	1.1282	0.8635	0.7008	0.656	0.6956	XX-FW83563B9.5	chrX	lncRNA	--
ENSG00000198888.2	22910.1807731082	-0.701921	0.119696748611172	-5.86416	4.51404741314115e-09	1.15723760955073e-06	595.106	570.67	469.267	325.004	406.192	401.7	MT-ND1	chrM	protein_coding	mitochondrially encoded NADH:ubiquinone oxidoreductase core subunit 1
ENSG00000210135.1	10222.9515807497	-0.948217	0.130220633855838	-7.28162	3.29842728173495e-13	4.22798406113297e-10	2886.74	4207.11	3106.24	1914.17	1879.08	2121.31	MT-TN	chrM	Mt_tRNA	mitochondrially encoded tRNA-Asn (AAU/C)
ENSG00000210140.1	4648.92903174044	-0.902854	0.124976275654023	-7.22421	5.04034944038545e-13	5.9224105924529e-10	1445.59	2085.04	1543.98	924.644	1091.71	1031.63	MT-TC	chrM	Mt_tRNA	mitochondrially encoded tRNA-Cys (UGU/C)
ENSG00000210144.1	109.969751582635	-1.25566	0.211704601434492	-5.93121	3.00716454301846e-09	8.48020401131206e-07	38.8673	47.6278	43.3237	15.4408	25.2435	20.7757	MT-TY	chrM	Mt_tRNA	mitochondrially encoded tRNA-Tyr (UAU/C)
ENSG00000198840.2	36183.4545458939	-0.662252	0.11044704508248	-5.9961	2.02112071718055e-09	6.06336215154164e-07	2298.4	2718.88	2054.71	1581.8	1763.51	1678.95	MT-ND3	chrM	protein_coding	mitochondrially encoded NADH:ubiquinone oxidoreductase core subunit 3
ENSG00000210196.2	2319.38114855321	-0.667846	0.126532978821697	-5.27804	1.30571339647683e-07	2.00114770546992e-05	721.06	904.805	685.794	460.089	644.14	536.842	MT-TP	chrM	Mt_tRNA	mitochondrially encoded tRNA-Pro (CCN)
