# Supplementary material for: Integrative bulk and single-cell transcriptomics link EZH2 to immunosuppressive programs and tumor–Treg crosstalk in castration-resistant prostate cancer
Source: Front Immunol. 2026 Feb 3;17:1725097. doi: 10.3389/fimmu.2026.1725097 (PMC12909565; doi:10.3389/fimmu.2026.1725097)
Supplement: Supplementary file 1 [file DataSheet1.zip › Supplementary Table 10.XLSX]

## Sheet: PCR primer
SuppTab. 10. PCR primer.
Gene	Primer
GAPDH-F	TGCACCACCAACTGCTTAGC
GAPDH-R	GGCATGGACTGTGGTCATGAG
TIMP3-F	TCCAAACACTACGCCTGCAT
TIMP3-R	GGGGTCTGTGGCATTGATGA
PLCG2-F	CAGCGAGGACATAGAGCTGG
PLCG2-R	TTCAGTTCTTCTTGCCGCCT
SOCS3-F	GTGGCCACTCTTCAGCATCT
SOCS3-R	GGTCCAGGAACTCCCGAATG
