# Supplementary material for: Integrative bulk and single-cell transcriptomics link EZH2 to immunosuppressive programs and tumor–Treg crosstalk in castration-resistant prostate cancer
Source: Front Immunol. 2026 Feb 3;17:1725097. doi: 10.3389/fimmu.2026.1725097 (PMC12909565; doi:10.3389/fimmu.2026.1725097)
Supplement: Supplementary file 1 [file DataSheet1.zip › Supplementary Table 1.XLSX]

## Sheet: sheet1
SuppTab. 1. Dataset information in this study.
Dataset	Type	source	download url	sample size
TCGA-PRAD	bulk RNA-seq	DOI: 10.7937/K9/TCIA.2016.YXOGLM4Y	https://xenabrowser.net/datapages/?cohort=GDC%20TCGA%20Prostate%20Cancer%20(PRAD)&removeHub=https%3A%2F%2Fxena.treehouse.gi.ucsc.edu%3A443	Tumor=623
SU2C/PCF	bulk RNA-seq	DOI: 10.1073/pnas.1902651116	https://www.cbioportal.org/study/summary?id=prad_su2c_2019	HD-PCa=22; mCRPC=29
GSE32269	Expression profiling by array	DOI: 10.1172/JCI66666	https://www.ncbi.nlm.nih.gov/geo/query/acc.cgi?acc=GSE32269	primary Pca (hormone-dependent = 22); metastatic Pca (CRPC) = 29
GSE264573	single-cell RNA-seq	DOI: 10.1073/pnas.2322203121	https://www.ncbi.nlm.nih.gov/geo/query/acc.cgi?acc=GSE264573	CRPC=11;CSPC=13
GSE137829	single-cell RNA-seq	DOI: 10.1038/s42003-020-01476-1	https://www.ncbi.nlm.nih.gov/geo/query/acc.cgi?acc=GSE137829	CRPC=6
C42 cell line	bulk RNA-seq	this study	NA	C42_EZH2i = 3; C42_Control = 3
