# Supplementary material for: Integrative bulk and single-cell transcriptomics link EZH2 to immunosuppressive programs and tumor–Treg crosstalk in castration-resistant prostate cancer
Source: Front Immunol. 2026 Feb 3;17:1725097. doi: 10.3389/fimmu.2026.1725097 (PMC12909565; doi:10.3389/fimmu.2026.1725097)
Supplement: Supplementary file 1 [file DataSheet1.zip › Supplementary Table 2.XLSX]

## Sheet: SU2C-PCF
SuppTab. 2. Patient clinical information
PATIENT_ID	CHEMO_REGIMEN_CATEGORY	AGE_AT_DIAGNOSIS	SEX	PSA	OS_STATUS	OS_MONTHS	RACE
1115015	abiraterone+Dutasteride	71	Male	1252			Unknown or not reported
1115016	abiraterone+Dutasteride	83.1	Male	46.21	1:DECEASED	11.9908	White Non-Hispanic
1115019	Standard of care abiraterone	54	Male	0.8	1:DECEASED	3.15375	White Non-Hispanic
1115020	Standard of care enzalutamide	53.7	Male	10.7	1:DECEASED	8.44284	White Non-Hispanic
1115021	Standard of care enzalutamide	50.8	Male	878			White Non-Hispanic
1115082	abiraterone+Dutasteride	61	Male				White Hispanic
1115083	abiraterone+Dutasteride	58.8	Male				White Non-Hispanic
1115085	abiraterone+Dutasteride	69.1	Male				White Non-Hispanic
1115087	abiraterone+Dutasteride	61.1	Male				White Non-Hispanic
1115089	abiraterone+Dutasteride	64.5	Male				White Non-Hispanic
1115090	abiraterone+Dutasteride	64.1	Male	112.89			White Non-Hispanic
1115091	abiraterone+Dutasteride	63.8	Male				White Non-Hispanic
1115092	abiraterone+Dutasteride	69.5	Male				White Non-Hispanic
1115093	abiraterone+Dutasteride	58.8	Male	299.8	1:DECEASED	28.8108	White Non-Hispanic
1115150	Trial 2 abiraterone +/- ARN509 (+ARN509)	67.7	Male	228.75			White Non-Hispanic
1115153	Enzalutamide with Correlative Assessments	39.6	Male				White Non-Hispanic
1115154	Standard of care enzalutamide	44.6	Male	8.9			White Non-Hispanic
1115156	Enzalutamide with Correlative Assessments		Male		1:DECEASED	29.8292	White Non-Hispanic
1115157	Enzalutamide with Correlative Assessments		Male	5.5			White Non-Hispanic
1115161	Enzalutamide with Correlative Assessments	65	Male	1000	1:DECEASED	4.53351	White Non-Hispanic
1115183	Trial 2 abiraterone +/- ARN509 (+ARN509)		Male	5.7	1:DECEASED	22.9961	White Non-Hispanic
1115190	abiraterone+Dutasteride	59.7	Male				White Non-Hispanic
1115200	Enzalutamide with Correlative Assessments		Male	9.6			White Non-Hispanic
1115202	Trial 2 abiraterone +/- ARN509 (+ARN509)		Male	15	0:LIVING	28.318	White Non-Hispanic
1115244	Enzalutamide with Correlative Assessments	62.9	Male	1713			White Non-Hispanic
1115245	Standard of care enzalutamide	58.9	Male	166			White Non-Hispanic
1115249	Enzalutamide with Correlative Assessments	71.3	Male	183			White Non-Hispanic
1115257	Enzalutamide with Correlative Assessments	55.9	Male	3118			White Non-Hispanic
1115263	Abiraterone no steroids	69	Male	288	0:LIVING	16.59	White Non-Hispanic
1115264	Abiraterone no steroids	67.1	Male	4.7	1:DECEASED	26.1827	White Non-Hispanic
1115265	Enzalutamide with Correlative Assessments	76.3	Male	13.4	1:DECEASED	14.2904	White Non-Hispanic
1115284	Enzalutamide with Correlative Assessments	73	Male	46	1:DECEASED	20.565	White Non-Hispanic
1115303	abiraterone+Dutasteride	61.7	Male				White Non-Hispanic
1115304	abiraterone+Dutasteride	62.6	Male				White Hispanic
1115305	abiraterone+Dutasteride	55.8	Male		0:LIVING	44.1853	White Non-Hispanic
1115306	abiraterone+Dutasteride	65.8	Male				White Non-Hispanic
1115307	abiraterone+Dutasteride	68.3	Male		1:DECEASED	33.8371	Asian
1115308	abiraterone+Dutasteride	53.1	Male		1:DECEASED	68.9882	White Non-Hispanic
1115309	abiraterone+Dutasteride	57.1	Male	14.5			White Non-Hispanic
1115310	abiraterone+Dutasteride	59.1	Male		1:DECEASED	29.6649	White Non-Hispanic
1115311	abiraterone+Dutasteride	59.5	Male		0:LIVING	33.8371	White Non-Hispanic
1115312	abiraterone+Dutasteride	55.9	Male				White Non-Hispanic
1115313	abiraterone+Dutasteride	60.8	Male		0:LIVING	52.4639	White Non-Hispanic
1115314	abiraterone+Dutasteride	52.3	Male	7.58			White Non-Hispanic
1115342	Enzalutamide with Correlative Assessments	64	Male	3.64	1:DECEASED	37.9106	White Non-Hispanic
1115343	Enzalutamide with Correlative Assessments	64.7	Male	15.3			White Non-Hispanic
1115362	Enzalutamide with Correlative Assessments	70.7	Male	10.9	0:LIVING	20.1708	White Non-Hispanic
1115372	Enzalutamide with Correlative Assessments	55.4	Male	3.7	1:DECEASED	23.0618	White Hispanic
1115378	Other: Carbo/Taxol	67.2	Male	9.02			White Non-Hispanic
1115442	Abiraterone no steroids	60.3	Male	1.53	0:LIVING	22.0762	White Non-Hispanic
1115444	Enzalutamide with Correlative Assessments	61.2	Male	47.8	1:DECEASED	17.707	White Non-Hispanic
1115463	Standard of care enzalutamide	58.8	Male	6			White Non-Hispanic
1115466	Abiraterone no steroids	58.1	Male	8.57			White Non-Hispanic
1115467	Enzalutamide with Correlative Assessments	57.6	Male		0:LIVING	19.4809	White Non-Hispanic
1115468	Standard of care enzalutamide	73.1	Male	47	1:DECEASED	9.98686	White Non-Hispanic
1115503	Enzalutamide with Correlative Assessments	60.7	Male				White Non-Hispanic
1115525	Standard of care abiraterone	60.8	Male	10			White Non-Hispanic
1115526	Enzalutamide with Correlative Assessments	65.5	Male	3.71	0:LIVING	24.8357	White Non-Hispanic
1115527	Alliance (Arm B-enzalutamide + abiraterone)	56.6	Male	320.2			White Non-Hispanic
1115531	Enzalutamide with Correlative Assessments	55.5	Male	3.4			White Non-Hispanic
1115544	Abiraterone no steroids	62.1	Male	57.07			White Non-Hispanic
1115549	Enzalutamide with Correlative Assessments	54.5	Male	4.4	0:LIVING	7.42444	White Non-Hispanic
1115550	Abiraterone no steroids	56.4	Male	13.6	0:LIVING	1.83968	White Non-Hispanic
1115554	Abiraterone no steroids	56.3	Male	45.4	1:DECEASED	15.1774	White Non-Hispanic
1115556	Standard of care enzalutamide	69.5	Male				White Non-Hispanic
1115569	Radium-223 (Xofigo)	48.8	Male	52.84			White Non-Hispanic
1115574	Abiraterone no steroids	46.8	Male	4.9			White Non-Hispanic
1115576	Standard of care abiraterone	64.7	Male	5.28			White Non-Hispanic
1115577	Standard of care enzalutamide	59.8	Male	18.88			White Non-Hispanic
1115578	Enzalutamide with Correlative Assessments	64.8	Male	2.6			White Non-Hispanic
1115581	Standard of care enzalutamide	62.6	Male	18			White Non-Hispanic
5115022	Standard of care enzalutamide	44.5	Male	1049.6			White Non-Hispanic
5115023	Standard of care abiraterone	64.6	Male	7.2			White Non-Hispanic
5115024	Other:Docetaxel	60.7	Male	6.6			White Non-Hispanic
5115026	Trial 1 abiraterone +/- ABT888 (+ABT)	50.5	Male	23.6			White Non-Hispanic
5115027	Screen Failure	44.8	Male	9.1			White Non-Hispanic
5115028	Other: Docetaxel	49.2	Male	2.8			White Non-Hispanic
5115029	Standard of care abiraterone	58.2	Male				White Non-Hispanic
5115030	Trial 1 abiraterone +/- ABT888 (+ABT)	63.1	Male		0:LIVING	1.67543	White Non-Hispanic
5115031	Standard of care abiraterone	66.2	Male	2.4	0:LIVING	20.2037	White Non-Hispanic
5115032	Other: Cabo in CRPC	69.8	Male	48.6			White Non-Hispanic
5115033	Trial 1 abiraterone +/- ABT888 (abi only)	66.7	Male	203.8			White Non-Hispanic
5115034	Other: Cabo in CRPC	56	Male	2.8	1:DECEASED	17.6741	White Non-Hispanic
5115057	Trial 1 abiraterone +/- ABT888 (+ABT)	58.7	Male	9.63			White Non-Hispanic
5115058	Trial 1 abiraterone +/- ABT888 (+ABT)	42.3	Male		1:DECEASED	13.1406	White Non-Hispanic
5115073	Standard of care enzalutamide	53.4	Male	4.4			White Non-Hispanic
5115075	Standard of care abiraterone	59.7	Male	7.7	1:DECEASED	10.7424	White Non-Hispanic
5115076	Standard of care abiraterone	52.5	Male	19.3			White Non-Hispanic
5115077	Standard of care enzalutamide	52.4	Male	56.2			White Non-Hispanic
5115078	Standard of care enzalutamide	59.7	Male	15			White Non-Hispanic
5115098	Other: Cabozantinib	57.4	Male				Black or African American
5115127	Standard of care abiraterone	51.5	Male	467			White Non-Hispanic
5115128	Trial 1 abiraterone +/- ABT888 (+ABT)	55.7	Male	20	1:DECEASED	39.3233	Black or African American
5115129	Trial 1 abiraterone +/- ABT888 (+ABT)	70	Male	3.75	1:DECEASED	9.23127	White Non-Hispanic
5115130	Trial 1 abiraterone +/- ABT888 (+ABT)	67.1	Male		0:LIVING	36.5637	White Non-Hispanic
5115152	Other: PSMA ADC	41.2	Male	18.1			White Non-Hispanic
5115158	Standard of care abiraterone	53.9	Male	5.5			White Non-Hispanic
5115160	Trial 1 abiraterone +/- ABT888 (+ABT)	74.6	Male	45.4	1:DECEASED	4.2707	White Non-Hispanic
5115186	Trial 1 abiraterone +/- ABT888 (abi only)	55.2	Male		0:LIVING	8.27858	White Non-Hispanic
5115187	Trial 1 abiraterone +/- ABT888 (+ABT)	47.1	Male	15.7			Black or African American
5115193	Other: Docetaxel	67.8	Male	8.5			White Non-Hispanic
5115194	Other: CC115	50.1	Male	362.7			White Non-Hispanic
5115195	Other: PSMA ADC	60.7	Male	4.86			White Non-Hispanic
5115196	Standard of care abiraterone	56.4	Male	28.1			White Non-Hispanic
5115197	Other: Docetaxel	50.3	Male				White Non-Hispanic
5115198	Other: PSMA-ADC	55.1	Male	24.5			White Non-Hispanic
5115199	N/E	49.7	Male	15.93			Asian
5115203	Trial 1 abiraterone +/- ABT888 (+ABT)	65.9	Male	16.3	1:DECEASED	12.8778	White Non-Hispanic
5115254	Trial 1 abiraterone +/- ABT888 (+ABT)	67.3	Male	6	0:LIVING	11.8922	Unknown or not reported
5115255	Trial 1 abiraterone +/- ABT888 (+ABT)	60.6	Male	11.66	1:DECEASED	14.8489	White Non-Hispanic
5115256	Other: Cabazitaxel	54.8	Male	4.7			White Non-Hispanic
5115258	Other: Carboplatin+Etopside	69.5	Male	8.14			White Non-Hispanic
5115259	Standard of care enzalutamide	63.7	Male	320			White Non-Hispanic
5115260	Standard of care abiraterone	57.6	Male		0:LIVING	6.5046	White Non-Hispanic
5115261	Standard of care abiraterone	45.8	Male	3.2			White Non-Hispanic
5115276	Trial 1 abiraterone +/- ABT888 (abi only)	70.7	Male	29.4	1:DECEASED	6.04468	Unknown or not reported
5115290	Other: Docetaxel	77.1	Male	19			White Non-Hispanic
5115291	Trial 1 abiraterone +/- ABT888 (+ABT)	59.9	Male				Unknown or not reported
5115327	Trial 1 abiraterone +/- ABT888 (abi only)	62.5	Male	23	0:LIVING	13.929	Unknown or not reported
5115359	Standard of care abiraterone	63.4	Male	34.7	1:DECEASED	2.92378	White Non-Hispanic
5115405	Trial 1 abiraterone +/- ABT888 (abi only)	63.4	Male	24.37	0:LIVING	10.5782	Unknown or not reported
5115406	Standard of care enzalutamide	59.6	Male	52.7			White Non-Hispanic
5115407	Enzalutamide with Correlative Assessments	54	Male	5.26			White Non-Hispanic
5115408	Trial 1 abiraterone +/- ABT888 (+ABT)	57.2	Male	46.74	0:LIVING	22.0105	White Non-Hispanic
5115409	Trial 1 abiraterone +/- ABT888 (+ABT)		Male		0:LIVING	11.6623	Unknown or not reported
5115410	Trial 1 abiraterone +/- ABT888 (+ABT)		Male		0:LIVING	2.72668	Unknown or not reported
5115411	N/E		Male				Unknown or not reported
5115412	Trial 1 abiraterone +/- ABT888 (+ABT)	58.2	Male	29.36	0:LIVING	6.73456	Unknown or not reported
5115501	N/E	61.5	Male	4.8			White Non-Hispanic
5115505	N/E		Male				White Non-Hispanic
5115506	Trial 1 abiraterone +/- ABT888 (+ABT)		Male				Unknown or not reported
5115528	Other: Docetaxel	63	Male	3.5			White Non-Hispanic
5115545	Other: UNK		Male				White Non-Hispanic
5115546	Other: Bicalutamide		Male				White Non-Hispanic
5115547	Other: Cabozantinib		Male				Black or African American
5115548	Other		Male				White Non-Hispanic
5115608	Other: DLL4/VEGF antibody OMP-305B83		Male				White Non-Hispanic
5115609	Standard of care abiraterone		Male		0:LIVING	1.97109	Unknown or not reported
5115610	Standard of care abiraterone		Male		0:LIVING	9.92116	White Non-Hispanic
5115611	Other: Docetaxel		Male				White Non-Hispanic
5115612	Other		Male				White Non-Hispanic
5115613	Standard of care abiraterone		Male				White Non-Hispanic
5115614	Standard of care abiraterone		Male				White Non-Hispanic
5115615	Standard of care abiraterone		Male		1:DECEASED	10.3482	Native American/ Alaska Native
5115648	Standard of care abiraterone		Male				White Non-Hispanic
5115650	Standard of care abiraterone		Male		1:DECEASED	5.88042	White Non-Hispanic
5115651	Other: Casodex		Male				White Hispanic
6115012	Other: Taxol	64.1	Male	27.4			White
6115013	Standard of care abiraterone	50.1	Male	20			White
6115014	Other: Post Abiraterone Acetate vs. Placebo	61.1	Male	8.3			White
6115114	Standard of care abiraterone	59.3	Male	0.6	1:DECEASED	16.4258	White
6115115	Standard of care enzalutamide	71.6	Male	4.1			White
6115116	Standard of care enzalutamide		Male	0.2	1:DECEASED	2.75953	White
6115117	Standard of care enzalutamide	55.1	Male	6.5			White
6115118	Standard of care abiraterone	65.6	Male	6.5			White
6115119	Standard of care enzalutamide	66	Male	5.6			White
6115120	Standard of care abiraterone	63.6	Male	28.4	1:DECEASED	16.6229	White
6115121	Standard of care enzalutamide	49.8	Male	8	1:DECEASED	20.7293	White
6115122	Standard of care abiraterone	53	Male	33.5			White
6115123	Standard of care enzalutamide	53.8	Male	57			White
6115124	Other: Abiraterone acetate + ipilimumab	69.1	Male	5.2	0:LIVING	35.8739	White
6115219	ARN509	55.2	Male	2.5			White
6115224	Standard of care abiraterone	71.8	Male	5.7			White
6115227	Other: Enzalutamide + Docetaxel	62.9	Male	28			White
6115233	Standard of care abiraterone	67.3	Male	>10			Black
6115234	Standard of care enzalutamide	56.3	Male	10.3	0:LIVING	32.8187	White Non-Hispanic
6115235	Standard of care enzalutamide	59.3	Male	5.3	0:LIVING	34.5598	White
6115236	Other: Casodex	68.2	Male	14.1	1:DECEASED	3.94218	White
6115237	Other: carbo + etoposide		Male	<0.05			White
6115242	Standard of care abiraterone	64.5	Male	32.67	1:DECEASED	17.5756	Pt Refused
6115247	Standard of care abiraterone	50.6	Male	5.2	1:DECEASED	44.0539	White Non-Hispanic
6115250	ARN509	64.3	Male	256.04			White
6115251	Standard of care enzalutamide	69	Male	53.6	1:DECEASED	3.64652	White Non-Hispanic
6115285	Standard of care enzalutamide	64.2	Male	24.43			White
6115286	Standard of care abiraterone	66	Male	4.58			White
6115288	Alliance (Arm A- enzalutamide only)	54.9	Male	159.28	0:LIVING	16.0315	Black
6115295	Standard of care abiraterone	44.9	Male	12.13			White
6115296	Standard of care enzalutamide	65.8	Male	3.7			White
6115317	Standard of care abiraterone	55.2	Male	4.9			White
6115319	Standard of care abiraterone	85.7	Male	29			White
6115320	Other: Casodex	63.8	Male	81.21			Black
6115321	Standard of care abiraterone	64.5	Male				White
6115322	Alliance (Arm A- enzalutamide only)		Male	13.73	0:LIVING	14.4875	White
6115323	Standard of care enzalutamide	64	Male	10	1:DECEASED	4.2707	White
6115381	Other: Carbo + docetaxel	52.2	Male	4.2			White
6115382	Standard of care enzalutamide	59.3	Male	5.9			White
6115383	Alliance (Arm B-enzalutamide + abiraterone)	58.2	Male		1:DECEASED	29.6649	Asian
6115385	Standard of care abiraterone	59.7	Male	219.19			White
6115386	Trial 3 post-abiraterone ARN 509 + everolimus	50.6	Male	7			White
6115387	Standard of care enzalutamide	73.9	Male	9.89			White
6115388	Other: Post-Docetaxel	72.8	Male	2.9			White
6115389	Standard of care abiraterone	78.7	Male	97.3			White
6115390	Standard of care enzalutamide	54.3	Male	9.6			White
6115391	Standard of care abiraterone	57.9	Male	5.595			White
6115392	AbiCabazi (Arm 1- abiraterone alone)	60.7	Male	4.9	1:DECEASED	9.00131	White
6115393	Standard of care abiraterone	65	Male	7.54			White
6115394	Other: Abiraterone acetate + ipilimumab	64.1	Male	14.01			White
6115395	Standard of care abiraterone	58.9	Male	90.9	0:LIVING	35.2497	White
6115396	Trial 3 post-abiraterone ARN 509 + everolimus	53.2	Male	9.47			White
6115397	Standard of care abiraterone		Male	11.31			White
6115398	Standard of care abiraterone	75.1	Male	19.6			White
6115399	AbiCabazi (Arm 1- abiraterone alone)	53.4	Male		0:LIVING	25.4928	White
6115400	Other: MLN0128 (mTORi)	62.7	Male	14.04			White
6115401	AbiCabazi (Arm 1- abiraterone alone)	84.4	Male	18.85			White
6115402	Standard of care abiraterone		Male	16275.1			Pt Refused
6115403	Other: MLN0128 (mTORi)	61.6	Male	31.7			White
6115427	Trial 3 post-abiraterone ARN 509 + everolimus	55.6	Male	4			White
6115590	Alliance (Arm A-enzalutamide only)		Male	4.4	0:LIVING	33.4757	White
6115592	Standard of care abiraterone		Male	6.5			White
6115593	Standard of care abiraterone		Male	3.77			White
6115594	Standard of care enzalutamide		Male	182.7	1:DECEASED	32.1288	Black
6115595	Abiraterone no steroids		Male		1:DECEASED	29.5007	White
6115596	Trial 3 post-abiraterone ARN 509 + everolimus		Male				White
6115597	Trial 2 abiraterone +/- ARN509 (+ARN509)		Male	12.57			White
6115598	Other: VT-464	53.6	Male	8			White
6115599	Trial 3 post-abiraterone ARN 509 + everolimus		Male	6.4			White
6115600	Alliance (Arm B-enzalutamide+abiraterone)		Male	10.49			White
6115601	Standard of care enzalutamide		Male	10.4			Pt Refused
6115603	Other: VT-464		Male	9.89			Asian
6115604	Alliance (Arm A-enzalutamide only)		Male	1.82			White
6115605	Trial 2 abiraterone +/- ARN509 (Abi only)		Male	28.5	1:DECEASED	14.159	White
9115035	Screen Failure		Male				Unknown or not reported
9115036	Screen Failure		Male				Unknown or not reported
9115037	Screen Failure		Male				Unknown or not reported
9115040	Standard of care abiraterone	42.6	Male	39			Black or African American
9115041	Standard of care enzalutamide	60.4	Male				White Non-Hispanic
9115042	abiraterone+Dutasteride	49.7	Male				White Non-Hispanic
9115045	abiraterone+Dutasteride	74.9	Male	>10			White Non-Hispanic
9115046	other - hospice	67.1	Male	0.68			White Non-Hispanic
9115047	pharmacodynamic abiraterone	67.1	Male	298	1:DECEASED	41.2286	White Non-Hispanic
9115048	Standard of care enzalutamide	68.7	Male	4.4			White Non-Hispanic
9115049	Standard of care abiraterone	53	Male	4.08			White Non-Hispanic
9115050	Standard of care enzalutamide	61.2	Male	9.3			White Non-Hispanic
9115051	Standard of care abiraterone	66.4	Male	5.5	1:DECEASED	29.4021	White Non-Hispanic
9115052	pharmacodynamic abiraterone	62.5	Male	5.2			White Non-Hispanic
9115055	Other: Docetaxel	65.2	Male	57.9			White Non-Hispanic
9115059	Standard of care abiraterone	49.3	Male	2	1:DECEASED	30.7162	White Non-Hispanic
9115060	Pharmacodynamic abiraterone	62	Male	182	0:LIVING	24.8357	White Non-Hispanic
9115061	Other: surveillance	65	Male	20			White Non-Hispanic
9115062	Other: Ketoconazole	60.8	Male	16			White Non-Hispanic
9115063	pharmacodynamic abiraterone	69.2	Male	10			White Non-Hispanic
9115064	pharmacodynamic abiraterone	59.1	Male	1915.08			White Non-Hispanic
9115065	pharmacodynamic abiraterone	68.6	Male	54.71	1:DECEASED	33.0815	White Non-Hispanic
9115066	Other: Docetaxel	64.9	Male	28.7			White Non-Hispanic
9115067	pharmacodynamic abiraterone	71.2	Male	446.5	1:DECEASED	28.0552	White Non-Hispanic
9115068	Standard of care enzalutamide	64.4	Male	2.4			White Non-Hispanic
9115069	pharmacodynamic abiraterone	62.9	Male	50.7	1:DECEASED	22.2076	White Non-Hispanic
9115070	Standard of care abiraterone	63.5	Male	325.58	1:DECEASED	23.3903	White Non-Hispanic
9115102	abiraterone+Dutasteride	58.9	Male	8.22	1:DECEASED	47.7661	White Non-Hispanic
9115104	Trial 1 abiraterone +/- ABT888 (+ABT)	52.6	Male		0:LIVING	2.43101	White Non-Hispanic
9115107	Standard of care abiraterone	71.4	Male	185			White Non-Hispanic
9115108	pharmacodynamic abiraterone		Male	46	1:DECEASED	18.7254	White Non-Hispanic
9115109	Standard of care abiraterone	54.5	Male	13.4	1:DECEASED	12.8121	White Non-Hispanic
9115111	Trial 1 abiraterone +/- ABT888 (+ABT)	72.2	Male	1.5	1:DECEASED	33.7385	White Non-Hispanic
9115171	pharmacodynamic abiraterone	68.1	Male	31.9			Unknown or not reported
9115173	pharmacodynamic abiraterone	42.5	Male	120.58	0:LIVING	23.3246	White Hispanic
9115174	pharmacodynamic abiraterone	75.9	Male	85.5	1:DECEASED	25.6242	White Non-Hispanic
9115175	pharmacodynamic abiraterone	69.8	Male	184	1:DECEASED	22.1419	White Non-Hispanic
9115180	Trial 1 abiraterone +/- ABT888 (+ABT)	68.3	Male	10			White Non-Hispanic
9115181	Trial 1 abiraterone +/- ABT888 (abi only)	61.5	Male	30	1:DECEASED	28.8765	White Non-Hispanic
9115182	Trial 1 abiraterone +/- ABT888 (abi only)	64.8	Male	8.59	1:DECEASED	45.0394	White Non-Hispanic
9115184	Standard of care abiraterone	62	Male	851.98			White Non-Hispanic
9115185	Standard of care enzalutamide	62	Male	14			White Non-Hispanic
9115324	pharmacodynamic abiraterone	72.5	Male	41.97	1:DECEASED	12.2536	White Non-Hispanic
9115325	pharmacodynamic abiraterone	48.1	Male	57	1:DECEASED	17.6084	White Non-Hispanic
9115338	Standard of care enzalutamide	52.5	Male		1:DECEASED	33.0158	White Non-Hispanic
9115339	Standard of care abiraterone	69.2	Male	2	1:DECEASED	12.0237	White Non-Hispanic
9115340	Standard of care enzalutamide	60.8	Male	95			White Non-Hispanic
9115341	Trial 1 abiraterone +/- ABT888 (+ABT)	60.5	Male	2.1	1:DECEASED	20.7293	White Non-Hispanic
9115415	pharmacodynamic abiraterone	75.2	Male	58.2			White Non-Hispanic
9115416	pharmacodynamic abiraterone	41.6	Male	38.9	1:DECEASED	28.4823	Black or African American
9115418	Standard of care enzalutamide	63.8	Male	13			Black or African American
9115420	Standard of care enzalutamide	59.3	Male	222			White Non-Hispanic
9115422	Standard of care abiraterone	63.9	Male	5.1	1:DECEASED	31.5375	White Non-Hispanic
9115423	Standard of care enzalutamide	45.8	Male	410			White Non-Hispanic
9115425	Standard of care abiraterone	61	Male	28	0:LIVING	17.8384	White Non-Hispanic
9115515	Standard of care enzalutamide	75.5	Male	50			White Non-Hispanic
9115516	Standard of care enzalutamide	60.3	Male	4.3			White Non-Hispanic
9115517	Standard of care abiraterone	68.3	Male	11	1:DECEASED	12.1222	White Non-Hispanic
9115519	Standard of care enzalutamide	63.9	Male	5			White Non-Hispanic
9115520	Standard of care enzalutamide	53.2	Male	3.7			White Non-Hispanic
9115521	Standard of care enzalutamide	64.3	Male	13			White Non-Hispanic
9115522	Standard of care abiraterone	58.7	Male	20	0:LIVING	10.5782	White Non-Hispanic
9115524	Standard of care enzalutamide	54.7	Male	2150	1:DECEASED	3.51511	White Non-Hispanic
9115538	pharmacodynamic abiraterone	58.3	Male	1200			Black or African American
9115539	Standard of care abiraterone	64.7	Male	16	1:DECEASED	18.4297	White Non-Hispanic
9115540	Standard of care enzalutamide	54.5	Male	3.3			Unknown or not reported
9115541	Standard of care abiraterone	69.1	Male	0.95			Native American/ Alaska Native
9115551	pharmacodynamic abiraterone	73	Male	21.9	0:LIVING	16.5243	Unknown or not reported
9115552	pharmacodynamic abiraterone	54.2	Male	104.7	0:LIVING	6.37319	White Non-Hispanic
9115553	pharmacodynamic abiraterone	62.3	Male	306.3			Unknown or not reported
9115555	Standard of care enzalutamide	66.5	Male	13.8	0:LIVING	4.56636	White Non-Hispanic
9115566	pharmacodynamic abiraterone	63.2	Male	80	1:DECEASED	23.3246	White Non-Hispanic
9115567	Standard of care enzalutamide	55.7	Male	8.3			Unknown or not reported
9115568	Standard of care enzalutamide	61.4	Male	8.8			Unknown or not reported
9115570	Enzalutamide with Correlative Assessments	61.2	Male		0:LIVING	25	White Non-Hispanic
9115571	pharmacodynamic abiraterone	56.9	Male	380			White Non-Hispanic
9115572	Standard of care abiraterone	64.4	Male	177	1:DECEASED	18.134	White Non-Hispanic
9115575	Standard of care enzalutamide	55.5	Male	55	0:LIVING	26.7083	White Non-Hispanic
9115580	Standard of care abiraterone	53.3	Male	23			White Non-Hispanic
9115585	Standard of care enzalutamide	63.8	Male	16.1			White Non-Hispanic
9115586	Standard of care abiraterone	65.3	Male	190	1:DECEASED	15.3745	White Non-Hispanic
13115262	Other: Provenge	59.3	Male	80			Black or African American
13115277	Other: Cabo in CRPC	54.4	Male	7.1			Black or African American
13115379	Other: Provenge	43.6	Male	15.4			Black or African American
13115404	Other: BAY1161909, paclitaxel	50.5	Male				Black or African American
13115443	Other: Bicalutamide	55	Male	410.55			Black or African American
13115464	Other: Provenge	50.8	Male	6.6			Black or African American
13115465	Standard of care abiraterone	58	Male	4.6	0:LIVING	27.1025	Black or African American
96115135	Standard of care abiraterone	62.1	Male	19.87	1:DECEASED	57.2602	Unknown or not reported
96115137	Standard of care enzalutamide	71.5	Male	4.1			White Non-Hispanic
96115138	Standard of care abiraterone	65.4	Male	18			More than one race
96115139	Standard of care abiraterone	58.8	Male	26			White Non-Hispanic
96115140	Standard of care abiraterone	89	Male	53.6	1:DECEASED	20.8607	Asian
96115141	Standard of care abiraterone	60.5	Male	1.8			White Non-Hispanic
96115142	Standard of care enzalutamide	59.1	Male	5.2			White Non-Hispanic
96115143	MLN8237	84	Male	12			Unknown or not reported
96115144	MLN8237	53.7	Male				White Non-Hispanic
96115145	MLN8237	70.3	Male	16			More than one race
96115146	MLN8237	75.7	Male	9.8			White Non-Hispanic
96115163	Standard of care abiraterone	62.7	Male	15.84			White Non-Hispanic
96115164	MLN8237	78.7	Male	1.9			Unknown or not reported
96115165	MLN8237	86.1	Male	0.9			White Non-Hispanic
96115204	Standard of care enzalutamide	72.1	Male	20			White Non-Hispanic
96115206	MLN8237	61.2	Male	2.5			White Non-Hispanic
96115207	Standard of care enzalutamide	54.5	Male	7	0:LIVING	30.5848	White Non-Hispanic
96115208	Standard of care abiraterone	62.2	Male	1000			Unknown or not reported
96115209	Standard of care abiraterone	56.9	Male	19			White Non-Hispanic
96115210	Standard of care abiraterone	64.2	Male	141			Black or African American
96115211	Standard of care abiraterone	66.5	Male	6.5			White Non-Hispanic
96115213	Standard of care abiraterone	64.4	Male	7.4			White Non-Hispanic
96115214	Standard of care abiraterone	80.3	Male	6			White Non-Hispanic
96115215	Standard of care enzalutamide	55.8	Male	11			Unknown or not reported
96115266	Standard of care abiraterone	66.9	Male	968.7			White Non-Hispanic
96115269	Standard of care abiraterone	64.4	Male	2.3			White Non-Hispanic
96115272	MLN8237	62.3	Male	1.5			White Non-Hispanic
96115273	MLN8237	58.4	Male				Black or African American
96115274	MLN8237	66.5	Male	57.9			White Non-Hispanic
96115275	MLN8237	59.9	Male	3.3			White Non-Hispanic
96115292	MLN8237	67.3	Male	19.69			White Non-Hispanic
96115294	MLN8237	62.7	Male	15.8			White Non-Hispanic
96115472	Standard of care enzalutamide	57.4	Male	75	0:LIVING	32.7858	Black or African American
96115473	Standard of care enzalutamide	58.1	Male	4.3	0:LIVING	29.6649	Unknown or not reported
96115474	Standard of care enzalutamide	57.4	Male	8.6			White Hispanic
96115475	Standard of care abiraterone	60.4	Male	8			White Hispanic
96115476	Standard of care abiraterone	65.6	Male				White Non-Hispanic
96115479	MLN8237	67.2	Male	104.82			White Non-Hispanic
96115480	MLN8237	67	Male	4.5			White Non-Hispanic
96115482	MLN8237	56.5	Male	17			Unknown or not reported
96115485	MLN8237	67	Male	512.6			More than one race
96115487	MLN8237	52.8	Male	47.6			White Non-Hispanic
96115489	MLN8237	62.6	Male	6.6			White Non-Hispanic
96115490	Other: carbo/etoposide	39.7	Male				White Non-Hispanic
96115491	MLN8237	60.7	Male	10			White Non-Hispanic
96115493	MLN8237	57.2	Male	9			White Non-Hispanic
96115494	Other: Abiraterone +/- GDC0068/Placebo	62.8	Male	8.22			White Non-Hispanic
96115495	Standard of care enzalutamide	49.3	Male				Unknown or not reported
96115496	Standard of care enzalutamide	62	Male	8.568			White Non-Hispanic
96115497	Standard of care enzalutamide	49.7	Male		0:LIVING	8.31143	White Non-Hispanic
96115498	Standard of care enzalutamide	49.3	Male	2.8	0:LIVING	28.3509	White Non-Hispanic
96115500	Standard of care enzalutamide	52.1	Male	3.7			White Non-Hispanic
96115508	MLN8237	58.8	Male	9.5			Unknown or not reported
96115509	MLN8237	57.9	Male				White Non-Hispanic
96115513	Standard of care abiraterone	66.9	Male	4.3	1:DECEASED	16.6229	White Non-Hispanic
96115616	MLN8237	58.8	Male	6.9			White Non-Hispanic
96115617	MLN8237	66.9	Male	1.15			White Non-Hispanic
96115619	MLN8237	58.7	Male	8.24			White Non-Hispanic
96115622	MLN8237	67.3	Male	0.44			White Non-Hispanic
96115623	MLN8237	65.9	Male	28.4			White Non-Hispanic
96115624	MLN8237	60.6	Male	11.1			White Non-Hispanic
96115626	MLN8237	67.4	Male	0.8			White Non-Hispanic
96115629	MLN8237	64.5	Male	72.84			White Non-Hispanic
96115630	MLN8237	61.3	Male	10.7			Unknown or not reported
96115631	MLN8237	64.3	Male	26.4			White Non-Hispanic
96115638	MLN8237	62.2	Male	6.3			White Non-Hispanic
96115639	MLN8237	56.4	Male	4.61	1:DECEASED	8.93561	White Non-Hispanic
96115640	MLN8237	62.6	Male	4.38			White Hispanic
96115641	MLN8237	65.5	Male	92			Asian
96115642	MLN8237	63.3	Male	67			White Hispanic
96115643	MLN8237	67.7	Male	5.16			White Non-Hispanic
96115645	Standard of care enzalutamide	64.4	Male	4.2			White Hispanic
96115646	MLN8237	67.2	Male	2.626			Unknown or not reported
97115001	Standard of care abiraterone	57.5	Male	4.7			White Non-Hispanic
97115002	Other: Bicalutamide	68.3	Male				White Non-Hispanic
97115003	Standard of care abiraterone	59.9	Male	21			White Non-Hispanic
97115005	Standard of care abiraterone	57.3	Male	137			White Non-Hispanic
97115006	Other: Bicalutamide	38.6	Male	57			Black or African American
97115007	Trial 4 post-abiraterone Olaparib	64.3	Male	10			White Non-Hispanic
97115009	Standard of care abiraterone	71.3	Male	>1000			White Non-Hispanic
97115071	Trial 4 post-abiraterone Olaparib	60.6	Male	2800			White Non-Hispanic
97115074	Standard of care abiraterone	68.4	Male	100.9			White Non-Hispanic
97115079	Olaparib	68.4	Male	2.2			White Non-Hispanic
97115095	Trial 4 post-abiraterone Olaparib	62.8	Male	32			Asian
97115125	Standard of care abiraterone	55	Male	17	0:LIVING	3.94218	White Non-Hispanic
97115131	Trial 4 post-abiraterone Olaparib	50.7	Male	190			White Non-Hispanic
97115147	Trial 4 post-abiraterone Olaparib	66.4	Male	100.9			White Non-Hispanic
97115148	Trial 4 post-abiraterone Olaparib	49.7	Male	42			White Non-Hispanic
97115151	Standard of care abiraterone	58.6	Male	28.7			White Non-Hispanic
97115166	Trial 4 post-abiraterone Olaparib	53.4	Male	13			White Non-Hispanic
97115167	Trial 4 post-abiraterone Olaparib	61.4	Male	>2000			Black or African American
97115188	Trial 4 post-abiraterone Olaparib	65.3	Male	400			Asian
97115278	Trial 4 post-abiraterone Olaparib	55.2	Male	166			White Non-Hispanic
97115280	Standard of care enzalutamide	80.6	Male	160			White Non-Hispanic
97115281	Trial 4 post-abiraterone Olaparib	67.3	Male	152			White Non-Hispanic
97115315	Olaparib	68	Male	152			White Non-Hispanic
97115316	Olaparib	64.1	Male	43			White Non-Hispanic
97115330	Trial 4 post-abiraterone Olaparib	60	Male	8.7			White Non-Hispanic
97115331	Trial 4 post-abiraterone Olaparib	61.5	Male	14			White Non-Hispanic
97115333	Olaparib	67.3	Male	766			White Non-Hispanic
97115335	Trial 4 post-abiraterone Olaparib	59.3	Male	43			White Non-Hispanic
97115337	Trial 4 post-abiraterone Olaparib	49.3	Male				White Non-Hispanic
97115358	Trial 4 post-abiraterone Olaparib	52.5	Male				White Non-Hispanic
97115363	Standard of care enzalutamide	53.1	Male	20.8	0:LIVING	20.1708	White Non-Hispanic
97115365	Standard of care enzalutamide	47.2	Male	11.24			White Non-Hispanic
97115368	Standard of care enzalutamide	54.4	Male	27	0:LIVING	30.3876	White Non-Hispanic
97115374	N/E		Male				Unknown or not reported
97115375	N/E		Male				Unknown or not reported
97115376	N/E		Male				Unknown or not reported
97115447	Standard of care abiraterone	52.6	Male	45			Black or African American
97115448	Standard of care abiraterone	75.1	Male	180			White Non-Hispanic
97115449	Standard of care abiraterone	71.1	Male	4005			White Non-Hispanic
97115453	Standard of care enzalutamide	73.3	Male				Unknown or not reported
97115454	Standard of care enzalutamide	66.9	Male	95			White Non-Hispanic
97115456	Olaparib	61.5	Male	9.1			White Non-Hispanic
97115558	Other: Cabazitaxel	60.7	Male	70			White Non-Hispanic
97115560	Other: Cabazitaxel	57.1	Male	13			White Non-Hispanic
97115561	Standard of care enzalutamide	64	Male				White Non-Hispanic
97115563	Standard of care abiraterone	60.9	Male	75.5			White Non-Hispanic
97115564	Standard of care abiraterone	60.1	Male	105.7			White Non-Hispanic

## Sheet: TCGA-PRAD
SuppTab. 1. Patient clinical phenotype information
submitter_id.samples	additional_pharmaceutical_therapy	additional_radiation_therapy	age_at_initial_pathologic_diagnosis	batch_number	bcr	bcr_followup_barcode	bcr_followup_uuid	submitter_id	biochemical_recurrence	bone_scan_results	clinical_M	clinical_T	day_of_dcc_upload	day_of_form_completion	days_to_bone_scan_performed	days_to_diagnostic_computed_tomography_performed	days_to_diagnostic_mri_performed	days_to_first_biochemical_recurrence	days_to_initial_pathologic_diagnosis	days_to_new_tumor_event_after_initial_treatment	days_to_psa	days_to_second_biochemical_recurrence	days_to_third_biochemical_recurrence	diagnostic_ct_abd_pelvis_performed	diagnostic_ct_abd_pelvis_result	diagnostic_mri_performed	file_uuid	followup_case_report_form_submission_reason	followup_treatment_success	gleason_score	histological_type_other	history_of_neoadjuvant_treatment	informed_consent_verified	initial_pathologic_diagnosis_method	laterality	lost_follow_up	lymphnodes_examined	month_of_dcc_upload	month_of_form_completion	new_neoplasm_event_occurrence_anatomic_site	new_neoplasm_event_type	new_neoplasm_occurrence_anatomic_site_text	new_tumor_event_after_initial_treatment	number_of_lymphnodes_examined	number_of_lymphnodes_positive_by_he	other_dx	pathologic_N	pathologic_T	patient_death_reason
TCGA-J9-A8CN-01A			53	357.55.0	Nationwide Children's Hospital			TCGA-J9-A8CN	NO		M0	T1c	22						0		963			NO		NO	3F2D2A35-FA51-4262-ACF4-030CB3F7BD58			6		No	YES	Core needle biopsy	Bilateral		NO	12								Yes, History of Prior Malignancy		T3a
TCGA-V1-A8MM-01A	NO	YES	60	389.51.0	Nationwide Children's Hospital	TCGA-V1-A8MM-F69416	B309B20B-78D8-4EEA-AF82-B78EA611F897	TCGA-V1-A8MM	YES		M0	T2b	22	9				990			990			NO		NO	617C74FF-CCFA-4B19-92AA-38C60D5427BE	Scheduled Follow-up Submission	Partial Remission/Response	7		No	YES	Core needle biopsy	Bilateral	NO	YES	12	1		Biochemical evidence of disease		YES	10	0	No	N0	T3a
TCGA-EJ-A46H-01A			60	285.66.0	Nationwide Children's Hospital	TCGA-EJ-A46H-F64713	3A0C7921-3A63-4F16-946C-34C90EEFB542	TCGA-EJ-A46H	NO	Normal (no evidence of prostate cancer) [cM0]	M0	T1c	22	10	-6				0		131						1B9226AF-E59C-4CC7-B018-2B2992C02C79	Scheduled Follow-up Submission	Complete Remission/Response	7		No	YES	Core needle biopsy	Bilateral	NO	YES	12	9				NO	6		No	N0	T2c
TCGA-HC-7078-01A			69	184.82.0	Nationwide Children's Hospital	TCGA-HC-7078-F47785	F203FC37-1D0A-4D4C-9572-C0E34E8C13BD	TCGA-HC-7078		Normal (no evidence of prostate cancer) [cM0]	M0	T1c	22	28					0		1409			NO	No Evidence of Extraprostatic Extension	NO	94558DAE-9D68-4437-8617-60C1EFF1BDAA	Scheduled Follow-up Submission	Complete Remission/Response	7		No	YES	Core needle biopsy	Bilateral	NO	YES	12	8				NO	3	0	No	N0	T3a
TCGA-VN-A88K-01A			58	357.55.0	Nationwide Children's Hospital	TCGA-VN-A88K-F62590	B3F4B606-68A9-4D0E-8928-AEBC54A82A82	TCGA-VN-A88K	NO	Equivocal	M0	T1c	22	22	24	24	-48		0		776			YES	No Evidence of Extraprostatic Extension	YES	C2C79C98-1A76-423F-9340-C82D39B045AC	Scheduled Follow-up Submission	Complete Remission/Response	8		No	YES	Core needle biopsy	Bilateral	YES	YES	12	12				NO	37	15	No	N1	T3a
TCGA-2A-A8VL-01A			51	389.51.0	Nationwide Children's Hospital	TCGA-2A-A8VL-F71759	6E1A6CED-30C0-4A4D-A550-82214C73826D	TCGA-2A-A8VL	NO	Normal (no evidence of prostate cancer) [cM0]	M0		22	31	21				0		585			NO		NO	7E2ED8FD-7842-4722-A070-37896CF6ABD5	Scheduled Follow-up Submission	Complete Remission/Response	6		No	YES	Core needle biopsy	Left	NO	YES	12	3				NO	15	0	No	N0	T2b
TCGA-HC-7821-01A	NO	NO	54	184.82.0	Nationwide Children's Hospital	TCGA-HC-7821-F66038	C48358EB-64C7-4A65-80B2-704EF4430A54	TCGA-HC-7821	NO		M0		22	1				950	0		236						C91CCE5C-9A46-4D44-83D0-0079CA2CF664	Scheduled Follow-up Submission	Progressive Disease	8		No	YES	Core needle biopsy	Bilateral	NO	YES	12	10		Biochemical evidence of disease		YES	7	2	Yes	N1	T3b
TCGA-J4-A67K-01A			68	312.65.0	Nationwide Children's Hospital	TCGA-J4-A67K-F63849	168BC06B-49EA-4E55-B90A-9AE194B4751B	TCGA-J4-A67K	NO		M0	T2b	22	20					0		557						6E1A01A3-BADF-49B0-BB0F-3A7A8F57D512	Scheduled Follow-up Submission		7		No	YES	Core needle biopsy	Bilateral	NO	NO	12	8				NO			No		T2c
TCGA-ZG-A9LN-01A			57	429.43.0	Nationwide Children's Hospital	TCGA-ZG-A9LN-F67937	8F010393-86FF-480A-9767-28FDC8B20E78	TCGA-ZG-A9LN	NO	Normal (no evidence of prostate cancer) [cM0]	M0	T1c	22	13	3	9	7		0		90			YES	No Evidence of Extraprostatic Extension	YES	A90EB1A7-EC78-4F3F-8306-E75058944FEF	Scheduled Follow-up Submission	Stable Disease	9		No	YES	Core needle biopsy	Bilateral	NO	YES	12	11				NO	10	6	No	N1	T3b
TCGA-M7-A721-01A			70	331.61.0	Nationwide Children's Hospital	TCGA-M7-A721-F61812	36307282-B9D2-4E36-96D7-F78B9BD174C0	TCGA-M7-A721	NO	Normal (no evidence of prostate cancer) [cM0]	M0	T1c	22	7	-8		-8		0		162			NO		YES	3D694E89-B0B3-4F5A-A855-BCD404BA2A34	Scheduled Follow-up Submission		7		No	YES	Core needle biopsy	Bilateral	YES	NO	12	7							No		T2c
TCGA-V1-A9OH-01A			63	429.43.0	Nationwide Children's Hospital	TCGA-V1-A9OH-F69402	F96DE106-B3FD-46A2-A166-6A2B66795520	TCGA-V1-A9OH	NO		M0	T1c	22	9							1253			NO		NO	B2106A58-7028-4242-8EC3-2D71FF6E2427	Scheduled Follow-up Submission		8		No	YES	Core needle biopsy	Right	NO	NO	12	1							No		T2b
TCGA-HC-A8D0-01A			61	370.53.0	Nationwide Children's Hospital	TCGA-HC-A8D0-F68682	E6F23D28-AA33-499E-8D23-9E3DD9DC0687	TCGA-HC-A8D0	NO	Normal (no evidence of prostate cancer) [cM0]	M0	T1c	22	10	11	11	14		0		110			YES	No Evidence of Extraprostatic Extension	YES	102A429F-D34E-43BF-B169-A79A80C9EA93	Scheduled Follow-up Submission	Complete Remission/Response	7		No	YES	Core needle biopsy	Left	NO	YES	12	12				NO	10	0	No	N0	T2a
TCGA-CH-5768-01A			72	91.78.0	Nationwide Children's Hospital	TCGA-CH-5768-F28998	d9b4ec26-42ca-4305-9906-1b29416d423c	TCGA-CH-5768	NO	Normal (no evidence of prostate cancer) [cM0]	M0		22	15	30	30			0		634			YES	No Evidence of Extraprostatic Extension	NO	7874749D-16DE-4D1E-8E52-F734E4B4EA97	Scheduled Follow-up Submission	Complete Remission/Response	6		No	YES	Core needle biopsy	Bilateral		YES	12	2				NO	16	0	No	N0	T3a
TCGA-CH-5768-11A			72	91.78.0	Nationwide Children's Hospital	TCGA-CH-5768-F28998	d9b4ec26-42ca-4305-9906-1b29416d423c	TCGA-CH-5768	NO	Normal (no evidence of prostate cancer) [cM0]	M0		22	15	30	30			0		634			YES	No Evidence of Extraprostatic Extension	NO	7874749D-16DE-4D1E-8E52-F734E4B4EA97	Scheduled Follow-up Submission	Complete Remission/Response	6		No	YES	Core needle biopsy	Bilateral		YES	12	2				NO	16	0	No	N0	T3a
TCGA-KK-A7B1-01A			65	331.61.0	Nationwide Children's Hospital	TCGA-KK-A7B1-F70517	566BA8ED-961C-4965-860E-E5DF35267E2F	TCGA-KK-A7B1	NO		M0	T1c	22	24			52		0		179			NO		YES	FE3FD0D2-7603-43CE-9881-0C7ED3352C67	Scheduled Follow-up Submission		7		No	YES	Core needle biopsy	Bilateral	NO	YES	12	2					21	0	No	N0	T3a
TCGA-KK-A7B1-11A			65	331.61.0	Nationwide Children's Hospital	TCGA-KK-A7B1-F70517	566BA8ED-961C-4965-860E-E5DF35267E2F	TCGA-KK-A7B1	NO		M0	T1c	22	24			52		0		179			NO		YES	FE3FD0D2-7603-43CE-9881-0C7ED3352C67	Scheduled Follow-up Submission		7		No	YES	Core needle biopsy	Bilateral	NO	YES	12	2					21	0	No	N0	T3a
TCGA-2A-A8VX-01A			70	389.51.0	Nationwide Children's Hospital	TCGA-2A-A8VX-F71804	24877403-12D1-40B7-8F7F-67714B8EAC8A	TCGA-2A-A8VX	NO	Normal (no evidence of prostate cancer) [cM0]	M0	T2c	22	31	32	32	89		0		1033			YES	Extraprostatic Extension Localized (e.g. seminal vesicles)	YES	04172A7C-2055-4D30-A222-7DBF32487EB6	Scheduled Follow-up Submission	Complete Remission/Response	8		No	YES	Core needle biopsy	Bilateral	NO	YES	12	3				NO	16	0	No	N0	T3b
TCGA-V1-A8MK-01A			41	370.53.0	Nationwide Children's Hospital	TCGA-V1-A8MK-F69460	3C918934-FBCB-4A6A-9A5B-91B5AD4E11E1	TCGA-V1-A8MK	YES		M0	T2a	22	9							-1			NO		NO	06EC9AB6-C87B-4F9A-9178-E284ADEA8122	Scheduled Follow-up Submission	Complete Remission/Response	6		No	YES	Core needle biopsy	Bilateral	NO	NO	12	1				NO			No	N0	T2c
TCGA-HC-A8D1-01A			68	370.53.0	Nationwide Children's Hospital	TCGA-HC-A8D1-F68683	E0E236CF-9CE8-4AF0-B32C-E790137659A9	TCGA-HC-A8D1	NO	Normal (no evidence of prostate cancer) [cM0]	M0	T2	22	10	14				0		168			NO		NO	41322EC0-2430-40D7-8FE4-C3D781B1471F	Scheduled Follow-up Submission	Complete Remission/Response	7		No	YES	Core needle biopsy	Bilateral	NO	YES	12	12				NO	6	0	No	N0	T2c
TCGA-KK-A7AY-01A			60	348.57.0	Nationwide Children's Hospital	TCGA-KK-A7AY-F70514	4C10A835-ABED-4297-911B-6A77AAF39835	TCGA-KK-A7AY	NO		M0	T2a	22	24					0		1572			NO		NO	8A297B87-4DA0-4143-BA3F-04DC27C0FAD4	Scheduled Follow-up Submission	Stable Disease	7		No	YES	Core needle biopsy	Bilateral	NO	YES	12	2				NO	8	0	No	N0	T2c
TCGA-KK-A7AY-11A			60	348.57.0	Nationwide Children's Hospital	TCGA-KK-A7AY-F70514	4C10A835-ABED-4297-911B-6A77AAF39835	TCGA-KK-A7AY	NO		M0	T2a	22	24					0		1572			NO		NO	8A297B87-4DA0-4143-BA3F-04DC27C0FAD4	Scheduled Follow-up Submission	Stable Disease	7		No	YES	Core needle biopsy	Bilateral	NO	YES	12	2				NO	8	0	No	N0	T2c
TCGA-KK-A8IJ-01A			59	357.55.0	Nationwide Children's Hospital			TCGA-KK-A8IJ	NO	Normal (no evidence of prostate cancer) [cM0]	M0	T3a	22		42	42			0		167			YES	No Evidence of Extraprostatic Extension	NO	540A35C2-869F-49E7-98FF-D05244097700			7		No	YES	Core needle biopsy	Bilateral		YES	12						34	1	No	N1	T3b
TCGA-KK-A8IJ-11A			59	357.55.0	Nationwide Children's Hospital			TCGA-KK-A8IJ	NO	Normal (no evidence of prostate cancer) [cM0]	M0	T3a	22		42	42			0		167			YES	No Evidence of Extraprostatic Extension	NO	540A35C2-869F-49E7-98FF-D05244097700			7		No	YES	Core needle biopsy	Bilateral		YES	12						34	1	No	N1	T3b
TCGA-YL-A8SF-01A			62	389.51.0	Nationwide Children's Hospital	TCGA-YL-A8SF-F67270	F29A4E05-D3D7-4B3F-911E-1348B995CE66	TCGA-YL-A8SF	NO	Normal (no evidence of prostate cancer) [cM0]	M0		22	3	29	22			0		1247			YES	No Evidence of Extraprostatic Extension	NO	5270073F-3337-4CC1-89F2-CA3E3492F609	Scheduled Follow-up Submission	Stable Disease	8		No	YES	Core needle biopsy	Bilateral	NO	YES	12	11				NO	2	0	No	N0	T3b
TCGA-KK-A8I4-01A	YES	NO	64	370.53.0	Nationwide Children's Hospital	TCGA-KK-A8I4-F70491	92F35EA3-EE5F-43AB-BF17-BD08D89E46DE	TCGA-KK-A8I4	NO	Normal (no evidence of prostate cancer) [cM0]	M0	T2c	22	24	70		70	2162	0	2162	1964			NO		YES	DA7131CA-1D3F-4534-93A5-31DCC9685C14	Scheduled Follow-up Submission		7		No	YES	Core needle biopsy	Left	NO	YES	12	2		Biochemical evidence of disease		YES	15	1	No	N1	T3b
TCGA-KK-A8I4-11A	YES	NO	64	370.53.0	Nationwide Children's Hospital	TCGA-KK-A8I4-F70491	92F35EA3-EE5F-43AB-BF17-BD08D89E46DE	TCGA-KK-A8I4	NO	Normal (no evidence of prostate cancer) [cM0]	M0	T2c	22	24	70		70	2162	0	2162	1964			NO		YES	DA7131CA-1D3F-4534-93A5-31DCC9685C14	Scheduled Follow-up Submission		7		No	YES	Core needle biopsy	Left	NO	YES	12	2		Biochemical evidence of disease		YES	15	1	No	N1	T3b
TCGA-X4-A8KS-01A			61	370.53.0	Nationwide Children's Hospital	TCGA-X4-A8KS-F67714	7D6D8ABD-6FA8-4512-8640-741D82FEA69F	TCGA-X4-A8KS	NO		M0	T2c	22	10					0		797			NO		NO	4F0DF459-B66B-4914-9325-A2EF5E77176E	Scheduled Follow-up Submission	Partial Remission/Response	7		No	YES	Core needle biopsy	Bilateral	NO	NO	12	11				NO			No		T2c
TCGA-YL-A9WX-01A			68	429.43.0	Nationwide Children's Hospital	TCGA-YL-A9WX-F58515	840FDC97-215B-429A-B3C5-C7EDF09233DF	TCGA-YL-A9WX	YES	Abnormal (not related to prostate cancer)	M0	T3a	22	12	34	37	41	1506	0	1506	1610			YES	No Evidence of Extraprostatic Extension	YES	1194797A-114A-4A56-9B91-BE81344A5A02	Additional New Tumor Event		9		No	YES	Core needle biopsy	Bilateral	NO	YES	12	4		Biochemical evidence of disease		YES	11	1	No	N1	T3b
TCGA-VP-A87C-01A			67	357.55.0	Nationwide Children's Hospital	TCGA-VP-A87C-F64470	3EDCD3C2-A6E2-4134-8AA1-E317D7DD44BF	TCGA-VP-A87C	NO	Normal (no evidence of prostate cancer) [cM0]	M0	T1c	22	3	14	14			0		1690			YES	No Evidence of Extraprostatic Extension	NO	7B507D8E-9A57-4973-8BD2-87E8D8C341AD	Scheduled Follow-up Submission	Complete Remission/Response	7		No	YES	Core needle biopsy	Bilateral	YES	YES	12	9				NO	12	0	No	N0	T2c
TCGA-J4-AATZ-01A			66	429.43.0	Nationwide Children's Hospital			TCGA-J4-AATZ	NO	Normal (no evidence of prostate cancer) [cM0]	M0		22		33	23	23		0		386				No Evidence of Extraprostatic Extension	YES	7062C4BE-59C0-4530-988C-6CB85BE6F40C			9		No	YES	Core needle biopsy	Bilateral		YES	12						4	0	No	N0	T3a
TCGA-YL-A8SO-01B			64	389.51.0	Nationwide Children's Hospital	TCGA-YL-A8SO-F67275	B828DAA8-ED44-4C24-8574-31B095BC0579	TCGA-YL-A8SO	NO		M0	T1a	22	3					0		3247						46ABD9FF-D72D-40BD-B3C0-B8B0192DBAE4	Scheduled Follow-up Submission	Stable Disease	9		No	YES	Transurethral resection (TURBT)	Bilateral	NO	NO	12	11				NO			No		T3a
TCGA-EJ-5505-01A			57	91.78.0	Nationwide Children's Hospital	TCGA-EJ-5505-F46206	7272BBED-E69B-42D3-852B-4AFC6879D750	TCGA-EJ-5505	NO	Normal (no evidence of prostate cancer) [cM0]	M0	T1c	22	3	12	12			0		448			YES	No Evidence of Extraprostatic Extension	NO	8374339D-2BD9-45EB-891E-22A44FBF4E46	Scheduled Follow-up Submission	Complete Remission/Response	7		No	YES	Core needle biopsy	Bilateral	NO	YES	12	8				NO	24	0	No	N0	T2c
TCGA-HC-7748-01A			60	184.82.0	Nationwide Children's Hospital	TCGA-HC-7748-F48774	162AB3A3-2F1B-4273-8602-F955C1C20DE2	TCGA-HC-7748					22	20					0		99						1FCB5FF3-B85E-40C1-B36D-6685C85584F1	Scheduled Follow-up Submission	Complete Remission/Response	6		No	YES	Core needle biopsy	Right	NO	YES	12	9				NO	10	0	Yes	N0	T2a
TCGA-Y6-A9XI-01A			72	429.43.0	Nationwide Children's Hospital	TCGA-Y6-A9XI-F68012	C0F9B2D2-8EC9-4958-B0D3-0D38D809ECB1	TCGA-Y6-A9XI	NO				22	1					0		519			NO		NO	B66079A4-243D-48B1-B31D-A003701F0B89	Scheduled Follow-up Submission	Complete Remission/Response	8		No	YES	Core needle biopsy	Bilateral	NO	YES	12	12				NO	4	0	No	N0
TCGA-HC-A6AQ-01A			60	312.65.0	Nationwide Children's Hospital			TCGA-HC-A6AQ		Normal (no evidence of prostate cancer) [cM0]	M0	T1c	22		15				0					NO		NO	5AA8377C-B63D-49A6-BDC8-FDEE27B0F16D			7		No	YES	Core needle biopsy	Bilateral		NO	12								Yes, History of Prior Malignancy		T2c
TCGA-KC-A7FA-01A			63	348.57.0	Nationwide Children's Hospital			TCGA-KC-A7FA	NO	Abnormal (not related to prostate cancer)	M0	T2c	22		70	62	40		0		161			YES	No Evidence of Extraprostatic Extension	YES	E2D51793-7396-4F0C-9D1A-78604A2721E0			7		No	YES	Core needle biopsy	Bilateral		YES	12						24	0	Yes, History of Prior Malignancy	N0	T3a
TCGA-EJ-A46I-01A			57	285.66.0	Nationwide Children's Hospital	TCGA-EJ-A46I-F64714	7F4368C5-C7FD-4D3E-A2CD-A3DCE94C3BA1	TCGA-EJ-A46I	NO		M0	T1c	22	10					0		484						D1975E29-35F0-4650-B5D7-8289B6A10E99	Scheduled Follow-up Submission	Complete Remission/Response	7		No	YES		Bilateral	NO		12	9				NO			No	N0	T3a
TCGA-HC-7736-01A			59	184.82.0	Nationwide Children's Hospital	TCGA-HC-7736-F60206	87B1374C-60AB-4E90-8459-BA9CD31933A4	TCGA-HC-7736			M0	T2b	22	31		-21			0		102			YES	No Evidence of Extraprostatic Extension		4DAD0FAC-60BE-4003-9192-C22BCACC3D4C	Scheduled Follow-up Submission	Complete Remission/Response	7		No	YES	Core needle biopsy	Bilateral	NO	YES	12	5				NO	13	0	No	N0	T2c
TCGA-J9-A52E-01A			65	285.66.0	Nationwide Children's Hospital			TCGA-J9-A52E	NO	Normal (no evidence of prostate cancer) [cM0]		T2c	22		15	12			0		393			YES	No Evidence of Extraprostatic Extension	NO	AF44754C-72AF-45AA-9079-1A983F9391D0			9		No	YES	Core needle biopsy	Bilateral		YES	12						8	0	No	N0	T3b
TCGA-ZG-A9NI-01A			73	429.43.0	Nationwide Children's Hospital	TCGA-ZG-A9NI-F67955	65DAC16B-6E8F-403E-AD0A-B25495667C02	TCGA-ZG-A9NI	NO	Normal (no evidence of prostate cancer) [cM0]	M0	T2a	22	13	22	22			0		99			YES	No Evidence of Extraprostatic Extension	NO	1E502349-3A6A-4AE6-BFAA-2BE2136DD5B0	Scheduled Follow-up Submission		9		No	YES	Core needle biopsy	Bilateral	NO	YES	12	11				NO	21	0	No	N0	T3b
TCGA-EJ-5530-01A			61	91.78.0	Nationwide Children's Hospital	TCGA-EJ-5530-F46774	4BAE98FC-3173-45D0-BF36-B6D4B6B72CB4	TCGA-EJ-5530	NO		M0	T2c	22	16					0		586			NO		NO	C13F453B-221B-408D-8242-A009E58C5A54	Scheduled Follow-up Submission	Complete Remission/Response	7		No	YES	Core needle biopsy	Bilateral	NO	YES	12	8				NO	6	0	No	N0	T2c
TCGA-G9-6385-01A			66	108.76.0	Nationwide Children's Hospital	TCGA-G9-6385-F40620	A665CB73-B662-4C74-9579-3066FAE1DE2E	TCGA-G9-6385	NO	Normal (no evidence of prostate cancer) [cM0]	M0	T1c	22	26	12				0		336			NO		NO	A20C96B8-1FB6-49DE-A6B5-81453D8735E5	Scheduled Follow-up Submission	Complete Remission/Response	7		No	YES	Core needle biopsy	Bilateral	NO	NO	12	2				NO			No		T2c
TCGA-G9-6385-11A			66	108.76.0	Nationwide Children's Hospital	TCGA-G9-6385-F40620	A665CB73-B662-4C74-9579-3066FAE1DE2E	TCGA-G9-6385	NO	Normal (no evidence of prostate cancer) [cM0]	M0	T1c	22	26	12				0		336			NO		NO	A20C96B8-1FB6-49DE-A6B5-81453D8735E5	Scheduled Follow-up Submission	Complete Remission/Response	7		No	YES	Core needle biopsy	Bilateral	NO	NO	12	2				NO			No		T2c
TCGA-EJ-7793-01A			49	221.78.0	Nationwide Children's Hospital	TCGA-EJ-7793-F48840	B5F8C34C-21C1-4F11-B79B-3E18C071EADB	TCGA-EJ-7793	NO		M0	T2c	22	23					0		114			NO		NO	37FDFD19-F5B7-4A3A-A2CB-79D6AD11DD34	Scheduled Follow-up Submission	Complete Remission/Response	7		No	YES	Core needle biopsy	Bilateral	YES	NO	12	9				NO			No		T2c
TCGA-EJ-7793-11A			49	221.78.0	Nationwide Children's Hospital	TCGA-EJ-7793-F48840	B5F8C34C-21C1-4F11-B79B-3E18C071EADB	TCGA-EJ-7793	NO		M0	T2c	22	23					0		114			NO		NO	37FDFD19-F5B7-4A3A-A2CB-79D6AD11DD34	Scheduled Follow-up Submission	Complete Remission/Response	7		No	YES	Core needle biopsy	Bilateral	YES	NO	12	9				NO			No		T2c
TCGA-EJ-7321-01A			57	221.78.0	Nationwide Children's Hospital	TCGA-EJ-7321-F64812	5F471506-F2C5-445C-ADBC-A0FE08A1CD4E	TCGA-EJ-7321	NO	Normal (no evidence of prostate cancer) [cM0]	M0	T1c	22	11	10				0		128			NO		NO	5EA34B86-B0B7-4405-B675-A8AB428B4A23	Scheduled Follow-up Submission	Complete Remission/Response	6		No	YES	Core needle biopsy	Bilateral	NO	YES	12	9				NO	25	0	No	N0	T3a
TCGA-EJ-7321-11A			57	221.78.0	Nationwide Children's Hospital	TCGA-EJ-7321-F64812	5F471506-F2C5-445C-ADBC-A0FE08A1CD4E	TCGA-EJ-7321	NO	Normal (no evidence of prostate cancer) [cM0]	M0	T1c	22	11	10				0		128			NO		NO	5EA34B86-B0B7-4405-B675-A8AB428B4A23	Scheduled Follow-up Submission	Complete Remission/Response	6		No	YES	Core needle biopsy	Bilateral	NO	YES	12	9				NO	25	0	No	N0	T3a
TCGA-J4-A67S-01A	NO	NO	63	312.65.0	Nationwide Children's Hospital	TCGA-J4-A67S-F63921	227F728C-3B7E-4BC5-BEC9-0103ED4CE237	TCGA-J4-A67S	NO		M0	T2b	22	21				708	0	708	522						10BBF6E0-9FCE-488F-AB5B-1712744F112D	Scheduled Follow-up Submission	Progressive Disease	7		No	YES	Core needle biopsy	Bilateral	NO	YES	12	8		Biochemical evidence of disease		YES	3	0	No	N0	T3a
TCGA-YL-A8HL-01A			58	370.53.0	Nationwide Children's Hospital	TCGA-YL-A8HL-F67258	BFA5692E-66B6-476C-B942-91D756F72D7E	TCGA-YL-A8HL	NO	Normal (no evidence of prostate cancer) [cM0]	M0		22	3	25	27			0		1173			YES	No Evidence of Extraprostatic Extension	NO	13A7EC57-4287-435F-BCC9-5E786DE9E882	Scheduled Follow-up Submission	Stable Disease	9		No	YES	Core needle biopsy	Bilateral	NO	YES	12	11				NO	8	2	No	N1	T3b
TCGA-H9-A6BX-01A			60	315.66.0	Nationwide Children's Hospital	TCGA-H9-A6BX-F63936	B9E0CB82-F51D-48AB-8D20-998701469506	TCGA-H9-A6BX	NO				22	21					0		570			NO		NO	7D9F7E9C-E9D3-4B33-B36B-27278B227DC8	Scheduled Follow-up Submission	Complete Remission/Response	6		No	YES		Bilateral	NO	NO	12	8				NO			No		T2c
TCGA-G9-6362-01A			57	108.76.0	Nationwide Children's Hospital	TCGA-G9-6362-F41012	014BFBBA-5BB0-4B05-9065-765C982720F7	TCGA-G9-6362	NO	Normal (no evidence of prostate cancer) [cM0]	M0	T1c	22	11	8				0		815			NO		NO	F1A29113-96A2-4C3E-8B07-07769B4C5D81	Scheduled Follow-up Submission	Complete Remission/Response	7		No	YES	Core needle biopsy	Bilateral	NO	YES	12	3				NO	2	0	No	N0	T3a
TCGA-G9-6362-11A			57	108.76.0	Nationwide Children's Hospital	TCGA-G9-6362-F41012	014BFBBA-5BB0-4B05-9065-765C982720F7	TCGA-G9-6362	NO	Normal (no evidence of prostate cancer) [cM0]	M0	T1c	22	11	8				0		815			NO		NO	F1A29113-96A2-4C3E-8B07-07769B4C5D81	Scheduled Follow-up Submission	Complete Remission/Response	7		No	YES	Core needle biopsy	Bilateral	NO	YES	12	3				NO	2	0	No	N0	T3a
TCGA-CH-5789-01A			61	91.78.0	Nationwide Children's Hospital	TCGA-CH-5789-F28990	09c13b77-ba94-46ea-8264-3d143668b694	TCGA-CH-5789	NO		M0		22	15		61			0		229			YES	No Evidence of Extraprostatic Extension		73BC99B1-4B49-4F8F-8E97-590C56DA0158	Scheduled Follow-up Submission	Complete Remission/Response	7		No	YES	Core needle biopsy	Bilateral			12	2				NO	4	0	No	N0	T3a
TCGA-KK-A59Z-01A			66	285.66.0	Nationwide Children's Hospital	TCGA-KK-A59Z-F70443	3436FD2B-856F-4F70-A9FA-64F4FB277571	TCGA-KK-A59Z	NO	Normal (no evidence of prostate cancer) [cM0]	M0	T2b	22	16	24	20			0		849			YES	No Evidence of Extraprostatic Extension	NO	C35253C1-A14C-4029-9CB1-B5199533297E	Scheduled Follow-up Submission		7		No	YES	Core needle biopsy	Bilateral	NO	YES	12	2					2	0	No	N0	T2c
TCGA-KK-A59Z-11A			66	285.66.0	Nationwide Children's Hospital	TCGA-KK-A59Z-F70443	3436FD2B-856F-4F70-A9FA-64F4FB277571	TCGA-KK-A59Z	NO	Normal (no evidence of prostate cancer) [cM0]	M0	T2b	22	16	24	20			0		849			YES	No Evidence of Extraprostatic Extension	NO	C35253C1-A14C-4029-9CB1-B5199533297E	Scheduled Follow-up Submission		7		No	YES	Core needle biopsy	Bilateral	NO	YES	12	2					2	0	No	N0	T2c
TCGA-KK-A8ID-01A			70	370.53.0	Nationwide Children's Hospital	TCGA-KK-A8ID-F70529	CE8C4902-7698-46C1-9A81-0B3E52FA9450	TCGA-KK-A8ID	NO	Normal (no evidence of prostate cancer) [cM0]	M0	T2b	22	24	43	-5			0		1924			YES	No Evidence of Extraprostatic Extension	NO	2ECF14AB-CE19-4457-AC11-575CBB10ACAD	Scheduled Follow-up Submission	Complete Remission/Response	9		No	YES	Core needle biopsy	Bilateral	NO	YES	12	2				NO	19	2	No	N1	T3b
TCGA-KK-A8ID-11A			70	370.53.0	Nationwide Children's Hospital	TCGA-KK-A8ID-F70529	CE8C4902-7698-46C1-9A81-0B3E52FA9450	TCGA-KK-A8ID	NO	Normal (no evidence of prostate cancer) [cM0]	M0	T2b	22	24	43	-5			0		1924			YES	No Evidence of Extraprostatic Extension	NO	2ECF14AB-CE19-4457-AC11-575CBB10ACAD	Scheduled Follow-up Submission	Complete Remission/Response	9		No	YES	Core needle biopsy	Bilateral	NO	YES	12	2				NO	19	2	No	N1	T3b
TCGA-G9-6378-01A			54	108.76.0	Nationwide Children's Hospital	TCGA-G9-6378-F40630	11731E67-30AF-4AAC-B067-D8FF24CB2B85	TCGA-G9-6378	NO	Normal (no evidence of prostate cancer) [cM0]	M0	T1c	22	26	-176	100			0		223			YES	No Evidence of Extraprostatic Extension	NO	8A48A5AF-07A0-4569-9B6F-8590D6A3EEAA	Scheduled Follow-up Submission	Complete Remission/Response	7		No	YES	Core needle biopsy	Bilateral	NO	NO	12	2				NO			No		T2c
TCGA-EJ-5524-01A	NO	YES	57	91.78.0	Nationwide Children's Hospital	TCGA-EJ-5524-F46760	1B239DDD-8DDD-4EBC-9231-16547F999E6B	TCGA-EJ-5524	NO		M0	T2b	22	16				1155	0	265	811			NO		NO	024111F6-F940-4B48-BC30-2322B64CC75C	Scheduled Follow-up Submission	Progressive Disease	9		No	YES	Core needle biopsy	Bilateral	NO	YES	12	8		Locoregional Recurrence		YES	17	0	No	N0	T3a
TCGA-HC-7231-01A			66	184.82.0	Nationwide Children's Hospital	TCGA-HC-7231-F63153	B9F49E25-073D-4B40-B9C5-626FEC611449	TCGA-HC-7231			M0	T1c	22	31					0								B78D8D95-E3BD-4555-A336-AB4EDA24B52C	Scheduled Follow-up Submission	Complete Remission/Response	7		No	YES	Core needle biopsy	Bilateral	NO	NO	12	7				NO			No		T2c
TCGA-HC-7213-01A	YES	YES	53	184.82.0	Nationwide Children's Hospital	TCGA-HC-7213-F66041	8D09FC3A-0EBD-484D-B1CF-6E69E1FA9ED8	TCGA-HC-7213	YES		M0	T3b	22	1		22	34	170	0	170	170			YES	No Evidence of Extraprostatic Extension	YES	DC8C50F7-2057-41FF-969F-5A2E6A5B6E2E	Scheduled Follow-up Submission	Complete Remission/Response	9		No	YES	Core needle biopsy	Bilateral	NO	YES	12	10		Biochemical evidence of disease		YES	4	0	No	N0	T3b
TCGA-KK-A8I8-01A			69	370.53.0	Nationwide Children's Hospital	TCGA-KK-A8I8-F70526	831FAE49-428C-4537-A768-7D764390E141	TCGA-KK-A8I8	NO		M0	T2a	22	24			31		0		757			NO		YES	46501048-D526-4FDE-B734-0D5A5E98BA9B	Scheduled Follow-up Submission	Complete Remission/Response	9		No	YES	Core needle biopsy	Bilateral	NO	YES	12	2				NO	27		No	N0	T3b
TCGA-KK-A8I8-11A			69	370.53.0	Nationwide Children's Hospital	TCGA-KK-A8I8-F70526	831FAE49-428C-4537-A768-7D764390E141	TCGA-KK-A8I8	NO		M0	T2a	22	24			31		0		757			NO		YES	46501048-D526-4FDE-B734-0D5A5E98BA9B	Scheduled Follow-up Submission	Complete Remission/Response	9		No	YES	Core needle biopsy	Bilateral	NO	YES	12	2				NO	27		No	N0	T3b
TCGA-CH-5754-01A			65	91.78.0	Nationwide Children's Hospital			TCGA-CH-5754	NO	Normal (no evidence of prostate cancer) [cM0]	M0		22		62	62			0		62			YES	No Evidence of Extraprostatic Extension	NO	3149A4D9-127F-497E-900C-E90EDB912804			9		No	YES	Core needle biopsy	Bilateral		YES	12						11	3	No	N1	T3b
TCGA-FC-A8O0-01A			68	389.51.0	Nationwide Children's Hospital	TCGA-FC-A8O0-F71394	9BA41D72-B0C2-4349-9179-1C27371D13C4	TCGA-FC-A8O0	NO		M0	T2c	22	25		10	-8		0		18			YES	Extraprostatic Extension Localized (e.g. seminal vesicles)	YES	68A350B2-A4DF-480D-A16F-F199FF58762C	Scheduled Follow-up Submission	Complete Remission/Response	6		No	YES	Core needle biopsy	Bilateral	NO	YES	12	3				NO	12	0	No	N0	T3a
TCGA-XJ-A9DQ-01A			48	389.51.0	Nationwide Children's Hospital	TCGA-XJ-A9DQ-F66562	53BD146F-D19C-450A-BD20-E2B3C0350605	TCGA-XJ-A9DQ	NO		M0	T1c	22	20					0					NO		NO	FE6C2087-D6FB-4EDB-AA19-0ECB6A531A8A	Scheduled Follow-up Submission		6		No	YES	Core needle biopsy	Right	YES	NO	12	10							No		T2a
TCGA-EJ-7797-01A			53	221.78.0	Nationwide Children's Hospital	TCGA-EJ-7797-F48954	F1261D85-CD97-4236-B131-24F7C04053BC	TCGA-EJ-7797	NO		M0	T1c	22	24					0		187			NO		NO	20B406F2-EF85-4DB4-B3C3-A821909B0EC4	Scheduled Follow-up Submission	Complete Remission/Response	7		No	YES	Core needle biopsy	Bilateral	NO	YES	12	9				NO	14	0	No	N0	T2c
TCGA-EJ-7797-11A			53	221.78.0	Nationwide Children's Hospital	TCGA-EJ-7797-F48954	F1261D85-CD97-4236-B131-24F7C04053BC	TCGA-EJ-7797	NO		M0	T1c	22	24					0		187			NO		NO	20B406F2-EF85-4DB4-B3C3-A821909B0EC4	Scheduled Follow-up Submission	Complete Remission/Response	7		No	YES	Core needle biopsy	Bilateral	NO	YES	12	9				NO	14	0	No	N0	T2c
TCGA-XA-A8JR-01A			68	370.53.0	Nationwide Children's Hospital	TCGA-XA-A8JR-F69794	6A7E9744-AE8B-4C3F-AA87-7424E6471010	TCGA-XA-A8JR	NO		M0		22	20					0		69						760C6351-8C18-46C8-85B1-308C394D2166	Scheduled Follow-up Submission		7		No	YES	Core needle biopsy	Bilateral	NO	YES	12	1				NO	7	0	No	N0	T2c
TCGA-EJ-5516-01A			49	91.78.0	Nationwide Children's Hospital	TCGA-EJ-5516-F46600	37B0F752-AEDC-4827-A399-535818181DD4	TCGA-EJ-5516	NO	Normal (no evidence of prostate cancer) [cM0]	M0	T2b	22	12	0				0		730			NO		NO	4D4E81E4-A5BF-42D1-AEB4-525F258FD9E4	Scheduled Follow-up Submission	Complete Remission/Response	7		No	YES	Core needle biopsy	Bilateral	NO	YES	12	8				NO	6	0	No	N0	T3a
TCGA-EJ-8469-01A	NO	NO	46	244.69.0	Nationwide Children's Hospital	TCGA-EJ-8469-F64636	CA9C15E6-F8A2-44DE-A458-86AA5CD6D1D8	TCGA-EJ-8469	YES		M0	T3a	22	8		30		1925	0	1925	1925			YES	No Evidence of Extraprostatic Extension		AA21A3D1-F46E-4078-A9DC-509644F21E2E	Scheduled Follow-up Submission	Partial Remission/Response	9		No	YES	Core needle biopsy	Bilateral	NO	YES	12	9		Locoregional Recurrence		YES	57	0	No	N0	T3a
TCGA-J9-A52B-01A			62	285.66.0	Nationwide Children's Hospital			TCGA-J9-A52B	NO	Normal (no evidence of prostate cancer) [cM0]		T3b	22		11	11			0		414			YES	No Evidence of Extraprostatic Extension	NO	4E59D4CA-964F-453F-8610-038DF8AE7C2F			9		No	YES	Core needle biopsy	Bilateral		YES	12						7	0	No	N0	T3b
TCGA-CH-5767-01A			66	108.76.0	Nationwide Children's Hospital	TCGA-CH-5767-F28999	3f4b8d5e-9c1d-4120-afe3-758234fbbc6b	TCGA-CH-5767	NO		M0		22	15					0		377			NO		NO	62B44FD0-AC8C-4A20-ACF3-D610C83155C8	Scheduled Follow-up Submission	Complete Remission/Response	7		No	YES	Core needle biopsy	Bilateral		YES	12	2				NO	19	0	No	N0	T2c
TCGA-CH-5767-11B			66	108.76.0	Nationwide Children's Hospital	TCGA-CH-5767-F28999	3f4b8d5e-9c1d-4120-afe3-758234fbbc6b	TCGA-CH-5767	NO		M0		22	15					0		377			NO		NO	62B44FD0-AC8C-4A20-ACF3-D610C83155C8	Scheduled Follow-up Submission	Complete Remission/Response	7		No	YES	Core needle biopsy	Bilateral		YES	12	2				NO	19	0	No	N0	T2c
TCGA-KC-A4BO-01A			55	268.67.0	Nationwide Children's Hospital			TCGA-KC-A4BO	NO	Abnormal (not related to prostate cancer)	M0	T1c	22		21	21	98		0		478			YES	No Evidence of Extraprostatic Extension	YES	9DEC6646-822C-4A21-A2D3-B8F80FE54010			7		No	YES	Core needle biopsy	Bilateral		YES	12						13	0	No	N0	T2c
TCGA-EJ-7331-01A			64	184.82.0	Nationwide Children's Hospital	TCGA-EJ-7331-F64813	A103623A-2875-4FD2-8094-98D5BDA2E839	TCGA-EJ-7331	YES		M0	T1c	22	11					0		189			NO		NO	8141E9A7-E156-4634-BB83-70304865084E	Scheduled Follow-up Submission	Complete Remission/Response	7		No	YES	Core needle biopsy	Bilateral	NO	YES	12	9				NO	7	0	No	N0	T2c
TCGA-EJ-7331-11A			64	184.82.0	Nationwide Children's Hospital	TCGA-EJ-7331-F64813	A103623A-2875-4FD2-8094-98D5BDA2E839	TCGA-EJ-7331	YES		M0	T1c	22	11					0		189			NO		NO	8141E9A7-E156-4634-BB83-70304865084E	Scheduled Follow-up Submission	Complete Remission/Response	7		No	YES	Core needle biopsy	Bilateral	NO	YES	12	9				NO	7	0	No	N0	T2c
TCGA-XK-AAK1-01A			62	429.43.0	Nationwide Children's Hospital	TCGA-XK-AAK1-F68316	570BB95B-20D9-4887-A12C-D927AF2BC008	TCGA-XK-AAK1	NO	Normal (no evidence of prostate cancer) [cM0]	M0	T1c	22	14	-2				0		614			NO		NO	005E4377-8851-40AE-88E7-1110B63369A3	Scheduled Follow-up Submission	Complete Remission/Response	7		No	YES	Core needle biopsy	Bilateral	NO	YES	12	11				NO	6	0	Yes, History of Prior Malignancy	N0	T2c
TCGA-EJ-AB20-01A			61	429.43.0	Nationwide Children's Hospital	TCGA-EJ-AB20-F64790	3A6CD429-B141-4F4E-82EE-B94DDE028D23	TCGA-EJ-AB20	NO		M0	T2c	22	11					0		131						439B7C57-403C-4DF0-8730-B2396972E12A	Scheduled Follow-up Submission	Complete Remission/Response	6		No	YES	Core needle biopsy	Bilateral	NO	YES	12	9				NO	18	0	No	N0	T2c
TCGA-HC-8213-01A			48	308.70.0	Nationwide Children's Hospital	TCGA-HC-8213-F45567	075F6840-7AF0-4012-B723-716F844610D3	TCGA-HC-8213					22	17					0								220684B3-BB2D-4294-B976-C38C03EA7286	Scheduled Follow-up Submission	Complete Remission/Response	6		No	YES		Bilateral	NO	NO	12	7				NO			No		T2c
TCGA-J4-A6G1-01A			68	315.66.0	Nationwide Children's Hospital	TCGA-J4-A6G1-F63926	8FE80B14-2912-4BB9-93C3-FB2108D447A3	TCGA-J4-A6G1	NO		M0	T2b	22	21			34		0		178					YES	46A6E44D-D5F4-4478-B5F0-DD675E77AF70	Scheduled Follow-up Submission	Complete Remission/Response	8		No	YES	Core needle biopsy	Bilateral	NO	YES	12	8				NO	2	0	No	N0	T3a
TCGA-G9-6336-01A			57	108.76.0	Nationwide Children's Hospital	TCGA-G9-6336-F40679	2036C9F0-F6CC-4100-8A36-EB50C7BCA09E	TCGA-G9-6336	NO	Normal (no evidence of prostate cancer) [cM0]	M0	T2c	22	26	98	104			0		1669			YES	No Evidence of Extraprostatic Extension	NO	ECC4F892-629B-4386-AE7D-ECE641D75BA5	Scheduled Follow-up Submission	Complete Remission/Response	7		No	YES	Core needle biopsy	Bilateral	NO	YES	12	2				NO	5	0	No	N0
TCGA-J4-A67Q-01A			77	312.65.0	Nationwide Children's Hospital	TCGA-J4-A67Q-F63912	C4BF3F6D-2BF0-4F6E-850A-5CF432BA7DFD	TCGA-J4-A67Q	NO		M0	T2b	22	21					0		616						A6A8BEDF-6ED3-4F19-B2D3-762B1016FEB8	Scheduled Follow-up Submission	Complete Remission/Response	6		No	YES	Core needle biopsy	Bilateral	NO	NO	12	8				NO			No		T2c
TCGA-ZG-A9LS-01A			64	429.43.0	Nationwide Children's Hospital	TCGA-ZG-A9LS-F67932	9897B163-9542-4DCD-A838-AA0FD0BD7567	TCGA-ZG-A9LS	NO	Normal (no evidence of prostate cancer) [cM0]	M0	T2a	22	13	16	16			0		147			YES	No Evidence of Extraprostatic Extension	NO	973D7AA9-2B8E-4D82-B15B-E98F1EBE06F9	Scheduled Follow-up Submission	Complete Remission/Response	9		No	YES	Core needle biopsy	Bilateral	NO	YES	12	11				NO	47	3	No	N1	T3b
TCGA-KK-A59X-01A	YES	NO	55	308.70.0	Nationwide Children's Hospital	TCGA-KK-A59X-F70433	A69AF1E4-9900-4EA6-A279-D4E0E95E19BA	TCGA-KK-A59X		Normal (no evidence of prostate cancer) [cM0]	M0	T3a	22	23	12	12			0	2233				YES	No Evidence of Extraprostatic Extension	NO	CDA530B0-2DE7-4383-AD4B-E3FA07E82BD3	Scheduled Follow-up Submission		9		No	YES	Core needle biopsy	Bilateral	NO	YES	12	2	Other, specify	Locoregional Recurrence	Bladder	YES	14	2	No	N1	T3b
TCGA-KK-A59X-11A	YES	NO	55	308.70.0	Nationwide Children's Hospital	TCGA-KK-A59X-F70433	A69AF1E4-9900-4EA6-A279-D4E0E95E19BA	TCGA-KK-A59X		Normal (no evidence of prostate cancer) [cM0]	M0	T3a	22	23	12	12			0	2233				YES	No Evidence of Extraprostatic Extension	NO	CDA530B0-2DE7-4383-AD4B-E3FA07E82BD3	Scheduled Follow-up Submission		9		No	YES	Core needle biopsy	Bilateral	NO	YES	12	2	Other, specify	Locoregional Recurrence	Bladder	YES	14	2	No	N1	T3b
TCGA-KC-A7FE-01A			62	348.57.0	Nationwide Children's Hospital			TCGA-KC-A7FE	NO	Abnormal (not related to prostate cancer)	M0	T1c	22		76	76	53		0		185			YES	No Evidence of Extraprostatic Extension	YES	0ECCE7CF-CAAD-4DD7-AF38-AE8108610449			7		No	YES	Core needle biopsy	Bilateral		YES	12						2	0	No	N0	T2c
TCGA-HC-7819-01A			53	184.82.0	Nationwide Children's Hospital	TCGA-HC-7819-F56150	5B9945B5-33E7-4B40-B01E-F7A4C4258336	TCGA-HC-7819			M0	T2c	22	29			-73		0		172			NO		YES	4CB016E3-F33E-4F56-B691-374F5209B7AB	Scheduled Follow-up Submission	Complete Remission/Response	8		No	YES	Core needle biopsy	Bilateral	NO	YES	12	1				NO	3	0	No	N0	T2c
TCGA-HC-7819-11A			53	184.82.0	Nationwide Children's Hospital	TCGA-HC-7819-F56150	5B9945B5-33E7-4B40-B01E-F7A4C4258336	TCGA-HC-7819			M0	T2c	22	29			-73		0		172			NO		YES	4CB016E3-F33E-4F56-B691-374F5209B7AB	Scheduled Follow-up Submission	Complete Remission/Response	8		No	YES	Core needle biopsy	Bilateral	NO	YES	12	1				NO	3	0	No	N0	T2c
TCGA-HC-8257-01A			70	221.78.0	Nationwide Children's Hospital	TCGA-HC-8257-F57852	B33048A0-FAC3-4629-93AB-7133DCCE813C	TCGA-HC-8257	NO				22	27					0		726						94501789-3E84-481F-8376-1CBADB55D152	Scheduled Follow-up Submission	Complete Remission/Response	7		No	YES		Bilateral	NO	YES	12	3				NO	8	1	No	N1	T3b
TCGA-G9-6366-01A			61	184.82.0	Nationwide Children's Hospital	TCGA-G9-6366-F40971	BEC1F225-0D25-4143-95DE-079D4D04C1A9	TCGA-G9-6366	NO			T1c	22	8					0		101			NO		NO	B85219FA-4B29-4E93-84F0-30D2D0831002	Scheduled Follow-up Submission		7		No	YES	Core needle biopsy	Left	YES	NO	12	3							No		T3b
TCGA-J4-A83L-01A			61	357.55.0	Nationwide Children's Hospital	TCGA-J4-A83L-F70493	E7A8E0E0-4B6A-4E8B-B7DB-7658BDB77EBB	TCGA-J4-A83L	NO		M0	T1c	22	18					0		316						CEC8F8FA-A262-4E42-B014-11BF9819073C	Scheduled Follow-up Submission	Complete Remission/Response	7		No	YES	Core needle biopsy	Bilateral	NO	YES	12	2				NO	5	0	No	N0	T2c
TCGA-HC-8259-01A			50	221.78.0	Nationwide Children's Hospital	TCGA-HC-8259-F66035	CFA29EB1-FDCE-4F79-AF35-76D5F3193115	TCGA-HC-8259	NO		M0	T1c	22	1					0		123						1F0E3CFC-2A8F-413E-A5E4-5225FC5CBFFE	Scheduled Follow-up Submission	Complete Remission/Response	6		No	YES	Core needle biopsy	Left	NO	NO	12	10				NO			No		T2a
TCGA-HC-8259-11A			50	221.78.0	Nationwide Children's Hospital	TCGA-HC-8259-F66035	CFA29EB1-FDCE-4F79-AF35-76D5F3193115	TCGA-HC-8259	NO		M0	T1c	22	1					0		123						1F0E3CFC-2A8F-413E-A5E4-5225FC5CBFFE	Scheduled Follow-up Submission	Complete Remission/Response	6		No	YES	Core needle biopsy	Left	NO	NO	12	10				NO			No		T2a
TCGA-XQ-A8TB-01A			67	370.53.0	Nationwide Children's Hospital	TCGA-XQ-A8TB-F69995	EADDF185-1DCE-44DF-B68D-DC0E2ADF167B	TCGA-XQ-A8TB	NO	Abnormal (not related to prostate cancer)	M0	T2a	22	26	-24				0		674			NO		NO	28D0A782-441D-4E5E-AC59-C89234CF01A5		Complete Remission/Response	9		No	YES	Core needle biopsy	Bilateral	NO	YES	12	1				NO	4	0	No	N0	T3b
TCGA-KK-A6E1-01A			57	315.66.0	Nationwide Children's Hospital	TCGA-KK-A6E1-F70479	9AD8D385-8909-4490-8F79-C51C5F78AD35	TCGA-KK-A6E1	NO	Normal (no evidence of prostate cancer) [cM0]	M0	T2c	22	18	-24	-24			0		356			YES	No Evidence of Extraprostatic Extension	NO	4E0B5B2E-443D-4B29-B2EA-6B5D8DF958FC	Scheduled Follow-up Submission		9		No	YES	Core needle biopsy	Bilateral	NO	YES	12	2					24	5	No	N1	T3b
TCGA-KK-A6E1-11A			57	315.66.0	Nationwide Children's Hospital	TCGA-KK-A6E1-F70479	9AD8D385-8909-4490-8F79-C51C5F78AD35	TCGA-KK-A6E1	NO	Normal (no evidence of prostate cancer) [cM0]	M0	T2c	22	18	-24	-24			0		356			YES	No Evidence of Extraprostatic Extension	NO	4E0B5B2E-443D-4B29-B2EA-6B5D8DF958FC	Scheduled Follow-up Submission		9		No	YES	Core needle biopsy	Bilateral	NO	YES	12	2					24	5	No	N1	T3b
TCGA-VP-A878-01A	YES	NO	58	357.55.0	Nationwide Children's Hospital	TCGA-VP-A878-F64439	953AD74B-DCE1-49C4-8C03-ED64209D058A	TCGA-VP-A878	NO	Normal (no evidence of prostate cancer) [cM0]		T1c	22	2	35	44		1843	0	2354	2704	1934	2011	YES	Extraprostatic Extension (regional lymphadenopathy)[e.g. cN1]	NO	9434552D-04CA-41EF-8E7F-AF3D927CCA20	Scheduled Follow-up Submission	Complete Remission/Response	9		No	YES	Core needle biopsy	Bilateral	NO	YES	12	9	Bone	Distant Metastasis		YES	3	1	No	N1	T2c
TCGA-VP-A872-01A			60	357.55.0	Nationwide Children's Hospital	TCGA-VP-A872-F64422	3B8814E3-4828-4021-9E32-FCEDBA18160D	TCGA-VP-A872	NO	Normal (no evidence of prostate cancer) [cM0]	M0	T2	22	2	8				0		3253			YES	No Evidence of Extraprostatic Extension	NO	01EC8B74-76CA-473B-9F77-1B9D7AE94DEE	Scheduled Follow-up Submission	Complete Remission/Response	8	mixed ductal and acinar	No	YES	Core needle biopsy	Bilateral	NO	YES	12	9				NO	12	0	No	N0	T3a
TCGA-G9-6356-01A			60	108.76.0	Nationwide Children's Hospital	TCGA-G9-6356-F40973	B7B147DA-EC3C-4F7F-9CB7-7AB6BF8C0402	TCGA-G9-6356	NO	Normal (no evidence of prostate cancer) [cM0]	M0	T1c	22	8	24	21			0		986			YES	No Evidence of Extraprostatic Extension	NO	73415424-9148-4D4F-A9CC-C3CE406A4BC5	Scheduled Follow-up Submission	Complete Remission/Response	9		No	YES	Core needle biopsy	Bilateral	NO	YES	12	3				NO	5	0	No	N0	T3b
TCGA-G9-6356-11A			60	108.76.0	Nationwide Children's Hospital	TCGA-G9-6356-F40973	B7B147DA-EC3C-4F7F-9CB7-7AB6BF8C0402	TCGA-G9-6356	NO	Normal (no evidence of prostate cancer) [cM0]	M0	T1c	22	8	24	21			0		986			YES	No Evidence of Extraprostatic Extension	NO	73415424-9148-4D4F-A9CC-C3CE406A4BC5	Scheduled Follow-up Submission	Complete Remission/Response	9		No	YES	Core needle biopsy	Bilateral	NO	YES	12	3				NO	5	0	No	N0	T3b
TCGA-J4-AATV-01A	NO	NO	71	429.43.0	Nationwide Children's Hospital	TCGA-J4-AATV-F70902	8630DE33-4BA5-4202-97D5-A67DBCDF530F	TCGA-J4-AATV	NO		M0		22	10					0		358						8C174AAB-F04D-45E6-A171-DB0937518773	Scheduled Follow-up Submission	Partial Remission/Response	6		No	YES	Core needle biopsy	Bilateral	NO	YES	12	3				NO	4		No	N0	T2c
TCGA-YL-A9WH-01A			67	389.51.0	Nationwide Children's Hospital	TCGA-YL-A9WH-F67282	FAA5AAA2-E217-4C05-A3E1-5281CED9A6DF	TCGA-YL-A9WH	NO	Normal (no evidence of prostate cancer) [cM0]	M0		22	3	55				0		349			NO		NO	8C0C326A-A9A0-4E36-B12A-4B1874296EDB	Scheduled Follow-up Submission	Stable Disease	9		No	YES	Core needle biopsy	Bilateral	YES	YES	12	11				NO	2	1	No	N1	T3b
TCGA-HC-8260-01A			43	221.78.0	Nationwide Children's Hospital	TCGA-HC-8260-F64387	0CC76757-83DA-4AE3-8AB6-328B0CE091A8	TCGA-HC-8260	NO		M0		22	29					0		106						7442F5D8-1216-4425-86A1-DB94EDF3B6C9	Scheduled Follow-up Submission	Complete Remission/Response	7		No	YES	Core needle biopsy	Bilateral	NO	YES	12	8				NO	9	0	No	N0	T2c
TCGA-HC-8260-11A			43	221.78.0	Nationwide Children's Hospital	TCGA-HC-8260-F64387	0CC76757-83DA-4AE3-8AB6-328B0CE091A8	TCGA-HC-8260	NO		M0		22	29					0		106						7442F5D8-1216-4425-86A1-DB94EDF3B6C9	Scheduled Follow-up Submission	Complete Remission/Response	7		No	YES	Core needle biopsy	Bilateral	NO	YES	12	8				NO	9	0	No	N0	T2c
TCGA-KK-A7AU-01A			63	331.61.0	Nationwide Children's Hospital	TCGA-KK-A7AU-F70505	95054B12-03B4-4D06-9715-494CF56BFB39	TCGA-KK-A7AU	NO		M0	T2b	22	24			123		0		1621			NO		YES	751D10FC-4B25-4A9E-A093-B94109E06343	Scheduled Follow-up Submission	Complete Remission/Response	9		No	YES	Core needle biopsy	Bilateral	NO	YES	12	2				NO	11	3	No	N1	T3b
TCGA-KK-A7AU-11A			63	331.61.0	Nationwide Children's Hospital	TCGA-KK-A7AU-F70505	95054B12-03B4-4D06-9715-494CF56BFB39	TCGA-KK-A7AU	NO		M0	T2b	22	24			123		0		1621			NO		YES	751D10FC-4B25-4A9E-A093-B94109E06343	Scheduled Follow-up Submission	Complete Remission/Response	9		No	YES	Core needle biopsy	Bilateral	NO	YES	12	2				NO	11	3	No	N1	T3b
TCGA-KK-A59Y-01A			56	285.66.0	Nationwide Children's Hospital	TCGA-KK-A59Y-F70436	1C602866-4036-44F3-819C-964E4ED1AC68	TCGA-KK-A59Y	NO	Normal (no evidence of prostate cancer) [cM0]	M0	T3a	22	16	13	13			0		1359			YES	No Evidence of Extraprostatic Extension	NO	ADCC76EA-BA02-4CCA-A93A-28356CFE0922	Scheduled Follow-up Submission	Complete Remission/Response	9		No	YES	Core needle biopsy	Bilateral	NO	YES	12	2				NO	4	2	No	N1	T3a
TCGA-KK-A59Y-11A			56	285.66.0	Nationwide Children's Hospital	TCGA-KK-A59Y-F70436	1C602866-4036-44F3-819C-964E4ED1AC68	TCGA-KK-A59Y	NO	Normal (no evidence of prostate cancer) [cM0]	M0	T3a	22	16	13	13			0		1359			YES	No Evidence of Extraprostatic Extension	NO	ADCC76EA-BA02-4CCA-A93A-28356CFE0922	Scheduled Follow-up Submission	Complete Remission/Response	9		No	YES	Core needle biopsy	Bilateral	NO	YES	12	2				NO	4	2	No	N1	T3a
TCGA-2A-A8VV-01A			52	389.51.0	Nationwide Children's Hospital	TCGA-2A-A8VV-F71800	FC901101-A4AB-466A-BBE9-8ADC403ECF47	TCGA-2A-A8VV	NO	Equivocal	M0	T2b	22	31	167	29	204		0		560			YES	No Evidence of Extraprostatic Extension	YES	456E0D8B-3028-41AC-B751-075FA99E7A91	Scheduled Follow-up Submission	Complete Remission/Response	6		No	YES	Core needle biopsy	Right	NO	YES	12	3				NO	16	0	No	N0	T2b
TCGA-KC-A7F6-01A			63	348.57.0	Nationwide Children's Hospital			TCGA-KC-A7F6	NO	Abnormal (not related to prostate cancer)	M0	T1c	22		44	44	-121		0		193			YES	No Evidence of Extraprostatic Extension	YES	A2DD56A7-4E4E-4990-BEE0-E68BA59F0217			7		No	YES	Core needle biopsy	Bilateral		YES	12						23	0	No	N0	T2c
TCGA-EJ-7123-01A			59	161.76.0	Nationwide Children's Hospital	TCGA-EJ-7123-F64800	C8A713D9-2E5E-4FB9-9161-2EA94E66EDCE	TCGA-EJ-7123	NO		M0	T1c	22	11					0		1491			NO		NO	775A4A5C-660D-4692-B6B0-7427BA18EFA8	Scheduled Follow-up Submission	Complete Remission/Response	7		No	YES	Core needle biopsy	Bilateral	NO	YES	12	9				NO	22	0	Yes	N0	T2c
TCGA-EJ-7123-11A			59	161.76.0	Nationwide Children's Hospital	TCGA-EJ-7123-F64800	C8A713D9-2E5E-4FB9-9161-2EA94E66EDCE	TCGA-EJ-7123	NO		M0	T1c	22	11					0		1491			NO		NO	775A4A5C-660D-4692-B6B0-7427BA18EFA8	Scheduled Follow-up Submission	Complete Remission/Response	7		No	YES	Core needle biopsy	Bilateral	NO	YES	12	9				NO	22	0	Yes	N0	T2c
TCGA-V1-A8WV-01A			52	389.51.0	Nationwide Children's Hospital	TCGA-V1-A8WV-F69419	02492E17-0E28-48D4-9A4C-8BA70DA046CB	TCGA-V1-A8WV	NO		M0	T2a	22	9		95					686			YES	No Evidence of Extraprostatic Extension	NO	75B50FA0-F36A-4C4D-B2B0-877B49B23020	Scheduled Follow-up Submission	Complete Remission/Response	9		No	YES	Core needle biopsy	Bilateral	NO	YES	12	1				NO	10	1	No	N1	T3b
TCGA-V1-A9OY-01A			57	429.43.0	Nationwide Children's Hospital	TCGA-V1-A9OY-F69409	2CB3D65F-6240-4146-879A-6EB998D7F3FD	TCGA-V1-A9OY	NO		M0	T2	22	9							170			NO		NO	DB173B43-5599-46BB-839F-17E2234C1070	Scheduled Follow-up Submission		7		No	YES	Core needle biopsy	Bilateral	NO	YES	12	1				NO	13	1	No	N1	T3a
TCGA-HC-7742-01A	YES	NO	58	184.82.0	Nationwide Children's Hospital	TCGA-HC-7742-F66039	89DA98AF-DA69-4CDC-8868-4190C8DD9ED3	TCGA-HC-7742	NO		M0		22	1				210	0		113	651					E19BAA6D-F627-4BEC-BBE8-304B26ABF246	Scheduled Follow-up Submission	Stable Disease	7		No	YES	Core needle biopsy		NO	YES	12	10		Biochemical evidence of disease		YES	2	0	No	N0	T3a
TCGA-HC-7742-11A	YES	NO	58	184.82.0	Nationwide Children's Hospital	TCGA-HC-7742-F66039	89DA98AF-DA69-4CDC-8868-4190C8DD9ED3	TCGA-HC-7742	NO		M0		22	1				210	0		113	651					E19BAA6D-F627-4BEC-BBE8-304B26ABF246	Scheduled Follow-up Submission	Stable Disease	7		No	YES	Core needle biopsy		NO	YES	12	10		Biochemical evidence of disease		YES	2	0	No	N0	T3a
TCGA-KK-A7B0-01A			67	331.61.0	Nationwide Children's Hospital	TCGA-KK-A7B0-F70516	2010FD18-F2E9-44A8-8304-3DF6A96CA2BD	TCGA-KK-A7B0	NO		M0	T2b	22	24					0		999			NO		NO	B575CFC2-AECA-4671-A06F-BDC34BB9C59F	Scheduled Follow-up Submission	Complete Remission/Response	9		No	YES	Core needle biopsy	Bilateral	NO	YES	12	2				NO	17	0	No	N0	T3b
TCGA-KK-A7B0-11A			67	331.61.0	Nationwide Children's Hospital	TCGA-KK-A7B0-F70516	2010FD18-F2E9-44A8-8304-3DF6A96CA2BD	TCGA-KK-A7B0	NO		M0	T2b	22	24					0		999			NO		NO	B575CFC2-AECA-4671-A06F-BDC34BB9C59F	Scheduled Follow-up Submission	Complete Remission/Response	9		No	YES	Core needle biopsy	Bilateral	NO	YES	12	2				NO	17	0	No	N0	T3b
TCGA-EJ-7125-01A			44	161.76.0	Nationwide Children's Hospital	TCGA-EJ-7125-F64801	6D638954-553E-4BE1-9361-EB1ABA8EB37D	TCGA-EJ-7125	NO	Normal (no evidence of prostate cancer) [cM0]	M0	T1c	22	11	12				0		1860			NO		NO	0081F74E-3F72-49A9-8727-0330AB65CD27	Scheduled Follow-up Submission	Complete Remission/Response	7		No	YES	Core needle biopsy	Bilateral	NO	YES	12	9				NO	13	0	No	N0	T2c
TCGA-EJ-7125-11A			44	161.76.0	Nationwide Children's Hospital	TCGA-EJ-7125-F64801	6D638954-553E-4BE1-9361-EB1ABA8EB37D	TCGA-EJ-7125	NO	Normal (no evidence of prostate cancer) [cM0]	M0	T1c	22	11	12				0		1860			NO		NO	0081F74E-3F72-49A9-8727-0330AB65CD27	Scheduled Follow-up Submission	Complete Remission/Response	7		No	YES	Core needle biopsy	Bilateral	NO	YES	12	9				NO	13	0	No	N0	T2c
TCGA-VN-A88P-01A			60	357.55.0	Nationwide Children's Hospital	TCGA-VN-A88P-F69078	EE761ACB-4569-45C6-B2FE-024F9883180A	TCGA-VN-A88P	NO	Abnormal (not related to prostate cancer)	M0	T1c	22	29	839	839	805		0		917			YES	No Evidence of Extraprostatic Extension	YES	31D6E561-612C-4889-9145-3C0050D1D03C	Scheduled Follow-up Submission	Complete Remission/Response	7		No	YES	Core needle biopsy	Bilateral	NO	YES	12	12				NO	65	0	No	N0	T2c
TCGA-ZG-A9KY-01A			73	429.43.0	Nationwide Children's Hospital	TCGA-ZG-A9KY-F67809	A007709C-9EE3-417C-98B8-5A6C642F6A7A	TCGA-ZG-A9KY		Normal (no evidence of prostate cancer) [cM0]	M0	T1c	22	12	14	14			0					YES	No Evidence of Extraprostatic Extension	NO	76AC923A-2DA7-4231-AB39-4E22F8BF074D	Scheduled Follow-up Submission	Stable Disease	9		No	YES	Core needle biopsy	Bilateral	NO	YES	12	11				NO	16	2	No	N1	T4
TCGA-CH-5748-01A			64	91.78.0	Nationwide Children's Hospital			TCGA-CH-5748					22						0					NO		NO	353E756A-54D5-4ADC-BD4C-F66EBB2F4E92			7		No	YES	Core needle biopsy	Bilateral		YES	12						2	0	No	N0	T3a
TCGA-KK-A8IC-01A	YES	NO	54	370.53.0	Nationwide Children's Hospital	TCGA-KK-A8IC-F64008	799B8089-1E04-42E1-B73F-D7CA30575451	TCGA-KK-A8IC	YES	Normal (no evidence of prostate cancer) [cM0]	M0	T1c	22	25	7	6		1060	0	1060	2047	2019		YES	No Evidence of Extraprostatic Extension	NO	FD1667EF-E739-4EB9-BC99-96DCF67A40BC	Additional New Tumor Event	Stable Disease	9		No	YES	Core needle biopsy	Bilateral	NO	YES	12	8		Biochemical evidence of disease		YES	38		No	N0	T3b
TCGA-KK-A8IC-11A	YES	NO	54	370.53.0	Nationwide Children's Hospital	TCGA-KK-A8IC-F64008	799B8089-1E04-42E1-B73F-D7CA30575451	TCGA-KK-A8IC	YES	Normal (no evidence of prostate cancer) [cM0]	M0	T1c	22	25	7	6		1060	0	1060	2047	2019		YES	No Evidence of Extraprostatic Extension	NO	FD1667EF-E739-4EB9-BC99-96DCF67A40BC	Additional New Tumor Event	Stable Disease	9		No	YES	Core needle biopsy	Bilateral	NO	YES	12	8		Biochemical evidence of disease		YES	38		No	N0	T3b
TCGA-CH-5739-01A			65	91.78.0	Nationwide Children's Hospital	TCGA-CH-5739-F28977	7265f7ed-c47f-4bc0-8772-95ac505b493b	TCGA-CH-5739	NO		M0		22	15					0		586			NO		NO	6C4F20AE-407F-489E-8680-5E46643FB777	Scheduled Follow-up Submission	Complete Remission/Response	7		No	YES	Core needle biopsy	Left		YES	12	2				NO	8	0	No	N0	T3a
TCGA-M7-A725-01A			56	331.61.0	Nationwide Children's Hospital	TCGA-M7-A725-F61814	62CBA045-8801-4491-AA2F-4F29B53B58D5	TCGA-M7-A725	NO	Normal (no evidence of prostate cancer) [cM0]	M0	T3a	22	10	16	16			0		96			YES	No Evidence of Extraprostatic Extension	NO	7191C1F5-B88B-4D54-889C-C2D93891B5FE	Scheduled Follow-up Submission		7		No	YES	Core needle biopsy	Bilateral	NO	YES	12	7				NO	11	0	No	N0	T3b
TCGA-HC-A76W-01A			73	348.57.0	Nationwide Children's Hospital			TCGA-HC-A76W	NO	Normal (no evidence of prostate cancer) [cM0]	M0	T2	22		62				0		213			NO		NO	42F636A4-3F4F-4D4D-B60C-E4B2E98DC97D			7		No	YES	Core needle biopsy	Bilateral		YES	12						4	0	Yes, History of Synchronous/Bilateral Malignancy	N0	T3b
TCGA-XQ-A8TA-01A			59	370.53.0	Nationwide Children's Hospital	TCGA-XQ-A8TA-F69992	4C27B4B5-7D62-492B-AE33-696A8F22C635	TCGA-XQ-A8TA	YES	Prostate Cancer Metastases Present [cM1b]	M1b	T3a	22	26			-10		0		62			YES	Distant Metastasis [e.g. cM1]	YES	A681E330-3C1A-407A-B372-6B9EF0A0DE85	Scheduled Follow-up Submission	Progressive Disease	10		Yes, Pharmaceutical Treatment Prior to Resection	YES	Transurethral resection (TURBT)	Bilateral	NO		12	1				NO			No			Prostate Cancer
TCGA-VN-A88O-01A			49	357.55.0	Nationwide Children's Hospital	TCGA-VN-A88O-F72128	74FC01CD-296C-4215-8FCA-6038BE3AB176	TCGA-VN-A88O	NO		M0	T1c	22	17			70		0		376			NO		YES	D6DC37EB-15CD-4C61-981D-7E81A6712851	Scheduled Follow-up Submission		7		No	YES	Core needle biopsy	Bilateral	YES	YES	12	4					34	0	No	N0	T2c
TCGA-ZG-A9LM-01A			72	429.43.0	Nationwide Children's Hospital	TCGA-ZG-A9LM-F67938	84C9F390-09A3-4B8B-A07C-95F5A9F76380	TCGA-ZG-A9LM	NO		M0	T2b	22	13		14			0		121			YES	No Evidence of Extraprostatic Extension	NO	57D63B06-DE65-44DD-8C61-484CA1DF1DB4	Scheduled Follow-up Submission	Complete Remission/Response	9		No	YES	Core needle biopsy	Right	NO	YES	12	11				NO	11	2	No	N1	T3a
TCGA-EJ-AB27-01A			51	429.43.0	Nationwide Children's Hospital	TCGA-EJ-AB27-F64798	BBF9F2E0-EFFC-4BEB-97E2-654A74406A9A	TCGA-EJ-AB27	NO		M0	T1c	22	11					0		145						FF0E521E-4368-44A4-9BE2-2B892EF40E90	Scheduled Follow-up Submission	Complete Remission/Response	6		No	YES	Core needle biopsy	Bilateral	NO	YES	12	9				NO	15	0	No	N0	T2c
TCGA-G9-6351-01A			51	161.76.0	Nationwide Children's Hospital	TCGA-G9-6351-F40969	BAB2AC8F-3C71-4CAB-AC6C-5FBEDFBCF7C7	TCGA-G9-6351	NO	Normal (no evidence of prostate cancer) [cM0]	M0	T1c	22	8	8	11			0		1215			YES	No Evidence of Extraprostatic Extension	NO	28E11FE0-7CE3-49EC-B50A-8CD13AB06099	Scheduled Follow-up Submission	Complete Remission/Response	7		No	YES	Core needle biopsy	Bilateral	NO	NO	12	3				NO			No		T2c
TCGA-G9-6351-11A			51	161.76.0	Nationwide Children's Hospital	TCGA-G9-6351-F40969	BAB2AC8F-3C71-4CAB-AC6C-5FBEDFBCF7C7	TCGA-G9-6351	NO	Normal (no evidence of prostate cancer) [cM0]	M0	T1c	22	8	8	11			0		1215			YES	No Evidence of Extraprostatic Extension	NO	28E11FE0-7CE3-49EC-B50A-8CD13AB06099	Scheduled Follow-up Submission	Complete Remission/Response	7		No	YES	Core needle biopsy	Bilateral	NO	NO	12	3				NO			No		T2c
TCGA-HI-7169-01A			55	184.82.0	Nationwide Children's Hospital	TCGA-HI-7169-F29015	f5d5446b-9aa0-42c6-a348-379be5faa470	TCGA-HI-7169	NO	Normal (no evidence of prostate cancer) [cM0]	M0	T2b	22	21	33				0		1941			NO		NO	102F46F5-3AEB-4717-8A22-8F5DF935C74F	Scheduled Follow-up Submission	Complete Remission/Response	7		No	YES	Core needle biopsy	Bilateral		YES	12	2				NO	4	0	No	N0	T3a
TCGA-J4-A67T-01A			63	315.66.0	Nationwide Children's Hospital	TCGA-J4-A67T-F63922	29B22533-3A1A-470D-A375-E979A99BC933	TCGA-J4-A67T	NO		M0	T1c	22	21					0		154						EF05D110-15C2-4E58-9302-7371AE54B241	Scheduled Follow-up Submission		7		No	YES	Core needle biopsy	Bilateral	YES	NO	12	8							No		T2c
TCGA-G9-6347-01A			59	320.62.0	Nationwide Children's Hospital	TCGA-G9-6347-F61289	068802A8-1CC7-4A3F-A871-73936010752B	TCGA-G9-6347	NO		M0	T1c	22	26					0		1718			NO		NO	BD38A53E-4F15-41E8-BE1F-92F968701982	Scheduled Follow-up Submission	Complete Remission/Response	6		No	YES	Core needle biopsy	Bilateral	NO	NO	12	6				NO			No		T2c
TCGA-ZG-A9M4-01A			65	429.43.0	Nationwide Children's Hospital	TCGA-ZG-A9M4-F67945	710894EA-9C17-4F77-B5BA-8D202410B07E	TCGA-ZG-A9M4	NO	Normal (no evidence of prostate cancer) [cM0]	M0	T2a	22	13	21	22			0		218			YES	Extraprostatic Extension (regional lymphadenopathy)[e.g. cN1]	NO	1DED19D0-544C-48DB-BAE5-9B9FB0FDEE59	Scheduled Follow-up Submission	Stable Disease	9		No	YES	Core needle biopsy	Bilateral	NO	YES	12	11				NO	18	1	No	N1	T3b
TCGA-QU-A6IO-01A			53	320.62.0	Nationwide Children's Hospital	TCGA-QU-A6IO-F66985	FCCC95EC-8070-4CF9-96BD-F8104870A403	TCGA-QU-A6IO	NO		M0	T1c	22	31					0		1436			NO		NO	D41262AC-1BCD-4CED-AEED-2B1EE8EB31EA	Scheduled Follow-up Submission	Complete Remission/Response	6		No	YES	Core needle biopsy	Bilateral	NO	YES	12	10				NO	2	0	No	N0	T2c
TCGA-CH-5764-01A			66	91.78.0	Nationwide Children's Hospital			TCGA-CH-5764	NO	Normal (no evidence of prostate cancer) [cM0]	M0		22		31	31			0		29			YES	No Evidence of Extraprostatic Extension	NO	74160F0D-C476-4AB9-9CF9-72821ED1A18D			7		No	YES	Core needle biopsy	Bilateral		YES	12						8	0	Yes	N0	T3b
TCGA-CH-5764-11A			66	91.78.0	Nationwide Children's Hospital			TCGA-CH-5764	NO	Normal (no evidence of prostate cancer) [cM0]	M0		22		31	31			0		29			YES	No Evidence of Extraprostatic Extension	NO	74160F0D-C476-4AB9-9CF9-72821ED1A18D			7		No	YES	Core needle biopsy	Bilateral		YES	12						8	0	Yes	N0	T3b
TCGA-KK-A7AZ-01A			56	331.61.0	Nationwide Children's Hospital	TCGA-KK-A7AZ-F70515	C3202D5F-4A8D-4BB8-9FC2-66E7E08D44F4	TCGA-KK-A7AZ				T2b	22	24			141		0					NO		YES	905C4744-B8EB-4F81-A701-CB2FA5F56639	Scheduled Follow-up Submission		7		No	YES	Core needle biopsy	Right	NO	YES	12	2					14	0	No	N0	T3a
TCGA-KK-A7AZ-11A			56	331.61.0	Nationwide Children's Hospital	TCGA-KK-A7AZ-F70515	C3202D5F-4A8D-4BB8-9FC2-66E7E08D44F4	TCGA-KK-A7AZ				T2b	22	24			141		0					NO		YES	905C4744-B8EB-4F81-A701-CB2FA5F56639	Scheduled Follow-up Submission		7		No	YES	Core needle biopsy	Right	NO	YES	12	2					14	0	No	N0	T3a
TCGA-G9-6353-01A			58	161.76.0	Nationwide Children's Hospital	TCGA-G9-6353-F42753	06BE0EA3-3C21-45C8-8FC9-C567255302F4	TCGA-G9-6353	NO		M0	T1c	22	30					0		590			NO		NO	79C97D58-7ED2-4742-9E66-F4A9DFC28DE7	Scheduled Follow-up Submission	Complete Remission/Response	7		No	YES	Core needle biopsy	Bilateral	NO	NO	12	4				NO			No		T3a
TCGA-G9-6353-11A			58	161.76.0	Nationwide Children's Hospital	TCGA-G9-6353-F42753	06BE0EA3-3C21-45C8-8FC9-C567255302F4	TCGA-G9-6353	NO		M0	T1c	22	30					0		590			NO		NO	79C97D58-7ED2-4742-9E66-F4A9DFC28DE7	Scheduled Follow-up Submission	Complete Remission/Response	7		No	YES	Core needle biopsy	Bilateral	NO	NO	12	4				NO			No		T3a
TCGA-EJ-A65G-01A			57	308.70.0	Nationwide Children's Hospital	TCGA-EJ-A65G-F64719	42136714-0A48-4A68-AF37-383198166E90	TCGA-EJ-A65G	NO		M0	T2c	22	10					0		152						31559A2C-AE6F-45A4-85AD-B91065953D85	Scheduled Follow-up Submission	Complete Remission/Response	8		No	YES	Transurethral resection (TURBT)	Bilateral	NO	YES	12	9				NO	24	0	No	N0	T2c
TCGA-G9-7510-01A			66	221.78.0	Nationwide Children's Hospital	TCGA-G9-7510-F48752	CC7397E6-4F9B-4759-96FE-23E612740417	TCGA-G9-7510	NO	Normal (no evidence of prostate cancer) [cM0]	M0	T1c	22	20	22	22			0		674			YES	Extraprostatic Extension (regional lymphadenopathy)[e.g. cN1]	NO	83B4A8F0-2338-4995-9CCC-3B0696249A81	Scheduled Follow-up Submission	Complete Remission/Response	8		No	YES	Core needle biopsy	Bilateral	NO	YES	12	9				NO	10	0	No	N0	T3a
TCGA-EJ-7325-01B			63	331.61.0	Nationwide Children's Hospital	TCGA-EJ-7325-F64803	32559980-8910-48B5-BE61-1E9C7C7A4598	TCGA-EJ-7325	NO		M0	T3b	22	11					0		507						095CDFE8-71E3-40DC-AB5C-16C59A8970DD	Scheduled Follow-up Submission	Complete Remission/Response	7		No	YES	Core needle biopsy	Bilateral	NO	YES	12	9				NO	9	0	Yes, History of Prior Malignancy	N0	T3b
TCGA-M7-A71Y-01A			55	331.61.0	Nationwide Children's Hospital	TCGA-M7-A71Y-F61811	E7A4F8EA-92A0-4F82-82CF-4624EDF5EA55	TCGA-M7-A71Y	NO			T1c	22	7					0		158			NO		NO	966D3AEB-921E-4772-B177-44A5EE3E3115	Scheduled Follow-up Submission	Complete Remission/Response	7		No	YES	Core needle biopsy	Bilateral	NO	NO	12	7				NO			No		T2c
TCGA-G9-6498-01A			53	315.66.0	Nationwide Children's Hospital	TCGA-G9-6498-F65343	EFC19889-579D-4B4D-937F-2F64A2C2968F	TCGA-G9-6498	NO	Normal (no evidence of prostate cancer) [cM0]	M0	T1c	22	22	47				0		1608			NO		NO	A02821C7-6112-42C7-81DA-DEE751067F3F	Scheduled Follow-up Submission	Complete Remission/Response	7		No	YES	Core needle biopsy	Bilateral	NO	NO	12	9				NO			No		T3a
TCGA-HC-A632-01A			68	308.70.0	Nationwide Children's Hospital			TCGA-HC-A632	NO		M0	T1c	22						0								8919C6F3-C573-4AA4-B5E1-B71FC2EC2698			9		No	YES	Core needle biopsy	Bilateral		YES	12						5	0	No	N0	T3a
TCGA-HC-7820-01A			72	184.82.0	Nationwide Children's Hospital	TCGA-HC-7820-F57012	CB4D6465-F671-42D3-8571-4C75C6EB9658	TCGA-HC-7820					22	28					0								DF93808D-A554-4F5C-9752-3C2272411D41	Scheduled Follow-up Submission	Complete Remission/Response	7		No	YES	Core needle biopsy	Bilateral	NO	NO	12	2				NO			No		T2c
TCGA-HC-7820-11A			72	184.82.0	Nationwide Children's Hospital	TCGA-HC-7820-F57012	CB4D6465-F671-42D3-8571-4C75C6EB9658	TCGA-HC-7820					22	28					0								DF93808D-A554-4F5C-9752-3C2272411D41	Scheduled Follow-up Submission	Complete Remission/Response	7		No	YES	Core needle biopsy	Bilateral	NO	NO	12	2				NO			No		T2c
TCGA-J4-A83J-01A			68	370.53.0	Nationwide Children's Hospital	TCGA-J4-A83J-F70133	5AEC66EF-0840-4E70-A0A4-5519547A84B2	TCGA-J4-A83J	NO		M0	T1c	22	28					0		235						4FB41AAB-FF53-47EB-AE32-C1EC6EE69FB8	Scheduled Follow-up Submission	Complete Remission/Response	7		No	YES	Core needle biopsy	Bilateral	NO	YES	12	1				NO	1	0	No	N0	T2c
TCGA-J4-A83J-11A			68	370.53.0	Nationwide Children's Hospital	TCGA-J4-A83J-F70133	5AEC66EF-0840-4E70-A0A4-5519547A84B2	TCGA-J4-A83J	NO		M0	T1c	22	28					0		235						4FB41AAB-FF53-47EB-AE32-C1EC6EE69FB8	Scheduled Follow-up Submission	Complete Remission/Response	7		No	YES	Core needle biopsy	Bilateral	NO	YES	12	1				NO	1	0	No	N0	T2c
TCGA-ZG-A9LZ-01A			66	429.43.0	Nationwide Children's Hospital	TCGA-ZG-A9LZ-F67847	2CA8E556-CD03-4B93-A20B-5CCB9736F2F9	TCGA-ZG-A9LZ	YES	Normal (no evidence of prostate cancer) [cM0]	M0	T3a	22	12	-15	-9			0		692			YES	No Evidence of Extraprostatic Extension	NO	CCE85841-CA1F-4927-B5B6-96D9A8C779FF	Scheduled Follow-up Submission	Stable Disease	9		No	YES	Core needle biopsy	Bilateral	NO	YES	12	11				NO	5	0	No	N0	T3b
TCGA-EJ-5522-01A			51	91.78.0	Nationwide Children's Hospital	TCGA-EJ-5522-F46759	44F09400-4A4E-4127-B395-7537AE10A920	TCGA-EJ-5522	NO		M0	T2a	22	16					0		1403			NO		NO	B40C8836-9245-48F8-BF89-4C642BA57B8F	Scheduled Follow-up Submission	Complete Remission/Response	7		No	YES	Core needle biopsy	Bilateral	NO	YES	12	8				NO	22	0	No	N0	T2c
TCGA-EJ-5502-01A			50	91.78.0	Nationwide Children's Hospital	TCGA-EJ-5502-F46203	FBF12F0D-ED5E-4A8B-8264-3A4563C2CA4E	TCGA-EJ-5502	NO	Normal (no evidence of prostate cancer) [cM0]	M0	T2c	22	3	7	7			0		603			YES	No Evidence of Extraprostatic Extension	NO	28CB850D-2299-4372-8FF0-636A0E247570	Scheduled Follow-up Submission	Complete Remission/Response	7		No	YES	Core needle biopsy	Bilateral	NO	YES	12	8				NO	11	0	No	N0	T2c
TCGA-EJ-7786-01A			62	184.82.0	Nationwide Children's Hospital	TCGA-EJ-7786-F48958	B887F832-42ED-433E-A92C-F62C2F8044DD	TCGA-EJ-7786	NO		M0	T1c	22	24					0		79			NO		NO	50E9A3BD-EC6F-411A-9914-E7347ABACEBC	Scheduled Follow-up Submission	Complete Remission/Response	7		No	YES	Core needle biopsy	Bilateral	NO	YES	12	9				NO	5	0	No	N0	T2c
TCGA-EJ-7786-11A			62	184.82.0	Nationwide Children's Hospital	TCGA-EJ-7786-F48958	B887F832-42ED-433E-A92C-F62C2F8044DD	TCGA-EJ-7786	NO		M0	T1c	22	24					0		79			NO		NO	50E9A3BD-EC6F-411A-9914-E7347ABACEBC	Scheduled Follow-up Submission	Complete Remission/Response	7		No	YES	Core needle biopsy	Bilateral	NO	YES	12	9				NO	5	0	No	N0	T2c
TCGA-G9-6370-01A			52	108.76.0	Nationwide Children's Hospital	TCGA-G9-6370-F40638	B6E94F74-A879-4886-90D3-20E392CC43A0	TCGA-G9-6370	NO		M0	T1c	22	26					0		806			NO		NO	5BDE4E1E-49C1-4567-A440-632F236B80FD	Scheduled Follow-up Submission	Complete Remission/Response	7		No	YES	Core needle biopsy	Bilateral	NO	YES	12	2				NO	1	0	No	N0	T3b
TCGA-HC-A6AS-01A			70	312.65.0	Nationwide Children's Hospital			TCGA-HC-A6AS		Normal (no evidence of prostate cancer) [cM0]	M0	T1c	22		27	27			0					YES	No Evidence of Extraprostatic Extension	NO	A77FBFFE-AD4C-4C8C-9756-F2BC3E4117D8			7		No	YES	Core needle biopsy	Right		YES	12						5	0	No	N0	T2a
TCGA-EJ-A46B-01A			66	268.67.0	Nationwide Children's Hospital	TCGA-EJ-A46B-F64641	84F9A37E-9D9B-4D21-AD17-732333FF59BD	TCGA-EJ-A46B	NO	Normal (no evidence of prostate cancer) [cM0]	M0	T1c	22	8	10	10			0		157			YES	No Evidence of Extraprostatic Extension		AD8B6C6D-C1D3-46EC-9EE4-CAC65683B0C1	Scheduled Follow-up Submission	Complete Remission/Response	8		No	YES	Core needle biopsy	Bilateral	NO	YES	12	9				NO	10	0	Yes, History of Prior Malignancy	N0	T3a
TCGA-J4-A83N-01A	YES	YES	57	357.55.0	Nationwide Children's Hospital	TCGA-J4-A83N-F70169	58123E43-BD1F-456E-B272-E223AE32F0D3	TCGA-J4-A83N	NO		M0	T1c	22	29					0	433	530						EB0D0104-C667-4E1A-91AD-86C59C5236F1	Scheduled Follow-up Submission	Progressive Disease	7		No	YES	Core needle biopsy	Bilateral	NO	NO	12	1		New Primary Tumor		YES			No		T2c
TCGA-EJ-5542-01A			60	91.78.0	Nationwide Children's Hospital	TCGA-EJ-5542-F48838	37DB51C3-1BF3-4D63-ABDE-4319456AB8D7	TCGA-EJ-5542	NO	Normal (no evidence of prostate cancer) [cM0]	M0	T2b	22	23	8	9	-21		0		519			YES	No Evidence of Extraprostatic Extension	YES	53EC2047-D35F-43AF-962E-32AC27FB4410	Scheduled Follow-up Submission	Complete Remission/Response	7		No	YES	Core needle biopsy	Bilateral	NO	YES	12	9				NO	17	0	Yes	N0	T3a
TCGA-KC-A4BV-01A			66	285.66.0	Nationwide Children's Hospital			TCGA-KC-A4BV	YES	Normal (no evidence of prostate cancer) [cM0]	M0	T2	22		16	18	81		0		1328			YES	No Evidence of Extraprostatic Extension	YES	4FF98B00-E121-441D-8D66-2F96EF40631F			9		No	YES	Core needle biopsy	Bilateral		YES	12						10	0	No	N0	T3a
TCGA-M7-A723-01A			54	331.61.0	Nationwide Children's Hospital	TCGA-M7-A723-F61813	744EEEBC-99E5-4713-A2F9-57F96B813305	TCGA-M7-A723	NO	Normal (no evidence of prostate cancer) [cM0]	M0	T1c	22	7	8	11			0		62			YES	No Evidence of Extraprostatic Extension	NO	158F7520-1E4A-4AA8-BF17-A96A98619661	Scheduled Follow-up Submission	Complete Remission/Response	7		No	YES	Core needle biopsy	Bilateral	NO	YES	12	7				NO	17	1	No	N1	T3b
TCGA-HC-A4ZV-01A			56	285.66.0	Nationwide Children's Hospital			TCGA-HC-A4ZV				T2c	22						0								DFA2803C-2985-40AB-970D-81679E982165			9		No	YES	Core needle biopsy	Bilateral		YES	12						13	0	No	N0	T3b
TCGA-HC-7817-01B			52	308.70.0	Nationwide Children's Hospital	TCGA-HC-7817-F60204	7E6E7437-1B8E-4A24-B921-5B558A15181C	TCGA-HC-7817	NO	Normal (no evidence of prostate cancer) [cM0]	M0		22	31					0		171			YES	No Evidence of Extraprostatic Extension	YES	B5C6D9CA-F454-416B-92F8-862947F978CF	Scheduled Follow-up Submission	Complete Remission/Response	7		No	YES	Core needle biopsy	Bilateral	NO	NO	12	5				NO			No		T3b
TCGA-EJ-5501-01A			55	91.78.0	Nationwide Children's Hospital	TCGA-EJ-5501-F46202	888320E4-BDAE-4601-8105-9B8669942A38	TCGA-EJ-5501	NO	Normal (no evidence of prostate cancer) [cM0]	M0	T2b	22	3	9	9			0		729			YES	No Evidence of Extraprostatic Extension	NO	82E8C87D-5FE1-44E9-8B0B-016BB9946DED	Scheduled Follow-up Submission	Complete Remission/Response	7		No	YES	Core needle biopsy	Bilateral	NO	YES	12	8				NO	11	0	No	N0	T3b
TCGA-HC-7741-01C	YES	YES	67	221.78.0	Nationwide Children's Hospital	TCGA-HC-7741-F66040	C6745FCE-3002-462D-BF3C-F1FC29D136B1	TCGA-HC-7741	NO	Normal (no evidence of prostate cancer) [cM0]	M0		22	1	9	9		1969	0		146			YES			8962FB06-D5D0-4F7C-9ED6-F0DCCE0088AA	Scheduled Follow-up Submission	Complete Remission/Response	7		No	YES	Core needle biopsy	Bilateral	NO	YES	12	10		Biochemical evidence of disease		YES	2	0	No	N0	T3b
TCGA-EJ-7318-01B			51	331.61.0	Nationwide Children's Hospital	TCGA-EJ-7318-F64810	BDD9A240-8570-46B6-8FEA-E1F2CC7F80AE	TCGA-EJ-7318	YES		M0	T3a	22	11					0		189						0EDD0BEB-B408-4FDF-8080-D59864CA1395	Scheduled Follow-up Submission	Complete Remission/Response	7		No	YES	Core needle biopsy	Bilateral	NO	NO	12	9				NO			No		T3a
TCGA-VP-A87D-01A			54	357.55.0	Nationwide Children's Hospital	TCGA-VP-A87D-F64469	B66E94CB-5242-40DC-8EDC-068829339CBE	TCGA-VP-A87D	YES	Normal (no evidence of prostate cancer) [cM0]	M0	T1c	22	3	14		12		0		1853			NO		YES	24287E0B-273E-4C96-B7FD-87C042CDED56	Scheduled Follow-up Submission	Complete Remission/Response	9		No	YES	Core needle biopsy	Bilateral	YES	YES	12	9				NO	12	3	No	N1	T3a
TCGA-J9-A52D-01A			71	308.70.0	Nationwide Children's Hospital			TCGA-J9-A52D	NO	Normal (no evidence of prostate cancer) [cM0]	M0	T2b	22		-6	21			0		146			YES	No Evidence of Extraprostatic Extension	NO	97374AA3-C361-4636-9EF9-7A73B35B90A4			9	Prostate Adenocarcinoma, Not Otherwised Specified, with ductal featues	No	YES	Core needle biopsy	Bilateral		NO	12								No		T3a
TCGA-HC-A76X-01A			62	348.57.0	Nationwide Children's Hospital			TCGA-HC-A76X	NO	Normal (no evidence of prostate cancer) [cM0]	M0	T1c	22		10				0		150						C497D607-7714-4FA4-9343-B5EF79021753			7		No	YES	Core needle biopsy	Bilateral		YES	12						1	0	No	N0	T2c
TCGA-2A-A8W3-01A			69	389.51.0	Nationwide Children's Hospital	TCGA-2A-A8W3-F71815	50CC6A78-1576-40D2-AC0B-EEDFE398939F	TCGA-2A-A8W3	YES	Normal (no evidence of prostate cancer) [cM0]	M0	T2b	22	31	13	13	-14	198	0	198	771			YES	No Evidence of Extraprostatic Extension	YES	9C2D1395-B78A-4290-91AA-0C6887C0172E	Scheduled Follow-up Submission		9		No	YES	Core needle biopsy	Left	NO	YES	12	3		Biochemical evidence of disease		YES	3	0	No	N0	T3a
TCGA-FC-A6HD-01A			77	320.62.0	Nationwide Children's Hospital	TCGA-FC-A6HD-F59729	01544724-D25A-4ADB-A456-5DB1EF806003	TCGA-FC-A6HD		Normal (no evidence of prostate cancer) [cM0]	M0	T3a	22	20	33	33			0					YES	No Evidence of Extraprostatic Extension	NO	891002FA-53EC-4CBB-93FE-CE998572A935	Scheduled Follow-up Submission	Complete Remission/Response	7		No	YES	Core needle biopsy	Bilateral	NO	YES	12	5				NO	10	0	No	N0	T3a
TCGA-ZG-A9L2-01A			70	429.43.0	Nationwide Children's Hospital	TCGA-ZG-A9L2-F67812	D1242B70-600E-479A-BA11-2F48DC40DFF8	TCGA-ZG-A9L2	YES	Normal (no evidence of prostate cancer) [cM0]	M0	T3a	22	12	6				0		1137			NO		NO	D755A8E2-F0C7-4130-B034-AAF1F078F87F	Scheduled Follow-up Submission	Stable Disease	9		No	YES	Core needle biopsy		NO	YES	12	11				NO	14	0	No	N0	T3b
TCGA-FC-A5OB-01A			53	308.70.0	Nationwide Children's Hospital	TCGA-FC-A5OB-F61434	E2A7F91D-C6D0-4597-822B-9BB75C0CA49A	TCGA-FC-A5OB	NO	Abnormal (not related to prostate cancer)	M0	T3a	22	30	9	9			0		110			YES	No Evidence of Extraprostatic Extension	NO	83BE641D-33BA-481D-B13F-5078C8B74DD2	Scheduled Follow-up Submission		9		No	YES	Core needle biopsy	Bilateral	NO	YES	12	6				NO	9	0	No	N0	T3b
TCGA-YL-A8HK-01A			59	370.53.0	Nationwide Children's Hospital	TCGA-YL-A8HK-F56601	216B174D-24A4-466A-92E1-09D2A40F508A	TCGA-YL-A8HK	YES	Normal (no evidence of prostate cancer) [cM0]	M0		22	13	27	195		1376	0	1376	1491			YES	No Evidence of Extraprostatic Extension	NO	B9B04636-D3B1-49C3-956A-53146A234B1C	Additional New Tumor Event		9		No	YES	Core needle biopsy	Bilateral	NO	YES	12	3		Biochemical evidence of disease		YES	1	0	No	N0	T3b
TCGA-G9-6348-01A			68	108.76.0	Nationwide Children's Hospital	TCGA-G9-6348-F40648	09804433-748D-4BCD-A78C-591903061A38	TCGA-G9-6348	NO	Abnormal (not related to prostate cancer)	M0	T3a	22	26	31	31			0		1136			YES	No Evidence of Extraprostatic Extension	NO	008E503C-7F15-40D8-98A8-8832086D8442	Scheduled Follow-up Submission	Complete Remission/Response	7		No	YES	Core needle biopsy	Bilateral	NO		12	2				NO	15	0	No	N0	T2c
TCGA-G9-6348-11A			68	108.76.0	Nationwide Children's Hospital	TCGA-G9-6348-F40648	09804433-748D-4BCD-A78C-591903061A38	TCGA-G9-6348	NO	Abnormal (not related to prostate cancer)	M0	T3a	22	26	31	31			0		1136			YES	No Evidence of Extraprostatic Extension	NO	008E503C-7F15-40D8-98A8-8832086D8442	Scheduled Follow-up Submission	Complete Remission/Response	7		No	YES	Core needle biopsy	Bilateral	NO		12	2				NO	15	0	No	N0	T2c
TCGA-YL-A8SL-01B			74	389.51.0	Nationwide Children's Hospital	TCGA-YL-A8SL-F67548	E3C74F8C-0993-4815-8C6E-99D41CFB0604	TCGA-YL-A8SL	NO	Normal (no evidence of prostate cancer) [cM0]	M0		22	6	41	43			0		623			YES	Extraprostatic Extension (regional lymphadenopathy)[e.g. cN1]	NO	5D7529C5-0068-48B8-8B25-1C00E5EE8A10	Scheduled Follow-up Submission	Complete Remission/Response	8		No	YES	Core needle biopsy	Bilateral	NO	YES	12	11				NO	19	3	No	N1	T3b
TCGA-EJ-5519-01A			64	91.78.0	Nationwide Children's Hospital	TCGA-EJ-5519-F46603	69D9DAE5-C73F-43AA-86E2-4CC00CC8FAED	TCGA-EJ-5519	YES	Normal (no evidence of prostate cancer) [cM0]	M0	T2c	22	12	13				0		1153			NO		NO	FA7742E4-27F5-4D45-8DAA-65BBC9008796	Scheduled Follow-up Submission	Complete Remission/Response	8		No	YES	Core needle biopsy	Bilateral	NO	YES	12	8				NO	12	3	No	N1	T3b
TCGA-EJ-A8FS-01A			66	357.55.0	Nationwide Children's Hospital	TCGA-EJ-A8FS-F64787	4C47660B-427A-4FB1-855F-31AA97D9A198	TCGA-EJ-A8FS	YES		M0	T3a	22	11					0		216						E61F634C-EC2E-4EE4-B306-208A6A65B38F	Scheduled Follow-up Submission	Complete Remission/Response	7		No	YES	Transurethral resection (TURBT)	Bilateral	NO	YES	12	9				NO	69	0	No	N0	T3a
TCGA-J4-A67O-01A			59	312.65.0	Nationwide Children's Hospital	TCGA-J4-A67O-F63884	991AB9F0-402C-4353-8897-1E2D2B74C05F	TCGA-J4-A67O	NO		M0	T2a	22	20					0		490						9A486781-2160-4461-9DFE-CE8446E5C5A0	Scheduled Follow-up Submission	Complete Remission/Response	7		No	YES	Core needle biopsy	Bilateral	NO	YES	12	8				NO	2	0	No	N0	T2c
TCGA-ZG-A8QW-01A			72	389.51.0	Nationwide Children's Hospital	TCGA-ZG-A8QW-F67802	608DD5A0-F2AC-41F2-944F-8BEBF75E453B	TCGA-ZG-A8QW		Normal (no evidence of prostate cancer) [cM0]	M0	T3a	22	12	8		43		0					NO		YES	674ABE2C-2955-43AF-8208-EB38350AD2A7	Scheduled Follow-up Submission	Stable Disease	9		No	YES	Core needle biopsy	Bilateral	NO	YES	12	11				NO	13	1	No	N1	T3b
TCGA-ZG-A9L6-01A	NO	NO	64	429.43.0	Nationwide Children's Hospital	TCGA-ZG-A9L6-F67817	FE1C5236-E125-4313-B519-028C4F7BC289	TCGA-ZG-A9L6	YES	Normal (no evidence of prostate cancer) [cM0]	M0	T1c	22	12	13	13			0		664			YES	No Evidence of Extraprostatic Extension	NO	A12BBD6F-6FE2-4085-943A-6DB26386D11A	Scheduled Follow-up Submission	Stable Disease	9		No	YES	Core needle biopsy	Bilateral	NO	YES	12	11				NO	25	0	No	N0	T3b
TCGA-VN-A88I-01A			59	357.55.0	Nationwide Children's Hospital	TCGA-VN-A88I-F62589	208008F6-B086-4FA1-8C01-9ECCB4474C9A	TCGA-VN-A88I	NO	Abnormal (not related to prostate cancer)	M0	T1c	22	21	9		-1		0		269			NO		YES	594B6C87-D247-4AE5-9454-20427C04296D	Scheduled Follow-up Submission		8		No	YES	Core needle biopsy	Bilateral	YES	YES	12	7					11	0	No	N0	T3a
TCGA-VP-A87J-01A			56	357.55.0	Nationwide Children's Hospital	TCGA-VP-A87J-F64485	E94F9FDB-3732-42F0-976E-FE439CD436AA	TCGA-VP-A87J	NO	Normal (no evidence of prostate cancer) [cM0]	M0	T2a	22	3	11	13			0		1296			YES	No Evidence of Extraprostatic Extension	NO	291A5E8E-E9F8-4EE1-8AFB-E9D2F571D685	Scheduled Follow-up Submission	Complete Remission/Response	7		No	YES	Core needle biopsy	Bilateral	NO	YES	12	9				NO	11	1	No	N1	T3a
TCGA-EJ-8474-01A			69	244.69.0	Nationwide Children's Hospital	TCGA-EJ-8474-F64640	B1B3D399-6A5A-42AB-845E-2DA72C824F94	TCGA-EJ-8474	NO	Normal (no evidence of prostate cancer) [cM0]	M0	T3a	22	8	51	7			0		766			YES	No Evidence of Extraprostatic Extension		224C4C5B-BD47-4B62-BB84-B8D5667DF5DE	Scheduled Follow-up Submission	Complete Remission/Response	8		No	YES	Core needle biopsy	Bilateral	NO	YES	12	9				NO	15	0	No	N0	T3a
TCGA-EJ-8474-11A			69	244.69.0	Nationwide Children's Hospital	TCGA-EJ-8474-F64640	B1B3D399-6A5A-42AB-845E-2DA72C824F94	TCGA-EJ-8474	NO	Normal (no evidence of prostate cancer) [cM0]	M0	T3a	22	8	51	7			0		766			YES	No Evidence of Extraprostatic Extension		224C4C5B-BD47-4B62-BB84-B8D5667DF5DE	Scheduled Follow-up Submission	Complete Remission/Response	8		No	YES	Core needle biopsy	Bilateral	NO	YES	12	9				NO	15	0	No	N0	T3a
TCGA-YJ-A8SW-01A			67	389.51.0	Nationwide Children's Hospital			TCGA-YJ-A8SW	YES			T1c	22						0		148						1C19B356-50AE-4FBA-9FFD-98DDB60FC7D0			9	adenocarcinoma with focal mucinous features	No	YES	Core needle biopsy	Right		YES	12						2	0	No	N0	T3b
TCGA-VP-A876-01A			46	357.55.0	Nationwide Children's Hospital	TCGA-VP-A876-F64436	16471D14-C549-45F2-9C7E-539A9C04B262	TCGA-VP-A876	NO	Normal (no evidence of prostate cancer) [cM0]		T1c	22	2	13	13			0		2576			YES	No Evidence of Extraprostatic Extension	NO	F77C1E84-6E49-44F5-8A35-2B7CF11A9A47	Scheduled Follow-up Submission	Complete Remission/Response	8		No	YES	Core needle biopsy	Bilateral	NO	YES	12	9				NO	12	0	No	N0	T2c
TCGA-EJ-8468-01A			63	244.69.0	Nationwide Children's Hospital	TCGA-EJ-8468-F64614	B6C1285C-737B-450E-8D70-81D0CB3BB171	TCGA-EJ-8468	NO	Normal (no evidence of prostate cancer) [cM0]		T3a	22	5	23	23			0		1961			YES			1C90F24C-3318-4DA0-8F88-E00D7898FA53	Scheduled Follow-up Submission	Complete Remission/Response	8		No	YES	Core needle biopsy	Left	NO	YES	12	9				NO	7	0	No	N0	T3a
TCGA-EJ-8468-11A			63	244.69.0	Nationwide Children's Hospital	TCGA-EJ-8468-F64614	B6C1285C-737B-450E-8D70-81D0CB3BB171	TCGA-EJ-8468	NO	Normal (no evidence of prostate cancer) [cM0]		T3a	22	5	23	23			0		1961			YES			1C90F24C-3318-4DA0-8F88-E00D7898FA53	Scheduled Follow-up Submission	Complete Remission/Response	8		No	YES	Core needle biopsy	Left	NO	YES	12	9				NO	7	0	No	N0	T3a
TCGA-HC-7230-01A			50	184.82.0	Nationwide Children's Hospital	TCGA-HC-7230-F64379	F7F6D088-BF11-40D2-9013-2E5B3FEB7386	TCGA-HC-7230					22	29					0								4B7575DE-87E0-48F8-9C59-03BFE863ADC9	Scheduled Follow-up Submission	Complete Remission/Response	7		No	YES	Core needle biopsy		NO	YES	12	8				NO	3	0	No	N0	T2c
TCGA-EJ-5498-01A			56	91.78.0	Nationwide Children's Hospital	TCGA-EJ-5498-F46200	C0E97F6E-6B21-4761-887A-06D59D419638	TCGA-EJ-5498	NO	Normal (no evidence of prostate cancer) [cM0]		T2c	22	3	12	12			0		537			YES	No Evidence of Extraprostatic Extension	NO	A9918CDB-80EA-4025-84C4-0018666236C4	Scheduled Follow-up Submission	Complete Remission/Response	7		No	YES	Core needle biopsy	Bilateral	NO	YES	12	8				NO	26	0	No	N0	T2c
TCGA-2A-A8W1-01A			54	389.51.0	Nationwide Children's Hospital	TCGA-2A-A8W1-F71808	8ECE00DC-877F-4CF3-9B4E-99CD261A68A6	TCGA-2A-A8W1	NO	Normal (no evidence of prostate cancer) [cM0]	M0	T1c	22	31	27				0		-122			NO		NO	FA6BCFE6-BB77-4097-B610-AF2F2494EAB8	Scheduled Follow-up Submission		7		No	YES	Core needle biopsy	Left	NO	YES	12	3				NO	12	0	No	N0	T3a
TCGA-J4-A83M-01A	NO	YES	64	357.55.0	Nationwide Children's Hospital	TCGA-J4-A83M-F70485	14AB2D17-160F-4837-8834-437C93436169	TCGA-J4-A83M	NO		M0	T2c	22	18				521	0	521	437						4EA04FDC-4401-436F-B8B9-54BFA5718873	Scheduled Follow-up Submission	Partial Remission/Response	7		No	YES	Core needle biopsy	Bilateral	NO	YES	12	2		Biochemical evidence of disease		YES	4	0	No	N0	T2c
TCGA-HC-A6AL-01A			64	312.65.0	Nationwide Children's Hospital			TCGA-HC-A6AL			M0	T1c	22			21			0					YES	No Evidence of Extraprostatic Extension	NO	E5D08F93-1DE8-4901-AD3B-F72C319C3B9E			7		No	YES	Core needle biopsy	Bilateral		YES	12						3	0	No	N0	T2c
TCGA-EJ-5499-01A			61	91.78.0	Nationwide Children's Hospital	TCGA-EJ-5499-F46201	5687A1AE-AD09-447E-88EA-1F13ADA4A0FB	TCGA-EJ-5499	NO		M0	T2b	22	3					0		533						56753EEA-2AA1-4742-A299-49E315BC3584	Scheduled Follow-up Submission	Complete Remission/Response	7		No	YES	Core needle biopsy	Bilateral	NO	YES	12	8				NO	19	0	No	N0	T3a
TCGA-XK-AAJ3-01A			56	429.43.0	Nationwide Children's Hospital	TCGA-XK-AAJ3-F66870	CF864CC0-D963-4D1C-929D-7AB2FFBF3936	TCGA-XK-AAJ3	NO	Normal (no evidence of prostate cancer) [cM0]	M0	T1c	22	24	13	6			0		863			YES	No Evidence of Extraprostatic Extension	NO	4F6A4DB2-BFB9-4602-ACE7-47FA316F1CF7	Scheduled Follow-up Submission		8		No	YES	Core needle biopsy	Bilateral	NO	YES	12	10					6	0	Yes, History of Prior Malignancy	N0	T3a
TCGA-G9-6332-01A	NO	NO	55	108.76.0	Nationwide Children's Hospital	TCGA-G9-6332-F40974	546CCAB0-37A4-403B-B982-D259A70C19D6	TCGA-G9-6332		Normal (no evidence of prostate cancer) [cM0]	M0	T2b	22	8	11	11		1180	0	1180	2090			YES	No Evidence of Extraprostatic Extension	NO	875811CC-C799-46AD-8DFD-B08D42F34F9B	Scheduled Follow-up Submission	Progressive Disease	7		No	YES	Core needle biopsy	Bilateral	NO	YES	12	3		Biochemical evidence of disease		YES	7	0	No	N0	T3a
TCGA-G9-6332-11A	NO	NO	55	108.76.0	Nationwide Children's Hospital	TCGA-G9-6332-F40974	546CCAB0-37A4-403B-B982-D259A70C19D6	TCGA-G9-6332		Normal (no evidence of prostate cancer) [cM0]	M0	T2b	22	8	11	11		1180	0	1180	2090			YES	No Evidence of Extraprostatic Extension	NO	875811CC-C799-46AD-8DFD-B08D42F34F9B	Scheduled Follow-up Submission	Progressive Disease	7		No	YES	Core needle biopsy	Bilateral	NO	YES	12	3		Biochemical evidence of disease		YES	7	0	No	N0	T3a
TCGA-TK-A8OK-01A			73	370.53.0	Nationwide Children's Hospital	TCGA-TK-A8OK-F58472	71A38EC1-0B07-482D-BD73-AC6F0CC238DC	TCGA-TK-A8OK			M0		22	11					0								82E0946B-6B6D-45E4-A2D1-6742843A06F8	Scheduled Follow-up Submission		7		No	YES	Core needle biopsy	Right	YES		12	11							No
TCGA-HC-8216-01A			58	308.70.0	Nationwide Children's Hospital	TCGA-HC-8216-F48769	62126F02-53E9-4ECC-9C94-4FC5622E5A7C	TCGA-HC-8216		Normal (no evidence of prostate cancer) [cM0]	M0	T2a	22	20	10	10			0		137			YES	No Evidence of Extraprostatic Extension	NO	A3302782-976A-4B07-B897-B8A3AD529A79	Scheduled Follow-up Submission	Complete Remission/Response	7		No	YES	Core needle biopsy	Right	NO	YES	12	9				NO	3	0	No	N0	T3a
TCGA-VN-A88L-01A			54	357.55.0	Nationwide Children's Hospital	TCGA-VN-A88L-F65022	30BB6BBA-560E-4981-9DDF-870E43920795	TCGA-VN-A88L	NO		M0	T1c	22	22			79		0		394			NO		YES	03856F28-2661-48F5-80DC-2263900352BC	Scheduled Follow-up Submission	Complete Remission/Response	7		No	YES	Core needle biopsy	Bilateral	NO	YES	12	12				NO	18	0	No	N0	T2c
TCGA-HC-A9TE-01A	YES	YES	64	429.43.0	Nationwide Children's Hospital	TCGA-HC-A9TE-F72404	0090F46F-FA6A-4C3C-A5FD-DEB336530AC8	TCGA-HC-A9TE	NO	Normal (no evidence of prostate cancer) [cM0]	M0	T2c	22	10	13	16		216	0	216	134			YES	No Evidence of Extraprostatic Extension	NO	98B1CCF8-1903-42A5-B92B-5B5C0D3F63C7	Scheduled Follow-up Submission	Stable Disease	9		No	YES	Transurethral resection (TURBT)	Bilateral	NO	YES	12	6	Other, specify	Biochemical evidence of disease	Biochemical	YES	7	1	No	N0	T3b
TCGA-EJ-A7NK-01A			58	357.55.0	Nationwide Children's Hospital	TCGA-EJ-A7NK-F64761	4BB44108-C209-4020-A9E6-A18853D75E1E	TCGA-EJ-A7NK	NO		M0	T3a	22	10					0		295						96A4FD93-5E87-41AD-B95B-880E374066BD	Scheduled Follow-up Submission	Complete Remission/Response	7		No	YES	Transurethral resection (TURBT)	Bilateral	NO	YES	12	9				NO	48	0	No	N0	T3a
TCGA-EJ-5494-01A			50	91.78.0	Nationwide Children's Hospital	TCGA-EJ-5494-F46196	8BB308D6-BD5D-4A5E-BBD3-9401DC5E6044	TCGA-EJ-5494	NO		M0	T2a	22	3					0		184						2CF48C9F-C247-47F1-9553-E40D538FF87A	Scheduled Follow-up Submission	Complete Remission/Response	7		No	YES	Core needle biopsy	Bilateral	NO	YES	12	8				NO	17	0	No	N0	T3a
TCGA-KK-A8IF-01A			57	370.53.0	Nationwide Children's Hospital			TCGA-KK-A8IF	YES		M0	T2a	22				522		0		788			NO		YES	76D502EE-897C-4BBC-8E28-5AD2E086A623			7		No	YES	Core needle biopsy	Bilateral		YES	12						33		No	N0	T3a
TCGA-KK-A8IF-11A			57	370.53.0	Nationwide Children's Hospital			TCGA-KK-A8IF	YES		M0	T2a	22				522		0		788			NO		YES	76D502EE-897C-4BBC-8E28-5AD2E086A623			7		No	YES	Core needle biopsy	Bilateral		YES	12						33		No	N0	T3a
TCGA-XJ-A9DX-01A	YES	YES	51	389.51.0	Nationwide Children's Hospital	TCGA-XJ-A9DX-F66568	04C130F3-15B7-41DA-95B8-D631CAF9FB54	TCGA-XJ-A9DX	NO		M1c	T1c	22	20				151	0		790			NO		NO	EFB107B6-73B5-4C2A-B9C2-B77C601C1EE1	Scheduled Follow-up Submission	Partial Remission/Response	9		No	YES	Core needle biopsy	Bilateral	NO	YES	12	10		Biochemical evidence of disease		YES	22	2	No	N1	T3b
TCGA-J4-A67M-01A			55	312.65.0	Nationwide Children's Hospital	TCGA-J4-A67M-F63853	9CA59A45-3966-465C-BB1F-FE82B2F3CC98	TCGA-J4-A67M	NO		M0	T2a	22	20					0		482						2F876C9C-FB7B-4B39-A5FE-0360A003BB66	Scheduled Follow-up Submission	Complete Remission/Response	7		No	YES	Core needle biopsy	Bilateral	NO	YES	12	8				NO	6	0	No	N0	T3a
TCGA-V1-A9ZG-01A			64	429.43.0	Nationwide Children's Hospital	TCGA-V1-A9ZG-F70257	373B335F-84A2-4059-BC08-EA14D897AA5A	TCGA-V1-A9ZG	NO		M0	T1c	22	2							893			NO		NO	2F038D13-0F84-48BF-8BDE-410209E2056D	Scheduled Follow-up Submission	Complete Remission/Response	9		No	YES	Core needle biopsy	Bilateral	NO	YES	12	2				NO	5	0	No	N0	T2c
TCGA-EJ-A65M-01A			65	308.70.0	Nationwide Children's Hospital	TCGA-EJ-A65M-F64721	09F233CA-8F51-4BF9-B091-1E4D49C8FB9A	TCGA-EJ-A65M	NO		M0	T2c	22	10					0		230						1FE181E0-9900-4494-B194-DB6C7F3A9741	Scheduled Follow-up Submission	Complete Remission/Response	6		No	YES	Transurethral resection (TURBT)	Bilateral	NO	YES	12	9				NO	30	0	No	N0	T2c
TCGA-HC-7745-01A			65	184.82.0	Nationwide Children's Hospital	TCGA-HC-7745-F66044	2AA0CC1C-7B82-46E4-9938-A83B5D0DEA89	TCGA-HC-7745					22	1					0					NO		NO	EBF0148E-BF7E-4C08-B3FA-E72895D75CBF	Scheduled Follow-up Submission	Complete Remission/Response	7		No	YES	Core needle biopsy	Bilateral	NO	YES	12	10				NO	3	0	No	N0	T3b
TCGA-HC-7745-11A			65	184.82.0	Nationwide Children's Hospital	TCGA-HC-7745-F66044	2AA0CC1C-7B82-46E4-9938-A83B5D0DEA89	TCGA-HC-7745					22	1					0					NO		NO	EBF0148E-BF7E-4C08-B3FA-E72895D75CBF	Scheduled Follow-up Submission	Complete Remission/Response	7		No	YES	Core needle biopsy	Bilateral	NO	YES	12	10				NO	3	0	No	N0	T3b
TCGA-KK-A6DY-01A			50	315.66.0	Nationwide Children's Hospital	TCGA-KK-A6DY-F70446	CEBBDE45-2726-4F97-94E9-F61B0FF33C53	TCGA-KK-A6DY	NO		M0	T1c	22	16					0		903			NO		NO	4A1FAA4E-AE5E-4EE6-8C4A-32130EA7F67C	Scheduled Follow-up Submission		7		No	YES	Core needle biopsy	Bilateral	NO	YES	12	2					12	0	No	N0	T2c
TCGA-KK-A6DY-11A			50	315.66.0	Nationwide Children's Hospital	TCGA-KK-A6DY-F70446	CEBBDE45-2726-4F97-94E9-F61B0FF33C53	TCGA-KK-A6DY	NO		M0	T1c	22	16					0		903			NO		NO	4A1FAA4E-AE5E-4EE6-8C4A-32130EA7F67C	Scheduled Follow-up Submission		7		No	YES	Core needle biopsy	Bilateral	NO	YES	12	2					12	0	No	N0	T2c
TCGA-HC-8212-01B	NO	YES	53	221.78.0	Nationwide Children's Hospital	TCGA-HC-8212-F66042	717C6166-692F-4503-A66E-3298CFD6CF0F	TCGA-HC-8212					22	1					0		640						A7D08698-194D-44F8-94BE-3F183683AB3E	Scheduled Follow-up Submission	Complete Remission/Response	7		No	YES	Core needle biopsy	Bilateral	NO	YES	12	10		Biochemical evidence of disease		YES	3	0	No	N0	T3a
TCGA-EJ-7791-01A			67	184.82.0	Nationwide Children's Hospital	TCGA-EJ-7791-F48843	7F7176F8-1D09-4D9F-BE14-9E93ED5D7B94	TCGA-EJ-7791	NO		M0	T1c	22	23					0		217			NO		NO	D0B6FCDF-43ED-4BA0-9BEF-3EB8FDDE80D9	Scheduled Follow-up Submission	Complete Remission/Response	7		No	YES	Core needle biopsy	Bilateral	NO	YES	12	9				NO	18	0	No	N0	T2c
TCGA-V1-A9O9-01A			56	429.43.0	Nationwide Children's Hospital	TCGA-V1-A9O9-F69445	B6682FE2-3365-4CB9-9CDC-74BCCDBCB214	TCGA-V1-A9O9	YES		M0		22	9							-53			NO		NO	F79A23AD-200F-455E-8DD0-F680B01FB34E	Scheduled Follow-up Submission		8		No	YES	Core needle biopsy	Bilateral	NO	YES	12	1				NO	12	0	No	N0	T3b
TCGA-X4-A8KQ-01A			65	370.53.0	Nationwide Children's Hospital	TCGA-X4-A8KQ-F67716	02AD5EBD-C957-471A-BF87-C6B00ED6650B	TCGA-X4-A8KQ	NO		M0	T1c	22	10				883	0		963			NO		NO	948C310E-CFDA-4F5B-847B-3158AC4D6191	Scheduled Follow-up Submission	Stable Disease	9		No	YES	Core needle biopsy	Right	NO	YES	12	11		Biochemical evidence of disease		YES	3	0	No	N0	T3b
TCGA-HC-7750-01A			50	184.82.0	Nationwide Children's Hospital	TCGA-HC-7750-F46692	434DCD48-D2CB-44F9-A574-E34C9C8A7FC3	TCGA-HC-7750			M0	T2b	22	13					0		83						C235F94E-B21C-4378-9F10-666716547CCD	Scheduled Follow-up Submission	Complete Remission/Response	7		No	YES	Core needle biopsy	Left	NO	NO	12	8				NO			No		T2c
TCGA-XK-AAJT-01A			75	429.43.0	Nationwide Children's Hospital	TCGA-XK-AAJT-F66883	FF9AE414-061B-421E-91DE-92A44E8C7C97	TCGA-XK-AAJT	NO	Normal (no evidence of prostate cancer) [cM0]	M0	T1c	22	24	19	14			0		566			YES	No Evidence of Extraprostatic Extension	NO	9A0F11DE-9455-4702-B0CE-908FC712AF9C	Scheduled Follow-up Submission	Complete Remission/Response	7		No	YES	Core needle biopsy	Bilateral	NO	YES	12	10				NO	4	0	No	N0	T3a
TCGA-CH-5740-01A			57	91.78.0	Nationwide Children's Hospital			TCGA-CH-5740	NO	Normal (no evidence of prostate cancer) [cM0]	M0		22		31		31		0					NO		YES	60A1E979-CE4C-4FB0-9254-00C5873B09FC			7		No	YES	Core needle biopsy	Bilateral		YES	12						4	0	No	N0	T2c
TCGA-H9-A6BY-01A			63	312.65.0	Nationwide Children's Hospital	TCGA-H9-A6BY-F58346	10983B24-3846-4D08-BF31-391482D8370D	TCGA-H9-A6BY				T1c	22	7					0								79635FC2-686C-459D-A639-3024AA33C0DB	Scheduled Follow-up Submission		7		No	YES	Core needle biopsy	Bilateral	YES	YES	12	4					19	0	No	N0	T3a
TCGA-XK-AAIW-01A			78	429.43.0	Nationwide Children's Hospital	TCGA-XK-AAIW-F67892	0006060C-F1BE-45CE-B168-2CE44F7606F0	TCGA-XK-AAIW	NO	Normal (no evidence of prostate cancer) [cM0]	M0	T2b	22	12	7	7			0		769			YES	No Evidence of Extraprostatic Extension	NO	B9508F2A-A179-49C0-95CA-C8E7812342B0	Scheduled Follow-up Submission	Complete Remission/Response	9		No	YES	Core needle biopsy	Bilateral	NO	YES	12	11				NO	7	0	No	N0	T3b
TCGA-J4-AAU2-01A			59	429.43.0	Nationwide Children's Hospital	TCGA-J4-AAU2-F70142	7EFEE0E2-85CE-4D9C-B6A4-EBDCB446F402	TCGA-J4-AAU2	NO		M0		22	28					0		224						5D1BD50C-AC8D-4999-828D-C5C2E0D8E71B	Scheduled Follow-up Submission	Complete Remission/Response	6		No	YES	Core needle biopsy	Bilateral	NO	YES	12	1				NO	1	0	No	N0	T2c
TCGA-YL-A8SH-01B			69	389.51.0	Nationwide Children's Hospital			TCGA-YL-A8SH	NO		M0		22						0		617			NO		NO	65D45944-1C12-4044-A776-81FFAAA640CE			7		No	YES	Core needle biopsy	Bilateral		YES	12						21	0	No	N0	T3a
TCGA-YL-A8SQ-01B	YES	YES	61	389.51.0	Nationwide Children's Hospital	TCGA-YL-A8SQ-F59021	4E414DAE-923C-484D-9253-3E1AE3E4E20F	TCGA-YL-A8SQ	YES	Normal (no evidence of prostate cancer) [cM0]	M0		22	30	19			329	0	329	1943	1445		NO		NO	88776DC3-F31C-49C0-822F-165DCB346274	Scheduled Follow-up Submission	Stable Disease	9		No	YES	Core needle biopsy	Bilateral	NO	YES	12	4		Biochemical evidence of disease		YES	5	0	No	N0	T3b
TCGA-KK-A8IA-01A			69	370.53.0	Nationwide Children's Hospital	TCGA-KK-A8IA-F70528	6BF6F395-1BA4-42DB-A383-19578FF4D77A	TCGA-KK-A8IA	NO	Normal (no evidence of prostate cancer) [cM0]	M0	T3b	22	24	26	26			0		1383			YES	No Evidence of Extraprostatic Extension	NO	0EFBAE9A-3AE0-4916-8ED2-2FDC0055D198	Scheduled Follow-up Submission		9		No	YES	Core needle biopsy	Bilateral	NO	YES	12	2					19	3	No	N1	T3b
TCGA-KK-A8IA-11A			69	370.53.0	Nationwide Children's Hospital	TCGA-KK-A8IA-F70528	6BF6F395-1BA4-42DB-A383-19578FF4D77A	TCGA-KK-A8IA	NO	Normal (no evidence of prostate cancer) [cM0]	M0	T3b	22	24	26	26			0		1383			YES	No Evidence of Extraprostatic Extension	NO	0EFBAE9A-3AE0-4916-8ED2-2FDC0055D198	Scheduled Follow-up Submission		9		No	YES	Core needle biopsy	Bilateral	NO	YES	12	2					19	3	No	N1	T3b
TCGA-EJ-A7NJ-01A			59	357.55.0	Nationwide Children's Hospital	TCGA-EJ-A7NJ-F64727	8256711B-CE11-4EE8-B2B9-B4E7966D0F1F	TCGA-EJ-A7NJ	NO		M0	T2c	22	10					0		92						27D8C57F-F77B-4B57-BAE1-B000EE5E335E	Scheduled Follow-up Submission	Complete Remission/Response	8		No	YES	Core needle biopsy	Bilateral	NO	YES	12	9				NO	16	0	No	N0	T2c
TCGA-XJ-A83F-01A			67	357.55.0	Nationwide Children's Hospital	TCGA-XJ-A83F-F57164	FDC16F83-5F54-490F-92FD-0302F9E01219	TCGA-XJ-A83F	NO				22	3					0		762			NO		NO	DC50D0E5-5F68-44A6-8271-63217FED632E	Scheduled Follow-up Submission		7		No	YES	Transurethral resection (TURBT)	Right	NO	YES	12	10				NO	7	0	No	N0	T3a
TCGA-M7-A720-01A			53	331.61.0	Nationwide Children's Hospital	TCGA-M7-A720-F70038	4BF0B54B-0520-48E0-971D-96143D2E4AE0	TCGA-M7-A720	NO			T1c	22	26					0		302			NO		NO	ED53DDAE-22F8-49BE-A6AB-2CCC085EA71D	Scheduled Follow-up Submission	Complete Remission/Response	6		No	YES	Core needle biopsy	Bilateral	YES	NO	12	1				NO			No		T2c
TCGA-VP-A875-01A			67	357.55.0	Nationwide Children's Hospital	TCGA-VP-A875-F64433	A99A6071-2FA9-4C28-80D4-F7DC138C017F	TCGA-VP-A875	NO	Abnormal (not related to prostate cancer)	M0	T2a	22	2	15	15			0		867			YES	No Evidence of Extraprostatic Extension	NO	06334F50-18C4-46FB-A10F-062F889E03E2	Scheduled Follow-up Submission	Complete Remission/Response	7		No	YES	Core needle biopsy	Bilateral	YES	YES	12	9				NO	4	0	No	N0	T3a
TCGA-EJ-A46D-01A			53	268.67.0	Nationwide Children's Hospital	TCGA-EJ-A46D-F64643	B4093AF2-7749-4DBA-9038-5254586AC20E	TCGA-EJ-A46D	NO	Normal (no evidence of prostate cancer) [cM0]	M0	T2c	22	8	42				0		122						B4C09AB7-4280-4F82-B73A-19D09A12FA4D	Scheduled Follow-up Submission	Complete Remission/Response	8		No	YES	Core needle biopsy	Bilateral	NO	YES	12	9				NO	6	0	No	N0	T2c
TCGA-EJ-A65B-01A			55	312.65.0	Nationwide Children's Hospital	TCGA-EJ-A65B-F64715	2EB22091-7EE6-4B36-B3C0-94F8D231C7B9	TCGA-EJ-A65B	NO		M0	T3b	22	10					0		536						FC408FBF-7B38-4877-9A52-44A58B61108A	Scheduled Follow-up Submission	Complete Remission/Response	9	Mixed	No	YES	Core needle biopsy		NO	YES	12	9				NO	13	0	No	N0	T3b
TCGA-V1-A9O5-01A	NO	NO	64	429.43.0	Nationwide Children's Hospital	TCGA-V1-A9O5-F69449	F0993D17-C925-4C8A-A697-A2F8962A6643	TCGA-V1-A9O5	YES		M0	T2b	22	9		25		124			1776			YES	No Evidence of Extraprostatic Extension	NO	113938B9-4328-43C2-BBB6-EE3913EF3E1F	Scheduled Follow-up Submission	Complete Remission/Response	9		No	YES	Core needle biopsy	Bilateral	NO	YES	12	1		Biochemical evidence of disease		YES	20	6	No	N1	T4
TCGA-V1-A9O5-06A	NO	NO	64	429.43.0	Nationwide Children's Hospital	TCGA-V1-A9O5-F69449	F0993D17-C925-4C8A-A697-A2F8962A6643	TCGA-V1-A9O5	YES		M0	T2b	22	9		25		124			1776			YES	No Evidence of Extraprostatic Extension	NO	113938B9-4328-43C2-BBB6-EE3913EF3E1F	Scheduled Follow-up Submission	Complete Remission/Response	9		No	YES	Core needle biopsy	Bilateral	NO	YES	12	1		Biochemical evidence of disease		YES	20	6	No	N1	T4
TCGA-KC-A4BL-01A			65	268.67.0	Nationwide Children's Hospital			TCGA-KC-A4BL	YES	Abnormal (not related to prostate cancer)	M0	T1c	22		38	38	66		0		206			YES	No Evidence of Extraprostatic Extension	YES	C9092A49-A893-4A3C-A693-F6F3CCE7655A			7		Yes, Pharmaceutical Treatment Prior to Resection	YES	Core needle biopsy	Bilateral		YES	12						4	0	No	N0	T2c
TCGA-KK-A6E5-01A			63	315.66.0	Nationwide Children's Hospital	TCGA-KK-A6E5-F70484	ED95CEAD-2E5C-4FEF-9CEB-F7B371A5B07E	TCGA-KK-A6E5	NO	Normal (no evidence of prostate cancer) [cM0]	M0	T1c	22	24	-19	-19			0		1496			YES	No Evidence of Extraprostatic Extension	NO	E12B3481-66A9-40BC-910C-45CB4759ACE2	Scheduled Follow-up Submission	Complete Remission/Response	7		No	YES	Core needle biopsy	Bilateral	NO	YES	12	2				NO	27	0	No	N0	T3b
TCGA-KK-A6E5-11A			63	315.66.0	Nationwide Children's Hospital	TCGA-KK-A6E5-F70484	ED95CEAD-2E5C-4FEF-9CEB-F7B371A5B07E	TCGA-KK-A6E5	NO	Normal (no evidence of prostate cancer) [cM0]	M0	T1c	22	24	-19	-19			0		1496			YES	No Evidence of Extraprostatic Extension	NO	E12B3481-66A9-40BC-910C-45CB4759ACE2	Scheduled Follow-up Submission	Complete Remission/Response	7		No	YES	Core needle biopsy	Bilateral	NO	YES	12	2				NO	27	0	No	N0	T3b
TCGA-HC-8264-01B			60	244.69.0	Nationwide Children's Hospital			TCGA-HC-8264					22						0								4602FE76-0C44-46F3-B7C3-50D3FA1302C7			9		No	YES	Core needle biopsy	Bilateral		YES	12						2	1	No	N1	T3b
TCGA-YL-A8HJ-01A			58	370.53.0	Nationwide Children's Hospital	TCGA-YL-A8HJ-F67253	DA7D9481-B0C8-4788-A05E-1C2D009DC308	TCGA-YL-A8HJ	NO	Normal (no evidence of prostate cancer) [cM0]	M0		22	3	54	-34			0		1589			YES	No Evidence of Extraprostatic Extension	NO	664D7C6A-6AC5-4A81-BFC9-EFA1CAFE0D33	Scheduled Follow-up Submission	Complete Remission/Response	9	25-30% ductal component	No	YES	Core needle biopsy	Bilateral	NO	NO	12	11				NO			No		T3b
TCGA-CH-5763-01A			66	91.78.0	Nationwide Children's Hospital	TCGA-CH-5763-F28974	8bc71c57-3d08-445c-ace6-5bd3e201446b	TCGA-CH-5763	NO	Normal (no evidence of prostate cancer) [cM0]	M0		22	14	0	0			0		360			YES	No Evidence of Extraprostatic Extension	NO	C39F0889-6590-4F8B-B741-506D1689CD49	Scheduled Follow-up Submission	Complete Remission/Response	7		No	YES	Core needle biopsy	Bilateral		YES	12	2				NO	5	0	Yes	N0	T3a
TCGA-CH-5763-11A			66	91.78.0	Nationwide Children's Hospital	TCGA-CH-5763-F28974	8bc71c57-3d08-445c-ace6-5bd3e201446b	TCGA-CH-5763	NO	Normal (no evidence of prostate cancer) [cM0]	M0		22	14	0	0			0		360			YES	No Evidence of Extraprostatic Extension	NO	C39F0889-6590-4F8B-B741-506D1689CD49	Scheduled Follow-up Submission	Complete Remission/Response	7		No	YES	Core needle biopsy	Bilateral		YES	12	2				NO	5	0	Yes	N0	T3a
TCGA-G9-6496-01A			61	108.76.0	Nationwide Children's Hospital	TCGA-G9-6496-F41001	23E65826-1C0F-45E4-992D-10D9D2EE16D7	TCGA-G9-6496	NO	Normal (no evidence of prostate cancer) [cM0]	M0	T1c	22	8	19	20			0		703			YES	No Evidence of Extraprostatic Extension	NO	9C340E53-4089-45E1-BA11-84D31EA385CE	Scheduled Follow-up Submission	Complete Remission/Response	7		No	YES	Core needle biopsy	Bilateral	NO	YES	12	3				NO	15	0	No	N0	T2c
TCGA-G9-6496-11A			61	108.76.0	Nationwide Children's Hospital	TCGA-G9-6496-F41001	23E65826-1C0F-45E4-992D-10D9D2EE16D7	TCGA-G9-6496	NO	Normal (no evidence of prostate cancer) [cM0]	M0	T1c	22	8	19	20			0		703			YES	No Evidence of Extraprostatic Extension	NO	9C340E53-4089-45E1-BA11-84D31EA385CE	Scheduled Follow-up Submission	Complete Remission/Response	7		No	YES	Core needle biopsy	Bilateral	NO	YES	12	3				NO	15	0	No	N0	T2c
TCGA-KK-A6E6-01A			69	315.66.0	Nationwide Children's Hospital			TCGA-KK-A6E6	NO		M0	T2b	22						0		3447			NO		NO	E65A19AC-FEFB-4F07-92CB-EFEF4A11FF55			9		No	YES	Core needle biopsy	Bilateral		YES	12						5	0	No	N0	T3a
TCGA-KK-A6E6-11A			69	315.66.0	Nationwide Children's Hospital			TCGA-KK-A6E6	NO		M0	T2b	22						0		3447			NO		NO	E65A19AC-FEFB-4F07-92CB-EFEF4A11FF55			9		No	YES	Core needle biopsy	Bilateral		YES	12						5	0	No	N0	T3a
TCGA-CH-5741-01A			56	91.78.0	Nationwide Children's Hospital	TCGA-CH-5741-F29006	50d50d4b-61fb-4fdb-a345-2c2441524f1c	TCGA-CH-5741	NO	Normal (no evidence of prostate cancer) [cM0]	M0		22	15	30	30			0		339			YES	No Evidence of Extraprostatic Extension	NO	4DA4B1F8-9C51-44B8-B02F-98656B2F020C	Scheduled Follow-up Submission	Complete Remission/Response	9		No	YES	Core needle biopsy	Bilateral		YES	12	2				NO	5	1	No	N1	T3b
TCGA-G9-6363-01A			64	108.76.0	Nationwide Children's Hospital	TCGA-G9-6363-F40645	5059560A-473B-47A5-8317-83B8498AD49C	TCGA-G9-6363	NO	Normal (no evidence of prostate cancer) [cM0]	M0	T2b	22	26	58	23			0		993			YES	No Evidence of Extraprostatic Extension	NO	FF97333F-EACC-435F-B3CE-43B3FA5DC966	Scheduled Follow-up Submission	Complete Remission/Response	7		No	YES	Core needle biopsy	Bilateral	NO	YES	12	2				NO	6	0	No	N0	T4
TCGA-G9-6363-11A			64	108.76.0	Nationwide Children's Hospital	TCGA-G9-6363-F40645	5059560A-473B-47A5-8317-83B8498AD49C	TCGA-G9-6363	NO	Normal (no evidence of prostate cancer) [cM0]	M0	T2b	22	26	58	23			0		993			YES	No Evidence of Extraprostatic Extension	NO	FF97333F-EACC-435F-B3CE-43B3FA5DC966	Scheduled Follow-up Submission	Complete Remission/Response	7		No	YES	Core needle biopsy	Bilateral	NO	YES	12	2				NO	6	0	No	N0	T4
TCGA-KK-A7AQ-01A			62	348.57.0	Nationwide Children's Hospital	TCGA-KK-A7AQ-F70490	C7CB1A49-AE7D-48BD-90A4-51EC3264A31E	TCGA-KK-A7AQ	NO		M0	T2a	22	24			38		0		1385					YES	C3DA8DC6-D0D1-4CA8-AFBE-0E86583195FB	Scheduled Follow-up Submission	Complete Remission/Response	7		No	YES	Core needle biopsy	Bilateral	NO	YES	12	2				NO	11	0	No	N0	T2c
TCGA-KK-A7AQ-11A			62	348.57.0	Nationwide Children's Hospital	TCGA-KK-A7AQ-F70490	C7CB1A49-AE7D-48BD-90A4-51EC3264A31E	TCGA-KK-A7AQ	NO		M0	T2a	22	24			38		0		1385					YES	C3DA8DC6-D0D1-4CA8-AFBE-0E86583195FB	Scheduled Follow-up Submission	Complete Remission/Response	7		No	YES	Core needle biopsy	Bilateral	NO	YES	12	2				NO	11	0	No	N0	T2c
TCGA-EJ-7115-01A			65	184.82.0	Nationwide Children's Hospital	TCGA-EJ-7115-F64799	AFA4C550-03CD-49FC-AE67-4E3E79B65E98	TCGA-EJ-7115	NO	Normal (no evidence of prostate cancer) [cM0]	M0	T1c	22	11	10	10			0		204			YES	No Evidence of Extraprostatic Extension	NO	7BC1794A-976E-4328-9489-52462C4D8B10	Scheduled Follow-up Submission	Complete Remission/Response	7		No	YES	Core needle biopsy	Bilateral	NO	YES	12	9				NO	21	0	No	N0	T3a
TCGA-EJ-7115-11A			65	184.82.0	Nationwide Children's Hospital	TCGA-EJ-7115-F64799	AFA4C550-03CD-49FC-AE67-4E3E79B65E98	TCGA-EJ-7115	NO	Normal (no evidence of prostate cancer) [cM0]	M0	T1c	22	11	10	10			0		204			YES	No Evidence of Extraprostatic Extension	NO	7BC1794A-976E-4328-9489-52462C4D8B10	Scheduled Follow-up Submission	Complete Remission/Response	7		No	YES	Core needle biopsy	Bilateral	NO	YES	12	9				NO	21	0	No	N0	T3a
TCGA-HC-A6HY-01A			51	320.62.0	Nationwide Children's Hospital			TCGA-HC-A6HY			M0	T1c	22			92			0					YES	No Evidence of Extraprostatic Extension		B42FD217-7500-48B9-8770-F1770F31A5FD			7		No	YES	Core needle biopsy	Bilateral		NO	12								No		T2c
TCGA-G9-6494-01A			66	108.76.0	Nationwide Children's Hospital	TCGA-G9-6494-F41058	188B3C97-28C4-4922-A2DC-2C9DCD077C05	TCGA-G9-6494		Normal (no evidence of prostate cancer) [cM0]	M0	T1c	22	11	-13	-13			0		1423			YES	No Evidence of Extraprostatic Extension	NO	A38B9EEE-AD21-4C14-8EAB-D9CC0B433600	Scheduled Follow-up Submission	Progressive Disease	7		No	YES	Core needle biopsy	Bilateral	NO	YES	12	3				NO	2	0	No	N0	T4
TCGA-G9-6494-11A			66	108.76.0	Nationwide Children's Hospital	TCGA-G9-6494-F41058	188B3C97-28C4-4922-A2DC-2C9DCD077C05	TCGA-G9-6494		Normal (no evidence of prostate cancer) [cM0]	M0	T1c	22	11	-13	-13			0		1423			YES	No Evidence of Extraprostatic Extension	NO	A38B9EEE-AD21-4C14-8EAB-D9CC0B433600	Scheduled Follow-up Submission	Progressive Disease	7		No	YES	Core needle biopsy	Bilateral	NO	YES	12	3				NO	2	0	No	N0	T4
TCGA-G9-6343-01A			62	161.76.0	Nationwide Children's Hospital	TCGA-G9-6343-F40964	676A609C-7080-4BBF-AF1D-ABF2AA398AE0	TCGA-G9-6343	NO		M0	T2a	22	8					0		554			NO		NO	8E093351-D28D-4A71-86A1-322AB2A525D6	Scheduled Follow-up Submission		7		No	YES	Core needle biopsy	Bilateral	YES	NO	12	3							No		T2c
TCGA-EJ-5512-01A			46	91.78.0	Nationwide Children's Hospital	TCGA-EJ-5512-F46594	5A8C66E7-93F1-4CE2-96EF-5CA6FB8564BE	TCGA-EJ-5512	NO		M0	T1c	22	12					0		782						953552EB-AAC0-4F3C-941C-29EFF0FF0FDA	Scheduled Follow-up Submission	Complete Remission/Response	7		No	YES	Core needle biopsy	Bilateral	NO	YES	12	8				NO	13	0	No	N0	T2c
TCGA-QU-A6IL-01A			64	320.62.0	Nationwide Children's Hospital	TCGA-QU-A6IL-F66982	39C1D667-F1FD-4883-B2AF-75441003426E	TCGA-QU-A6IL	NO		M0	T2a	22	31					0		91						605A6728-7DFC-4F79-9F15-A05871B610A3		Complete Remission/Response	7		No	YES	Core needle biopsy	Bilateral	YES	YES	12	10				NO	4	0	No	N0	T2c
TCGA-XK-AAIV-01A			63	429.43.0	Nationwide Children's Hospital	TCGA-XK-AAIV-F66999	A36C46D9-EC54-4921-AEB1-A25A88B9C49A	TCGA-XK-AAIV	NO	Normal (no evidence of prostate cancer) [cM0]	M0	T1c	22	29	16	20	42		0		85			YES	No Evidence of Extraprostatic Extension	YES	E98A35A4-8033-4FEF-8B6A-8B9ED375DB63	Scheduled Follow-up Submission	Complete Remission/Response	10		No	YES	Core needle biopsy	Bilateral	NO	YES	12	10				NO	18	2	No	N1	T3b
TCGA-YL-A8S9-01A	NO	YES	63	389.51.0	Nationwide Children's Hospital	TCGA-YL-A8S9-F58868	487735B1-A2F9-4769-B5D9-B65AB3C3F570	TCGA-YL-A8S9	NO	Normal (no evidence of prostate cancer) [cM0]	M0		22	25	20				0	1006	1839			NO		NO	DA6865FC-2B83-4113-96C0-66A9B5464947	Additional New Tumor Event	Complete Remission/Response	9		No	YES	Core needle biopsy	Bilateral	NO	YES	12	4		Locoregional Recurrence		YES	5	0	No	N0	T3a
TCGA-FC-7961-01A			62	308.70.0	Nationwide Children's Hospital	TCGA-FC-7961-F33190	E289E313-02EE-4105-B6FD-DC904E81367F	TCGA-FC-7961			M0	T1c	22	22		65			0					YES	No Evidence of Extraprostatic Extension		FD74A61D-861A-4F5A-BA6D-5A4B29860AE0	Scheduled Follow-up Submission	Complete Remission/Response	9		No	YES	Core needle biopsy	Bilateral	YES	YES	12	6				NO	3	0	No	N0	T3a
TCGA-EJ-A65J-01A			62	315.66.0	Nationwide Children's Hospital	TCGA-EJ-A65J-F64720	2AE5B7EA-B4CB-4125-B708-E54F564FFB7A	TCGA-EJ-A65J	NO		M0	T3a	22	10					0		91						D6A20CE6-5EF6-422E-977B-84F2DEDD2389	Scheduled Follow-up Submission	Complete Remission/Response	9		No	YES	Core needle biopsy	Bilateral	NO	YES	12	9				NO	11	0	Yes, History of Prior Malignancy	N0	T3a
TCGA-EJ-5504-01A	NO	NO	65	91.78.0	Nationwide Children's Hospital	TCGA-EJ-5504-F46205	E27457FB-2F9A-40CB-8FCA-21AD85F9E33D	TCGA-EJ-5504	YES	Normal (no evidence of prostate cancer) [cM0]	M0	T2c	22	3	25	25		77	0		77	736		YES	Extraprostatic Extension (regional lymphadenopathy)[e.g. cN1]	NO	A828FB32-08EA-4738-87C0-1810723EE639	Scheduled Follow-up Submission	Progressive Disease	7		No	YES	Core needle biopsy	Bilateral	NO	YES	12	8		Biochemical evidence of disease		YES	18	1	No	N1	T3a
TCGA-G9-6369-01A			55	161.76.0	Nationwide Children's Hospital	TCGA-G9-6369-F40640	AF5835D3-9EC9-4D58-80DE-B8730AB58024	TCGA-G9-6369	NO	Normal (no evidence of prostate cancer) [cM0]	M0	T1c	22	26	35	23			0		851			YES	No Evidence of Extraprostatic Extension	NO	44776578-84AC-4FD9-904C-3F3FA4EF0D4D	Scheduled Follow-up Submission	Complete Remission/Response	7		No	YES	Core needle biopsy	Bilateral	NO	YES	12	2				NO	21	0	No	N0	T2c
TCGA-QU-A6IN-01A			61	320.62.0	Nationwide Children's Hospital	TCGA-QU-A6IN-F66984	820F9404-C47D-43EC-A8B2-D0F3E395DA5B	TCGA-QU-A6IN	NO	Normal (no evidence of prostate cancer) [cM0]	M0	T1c	22	31	21		43		0		3428			NO		YES	B158683C-374C-4488-AF20-CAF6FCCFCEF7	Scheduled Follow-up Submission	Complete Remission/Response	7		No	YES	Core needle biopsy	Bilateral	NO	YES	12	10				NO	15	0	No	N0	T2c
TCGA-KK-A7B3-01A	NO		62	348.57.0	Nationwide Children's Hospital	TCGA-KK-A7B3-F70519	6CE09083-47B2-44EB-96D8-67FD64F5F1BD	TCGA-KK-A7B3	NO		M0	T3a	22	24			112	294	0	294	637			NO		YES	00C3A9E4-1A83-476B-95B8-77344DACE67F	Scheduled Follow-up Submission	Complete Remission/Response	9		No	YES	Core needle biopsy	Bilateral	NO	YES	12	2		Biochemical evidence of disease		YES	17	0	Yes, History of Prior Malignancy	N0	T3b
TCGA-KK-A7B3-11A	NO		62	348.57.0	Nationwide Children's Hospital	TCGA-KK-A7B3-F70519	6CE09083-47B2-44EB-96D8-67FD64F5F1BD	TCGA-KK-A7B3	NO		M0	T3a	22	24			112	294	0	294	637			NO		YES	00C3A9E4-1A83-476B-95B8-77344DACE67F	Scheduled Follow-up Submission	Complete Remission/Response	9		No	YES	Core needle biopsy	Bilateral	NO	YES	12	2		Biochemical evidence of disease		YES	17	0	Yes, History of Prior Malignancy	N0	T3b
TCGA-CH-5753-01A			70	91.78.0	Nationwide Children's Hospital			TCGA-CH-5753	NO	Normal (no evidence of prostate cancer) [cM0]	M0		22		31	31			0		31			YES	No Evidence of Extraprostatic Extension	NO	FEB4DFE7-01C0-4E2D-8637-3E2E182C0DA1			9		No	YES	Core needle biopsy	Bilateral		YES	12						10	3	Yes	N1	T3b
TCGA-G9-7519-01A			58	221.78.0	Nationwide Children's Hospital	TCGA-G9-7519-F48751	B90BEDF2-021C-431E-914C-C567EF7E268A	TCGA-G9-7519	NO	Abnormal (not related to prostate cancer)	M0	T1c	22	20	7	7			0		457			YES	No Evidence of Extraprostatic Extension	NO	2F758D92-F705-4963-8D88-03CDF71B7F4A	Scheduled Follow-up Submission	Complete Remission/Response	7		No	YES	Core needle biopsy	Bilateral	NO	NO	12	9				NO			No		T2c
TCGA-V1-A9Z8-01A			59	429.43.0	Nationwide Children's Hospital	TCGA-V1-A9Z8-F70269	DD8F1149-AD73-4C8D-A0FB-3842C89F214B	TCGA-V1-A9Z8	NO		M0		22	2							181			NO		NO	BD472179-81C3-47B7-ADBB-AC05B5010C84	Scheduled Follow-up Submission	Complete Remission/Response	9		No	YES	Core needle biopsy	Bilateral	NO	YES	12	2					18	0	No	N0	T3b
TCGA-HC-7818-01A			66	184.82.0	Nationwide Children's Hospital	TCGA-HC-7818-F64380	90AC9736-C948-497A-8CCE-32EA9B55C381	TCGA-HC-7818			M0	T2b	22	29					0		99						EECE758C-EBC7-4F96-8C16-EE0A751A341E	Scheduled Follow-up Submission	Complete Remission/Response	7		No	YES	Core needle biopsy	Bilateral	NO	YES	12	8				NO	6	0	No	N0	T2c
TCGA-G9-6338-01A			61	161.76.0	Nationwide Children's Hospital	TCGA-G9-6338-F40677	54808F10-B333-4A14-ABD2-15803B4980F4	TCGA-G9-6338		Normal (no evidence of prostate cancer) [cM0]	M0	T1c	22	8	13	82			0		1634			YES	No Evidence of Extraprostatic Extension	NO	80C240FF-C9E1-4BF4-B8E1-53DA3B03AFA8	Scheduled Follow-up Submission	Complete Remission/Response	7		No	YES	Core needle biopsy	Bilateral	NO	YES	12	3				NO	2	0	No	N0	T3a
TCGA-CH-5765-01A			55	91.78.0	Nationwide Children's Hospital	TCGA-CH-5765-F28995	a35e8791-c35a-4c44-831c-0466098def97	TCGA-CH-5765	NO	Normal (no evidence of prostate cancer) [cM0]	M0		22	15	31	31			0		694			YES	No Evidence of Extraprostatic Extension	NO	B39AC952-235B-48E6-9F58-10B0A317F7FC	Scheduled Follow-up Submission	Complete Remission/Response	7		No	YES	Core needle biopsy	Bilateral		YES	12	2				NO	7	0	No	N0	T3a
TCGA-CH-5765-11A			55	91.78.0	Nationwide Children's Hospital	TCGA-CH-5765-F28995	a35e8791-c35a-4c44-831c-0466098def97	TCGA-CH-5765	NO	Normal (no evidence of prostate cancer) [cM0]	M0		22	15	31	31			0		694			YES	No Evidence of Extraprostatic Extension	NO	B39AC952-235B-48E6-9F58-10B0A317F7FC	Scheduled Follow-up Submission	Complete Remission/Response	7		No	YES	Core needle biopsy	Bilateral		YES	12	2				NO	7	0	No	N0	T3a
TCGA-G9-6361-01A			61	161.76.0	Nationwide Children's Hospital	TCGA-G9-6361-F42767	1761188B-E9CA-497D-B6CA-12B60A16C039	TCGA-G9-6361	NO	Normal (no evidence of prostate cancer) [cM0]	M0	T2c	22	30	38	31			0		1002			YES	No Evidence of Extraprostatic Extension	NO	03F2D100-6C08-4BF7-B2CB-B033C6B97F2B	Scheduled Follow-up Submission	Complete Remission/Response	7		No	YES	Core needle biopsy	Bilateral	NO	YES	12	4				NO	12	0	No	N0	T3a
TCGA-EJ-A7NG-01A			64	348.57.0	Nationwide Children's Hospital	TCGA-EJ-A7NG-F64725	CC2C68DB-948A-4390-848B-46BD174D4B93	TCGA-EJ-A7NG	NO		M0	T3a	22	10					0		264						CC704EBD-689D-4DD2-8D5B-5CFFF4BEBF7C	Scheduled Follow-up Submission	Complete Remission/Response	7		No	YES	Core needle biopsy	Bilateral	NO	YES	12	9				NO	6	0	No	N0	T3a
TCGA-CH-5744-01A			64	91.78.0	Nationwide Children's Hospital			TCGA-CH-5744	NO	Normal (no evidence of prostate cancer) [cM0]	M0		22		60	60			0		48			YES	No Evidence of Extraprostatic Extension	NO	7B247DEF-FF0F-4209-A133-977C0203AC96			7		No	YES	Core needle biopsy	Bilateral		YES	12						3	0	No	N0	T2c
TCGA-VN-A943-01A			71	429.43.0	Nationwide Children's Hospital	TCGA-VN-A943-F69100	0AF7CBD8-6DCE-418C-9100-08D6449DB32E	TCGA-VN-A943	NO		M0	T1c	22	29			-17		0		132			NO		YES	4E60DD22-0D80-4AC7-B123-98D27120C7B7	Scheduled Follow-up Submission	Complete Remission/Response	8		No	YES	Core needle biopsy	Bilateral	NO	YES	12	12				NO	10	0	No	N0	T2c
TCGA-G9-6365-01A			71	108.76.0	Nationwide Children's Hospital	TCGA-G9-6365-F42754	F3FB1C2B-8EF8-4F25-B58F-DFE82B3EC43C	TCGA-G9-6365	NO			T2a	22	30					0		804			NO		NO	315CFEF4-6113-4761-90F1-0F0D14EF291B	Scheduled Follow-up Submission	Complete Remission/Response	7		No	YES	Core needle biopsy	Bilateral	NO	YES	12	4				NO	13	0	No	N0	T4
TCGA-G9-6365-11A			71	108.76.0	Nationwide Children's Hospital	TCGA-G9-6365-F42754	F3FB1C2B-8EF8-4F25-B58F-DFE82B3EC43C	TCGA-G9-6365	NO			T2a	22	30					0		804			NO		NO	315CFEF4-6113-4761-90F1-0F0D14EF291B	Scheduled Follow-up Submission	Complete Remission/Response	7		No	YES	Core needle biopsy	Bilateral	NO	YES	12	4				NO	13	0	No	N0	T4
TCGA-EJ-7317-01A			71	184.82.0	Nationwide Children's Hospital	TCGA-EJ-7317-F64809	20B85B28-17AE-48FC-A8C1-F94639B243B1	TCGA-EJ-7317	NO		M0	T1c	22	11					0		285						E6AAE6DC-2DCE-4860-B2FD-E016D782AE97	Scheduled Follow-up Submission	Complete Remission/Response	7		No	YES	Core needle biopsy	Bilateral	NO	YES	12	9				NO	40	0	No	N0	T2c
TCGA-EJ-7317-11A			71	184.82.0	Nationwide Children's Hospital	TCGA-EJ-7317-F64809	20B85B28-17AE-48FC-A8C1-F94639B243B1	TCGA-EJ-7317	NO		M0	T1c	22	11					0		285						E6AAE6DC-2DCE-4860-B2FD-E016D782AE97	Scheduled Follow-up Submission	Complete Remission/Response	7		No	YES	Core needle biopsy	Bilateral	NO	YES	12	9				NO	40	0	No	N0	T2c
TCGA-EJ-7218-01B			71	331.61.0	Nationwide Children's Hospital	TCGA-EJ-7218-F64802	6B3C78A3-F4E0-4E4A-B121-E6ACBC4A4551	TCGA-EJ-7218	NO		M0	T2a	22	11					0		1473						057E7FD4-A6F0-4875-9067-240DC7B78397	Scheduled Follow-up Submission	Complete Remission/Response	7		No	YES	Core needle biopsy	Bilateral	NO	YES	12	9				NO	3	0	No	N0	T2c
TCGA-CH-5750-01A			72	91.78.0	Nationwide Children's Hospital	TCGA-CH-5750-F29002	e1cba76b-72f8-4f39-adc2-c7defb3f66dc	TCGA-CH-5750	NO	Normal (no evidence of prostate cancer) [cM0]	M0		22	15	31	31			0		337			YES	No Evidence of Extraprostatic Extension	NO	CAE0D4A3-44DE-4C6C-8AEE-56CB225D98B2	Scheduled Follow-up Submission	Complete Remission/Response	7		No	YES	Core needle biopsy	Bilateral		YES	12	2				NO	7	0	No	N0	T2c
TCGA-2A-AAYF-01A			57	429.43.0	Nationwide Children's Hospital	TCGA-2A-AAYF-F71830	F16D469B-D8E9-4719-BAF8-5C0BFBD68D3C	TCGA-2A-AAYF	NO		M0	T1c	22	31			186		0		972			NO		YES	E7A83F64-D527-4BC2-ABF7-9435FFE54E3E	Scheduled Follow-up Submission	Complete Remission/Response	7		No	YES	Core needle biopsy	Right	NO	NO	12	3				NO			No		T3a
TCGA-KK-A8I6-01A			58	370.53.0	Nationwide Children's Hospital			TCGA-KK-A8I6	NO	Normal (no evidence of prostate cancer) [cM0]	M0	T2b	22		-14	-13	17		0		668			YES	No Evidence of Extraprostatic Extension	YES	02E300A8-75CB-4380-81BB-FC6B3DF446B4			7		No	YES	Core needle biopsy	Bilateral		YES	12						23	0	No	N0	T3a
TCGA-KK-A8I6-11A			58	370.53.0	Nationwide Children's Hospital			TCGA-KK-A8I6	NO	Normal (no evidence of prostate cancer) [cM0]	M0	T2b	22		-14	-13	17		0		668			YES	No Evidence of Extraprostatic Extension	YES	02E300A8-75CB-4380-81BB-FC6B3DF446B4			7		No	YES	Core needle biopsy	Bilateral		YES	12						23	0	No	N0	T3a
TCGA-J9-A52C-01A			57	285.66.0	Nationwide Children's Hospital			TCGA-J9-A52C	NO	Normal (no evidence of prostate cancer) [cM0]		T1c	22		38	62			0		178			YES	No Evidence of Extraprostatic Extension	NO	8D442291-5130-4AE2-97F8-C41E9AA59655			9		No	YES	Core needle biopsy	Bilateral		NO	12								No		T3b
TCGA-YL-A8HM-01A			66	370.53.0	Nationwide Children's Hospital	TCGA-YL-A8HM-F67260	2D5BA7A4-AEFE-414E-8556-76B1E0614FC8	TCGA-YL-A8HM	NO	Normal (no evidence of prostate cancer) [cM0]	M0		22	3	26			1473	0	1473	1124			NO		NO	455A92DA-F704-4AA0-8D5E-C75669965832	Additional New Tumor Event		9		No	YES	Core needle biopsy	Bilateral	NO	YES	12	11		Biochemical evidence of disease		YES	10	0	No	N0	T3b
TCGA-MG-AAMC-01A			59	429.43.0	Nationwide Children's Hospital	TCGA-MG-AAMC-F68686	0A0E8852-D3A2-4E17-9F0F-5B004728029E	TCGA-MG-AAMC	NO		M0	T1c	22	9					0		54						E310A2E8-582D-4FFF-B2B9-93F88399124C	Scheduled Follow-up Submission		9		No	YES	Core needle biopsy		YES		12	1							No	N0	T3a
TCGA-M7-A724-01A			64	331.61.0	Nationwide Children's Hospital	TCGA-M7-A724-F70042	69998893-CD14-4D80-AEFC-6C53A285F366	TCGA-M7-A724	NO	Abnormal (not related to prostate cancer)	M0	T1c	22	26	11	35			0		483			YES	No Evidence of Extraprostatic Extension	NO	19A02262-6BA2-4F55-9703-57B7EF32C7CC	Scheduled Follow-up Submission	Complete Remission/Response	8		No	YES	Core needle biopsy	Right	NO	YES	12	1				YES	7	0	No	N0	T3a
TCGA-KK-A8IM-01A			55	370.53.0	Nationwide Children's Hospital	TCGA-KK-A8IM-F70533	C44F5680-4BA0-499C-BF57-CFFAD7AB2FE1	TCGA-KK-A8IM	NO		M0	T2a	22	24					0		1438			NO		NO	074E05F0-E6C9-4F8A-B4A4-ACF3536EF276	Scheduled Follow-up Submission	Complete Remission/Response	7		No	YES	Core needle biopsy	Bilateral	NO	YES	12	2				NO	5		No	N0	T2c
TCGA-KK-A8IM-11A			55	370.53.0	Nationwide Children's Hospital	TCGA-KK-A8IM-F70533	C44F5680-4BA0-499C-BF57-CFFAD7AB2FE1	TCGA-KK-A8IM	NO		M0	T2a	22	24					0		1438			NO		NO	074E05F0-E6C9-4F8A-B4A4-ACF3536EF276	Scheduled Follow-up Submission	Complete Remission/Response	7		No	YES	Core needle biopsy	Bilateral	NO	YES	12	2				NO	5		No	N0	T2c
TCGA-G9-7509-01A			48	429.43.0	Nationwide Children's Hospital	TCGA-G9-7509-F65350	23D75A93-69B7-41F9-99BA-BE84FAA1BD46	TCGA-G9-7509	NO		M0	T1c	22	22					0		352			NO		NO	4D1DFC4D-4279-4AC1-BA3D-B3489AD9449D	Scheduled Follow-up Submission	Complete Remission/Response	6		No	YES	Core needle biopsy	Bilateral	NO	NO	12	9				NO			No		T2c
TCGA-VP-A87B-01A	YES	NO	63	357.55.0	Nationwide Children's Hospital	TCGA-VP-A87B-F64449	07E131B5-1B45-4E50-8B6E-CE425FB906F1	TCGA-VP-A87B	NO	Normal (no evidence of prostate cancer) [cM0]	M0	T1c	22	3				2310	0	2473	2309	2459		YES	No Evidence of Extraprostatic Extension	NO	80A746A0-DF9F-491B-860B-0E9F1575E64D	Scheduled Follow-up Submission	Complete Remission/Response	8		No	YES	Core needle biopsy	Right	NO	YES	12	9	Lung	New Primary Tumor		YES	2	0	No	N0	T2b
TCGA-KK-A7B2-01A	NO	NO	68	331.61.0	Nationwide Children's Hospital	TCGA-KK-A7B2-F70518	C6280C51-59B7-460A-A73C-2115C8A5552B	TCGA-KK-A7B2	NO	Normal (no evidence of prostate cancer) [cM0]	M0	T1c	22	24	58	58		692	0	692	845			YES	No Evidence of Extraprostatic Extension	NO	D0CF0307-0B1F-4488-B9B6-C0CF90230E1B	Scheduled Follow-up Submission	Stable Disease	9		No	YES	Core needle biopsy	Left	NO	YES	12	2		Biochemical evidence of disease		YES	13	1	No	N1	T3a
TCGA-KK-A7B2-11A	NO	NO	68	331.61.0	Nationwide Children's Hospital	TCGA-KK-A7B2-F70518	C6280C51-59B7-460A-A73C-2115C8A5552B	TCGA-KK-A7B2	NO	Normal (no evidence of prostate cancer) [cM0]	M0	T1c	22	24	58	58		692	0	692	845			YES	No Evidence of Extraprostatic Extension	NO	D0CF0307-0B1F-4488-B9B6-C0CF90230E1B	Scheduled Follow-up Submission	Stable Disease	9		No	YES	Core needle biopsy	Left	NO	YES	12	2		Biochemical evidence of disease		YES	13	1	No	N1	T3a
TCGA-EJ-5507-01A			54	91.78.0	Nationwide Children's Hospital	TCGA-EJ-5507-F46208	5A965AB0-241A-4188-9526-23359A1829F6	TCGA-EJ-5507	NO		M0	T2c	22	3					0		182			NO		NO	A5412427-7433-4D43-936C-97BD0692D9E1	Scheduled Follow-up Submission	Complete Remission/Response	9		No	YES	Core needle biopsy	Bilateral	NO	YES	12	8				NO	21	2	No	N1	T3b
TCGA-V1-A9ZI-01A	NO	NO	68	429.43.0	Nationwide Children's Hospital	TCGA-V1-A9ZI-F70259	43480C8B-C273-4CCA-BD89-A38F9288CB53	TCGA-V1-A9ZI	YES		M0		22	2		40		86			86			YES	No Evidence of Extraprostatic Extension	NO	B0D143B7-A24F-43AF-A4A6-4FD1ABDFB7F5	Scheduled Follow-up Submission		9		No	YES	Core needle biopsy	Bilateral	NO	YES	12	2		Biochemical evidence of disease		YES	10	0	No	N0	T3b
TCGA-KK-A8IK-01A			56	370.53.0	Nationwide Children's Hospital	TCGA-KK-A8IK-F70532	8DC51F14-30B2-401F-A761-53D59C98E99D	TCGA-KK-A8IK	NO	Abnormal (not related to prostate cancer)	M0	T1c	22	24	-69	-69			0					YES	No Evidence of Extraprostatic Extension	NO	C9B8E2A4-6065-4A4C-89E1-78E2D5BB08C2	Scheduled Follow-up Submission		9		No	YES	Core needle biopsy	Bilateral	NO	YES	12	2					6		No	N0	T2c
TCGA-KK-A8IK-11A			56	370.53.0	Nationwide Children's Hospital	TCGA-KK-A8IK-F70532	8DC51F14-30B2-401F-A761-53D59C98E99D	TCGA-KK-A8IK	NO	Abnormal (not related to prostate cancer)	M0	T1c	22	24	-69	-69			0					YES	No Evidence of Extraprostatic Extension	NO	C9B8E2A4-6065-4A4C-89E1-78E2D5BB08C2	Scheduled Follow-up Submission		9		No	YES	Core needle biopsy	Bilateral	NO	YES	12	2					6		No	N0	T2c
TCGA-EJ-5495-01A			68	91.78.0	Nationwide Children's Hospital	TCGA-EJ-5495-F46197	BDDE4025-238B-40A9-BCBC-9892909359FA	TCGA-EJ-5495	NO	Normal (no evidence of prostate cancer) [cM0]	M0	T1c	22	3	26				0		606			NO		NO	793C267C-7319-405C-B81E-C2672D7FFC7F	Scheduled Follow-up Submission	Complete Remission/Response	8		No	YES	Core needle biopsy	Bilateral	NO	YES	12	8				NO	18	1	No	N1	T3b
TCGA-G9-6339-01A			58	315.66.0	Nationwide Children's Hospital	TCGA-G9-6339-F65344	5F2B0848-198E-4EA1-9405-101CE75518A6	TCGA-G9-6339	NO	Normal (no evidence of prostate cancer) [cM0]	M0	T3b	22	22	4				0		2110			NO		NO	9D10077A-BF11-4769-8142-7C497AB87E2D	Scheduled Follow-up Submission	Complete Remission/Response	7		No	YES	Core needle biopsy	Bilateral	NO	YES	12	9				NO	6	0	No	N0	T3b
TCGA-EJ-5511-01A			55	91.78.0	Nationwide Children's Hospital	TCGA-EJ-5511-F46212	605601F3-5B35-4B44-A624-69F181F52772	TCGA-EJ-5511	NO	Normal (no evidence of prostate cancer) [cM0]	M0	T2b	22	3	18				0		788			NO		NO	332921A6-712B-4CBA-945A-787317ED992A	Scheduled Follow-up Submission	Complete Remission/Response	7		No	YES	Core needle biopsy	Bilateral	NO	YES	12	8				NO	15	0	No	N0	T3a
TCGA-VP-A879-01A			70	357.55.0	Nationwide Children's Hospital	TCGA-VP-A879-F64442	6484BF1F-14B0-4EE0-9A50-9CE7DF541EFE	TCGA-VP-A879	NO	Normal (no evidence of prostate cancer) [cM0]	M0	T1c	22	2	8	8			0		688			YES	No Evidence of Extraprostatic Extension	NO	C865BC39-D05D-427B-A5E4-67E2D99F1CFA	Scheduled Follow-up Submission	Complete Remission/Response	9		No	YES	Core needle biopsy	Right	NO	YES	12	9				NO	2	0	No	N0	T2b
TCGA-J4-A67R-01A			65	312.65.0	Nationwide Children's Hospital	TCGA-J4-A67R-F63916	DD1FCC3D-165D-4271-9562-5AC55058746E	TCGA-J4-A67R	NO		M0	T1c	22	21					0		454						DF24E0CB-BECE-49C1-84BC-A81DFB16159E	Scheduled Follow-up Submission	Complete Remission/Response	7		No	YES	Core needle biopsy	Bilateral	NO	YES	12	8				NO	4	0	No	N0	T2c
TCGA-VP-A87E-01A			59	357.55.0	Nationwide Children's Hospital	TCGA-VP-A87E-F64474	947FE463-89EE-416C-8207-C381A95E35ED	TCGA-VP-A87E	NO	Normal (no evidence of prostate cancer) [cM0]	M0	T1c	22	3	15	15			0		2037			YES	No Evidence of Extraprostatic Extension	NO	7FF2A2DF-17D6-4771-9EAB-8304A26ACE0A	Scheduled Follow-up Submission	Complete Remission/Response	6		No	YES	Core needle biopsy	Bilateral	YES	YES	12	9				NO	12	0	No	N0	T2c
TCGA-YL-A8SB-01A	YES	NO	62	389.51.0	Nationwide Children's Hospital	TCGA-YL-A8SB-F67264	B7E332B2-9C59-4158-97D9-68A4A1C1F6E6	TCGA-YL-A8SB	NO	Normal (no evidence of prostate cancer) [cM0]	M0		22	3	27	52		1384	0	1384	1384			YES	No Evidence of Extraprostatic Extension	NO	8591E1F6-C80C-46B6-A485-4564076F3170	Scheduled Follow-up Submission		9		No	YES	Core needle biopsy	Bilateral	NO	YES	12	11		Biochemical evidence of disease		YES	3	0	No	N0	T3a
TCGA-G9-6373-01A			68	108.76.0	Nationwide Children's Hospital	TCGA-G9-6373-F40635	3455E905-2699-41BC-86AB-014F85F21B93	TCGA-G9-6373		Normal (no evidence of prostate cancer) [cM0]	M0	T2b	22	26	29				0					NO		NO	967514DF-8782-4733-A328-0E7AA205786D	Scheduled Follow-up Submission	Complete Remission/Response	7		No	YES	Core needle biopsy	Bilateral	NO	NO	12	2				NO			No		T3a
TCGA-G9-6373-11A			68	108.76.0	Nationwide Children's Hospital	TCGA-G9-6373-F40635	3455E905-2699-41BC-86AB-014F85F21B93	TCGA-G9-6373		Normal (no evidence of prostate cancer) [cM0]	M0	T2b	22	26	29				0					NO		NO	967514DF-8782-4733-A328-0E7AA205786D	Scheduled Follow-up Submission	Complete Remission/Response	7		No	YES	Core needle biopsy	Bilateral	NO	NO	12	2				NO			No		T3a
TCGA-EJ-7789-01A			66	184.82.0	Nationwide Children's Hospital	TCGA-EJ-7789-F48961	76CFC48F-508A-457C-B637-F279B0EB9C07	TCGA-EJ-7789			M0	T1c	22	24					0					NO		NO	18BB06CF-6B1A-4717-A44B-5313B1A843DE	Scheduled Follow-up Submission	Complete Remission/Response	7		No	YES	Core needle biopsy	Bilateral	NO	YES	12	9				NO	14	0	No	N0	T3a
TCGA-EJ-7789-11A			66	184.82.0	Nationwide Children's Hospital	TCGA-EJ-7789-F48961	76CFC48F-508A-457C-B637-F279B0EB9C07	TCGA-EJ-7789			M0	T1c	22	24					0					NO		NO	18BB06CF-6B1A-4717-A44B-5313B1A843DE	Scheduled Follow-up Submission	Complete Remission/Response	7		No	YES	Core needle biopsy	Bilateral	NO	YES	12	9				NO	14	0	No	N0	T3a
TCGA-CH-5743-01A	NO	NO	66	91.78.0	Nationwide Children's Hospital	TCGA-CH-5743-F29001	d0ad1d26-d82c-46e5-a36c-cf0f037c6749	TCGA-CH-5743	NO	Normal (no evidence of prostate cancer) [cM0]	M0		22	15	29	29			0	425	394			YES	No Evidence of Extraprostatic Extension	NO	4633F6B7-27ED-435E-ABFC-608D0091A2CA	Scheduled Follow-up Submission	Complete Remission/Response	7		No	YES	Core needle biopsy	Bilateral		YES	12	2		New Primary Tumor		YES	1	0	No	N0	T2c
TCGA-EJ-5518-01A			66	91.78.0	Nationwide Children's Hospital	TCGA-EJ-5518-F46602	D311FAB1-0154-4BF9-97BE-D6C7C505103D	TCGA-EJ-5518	NO	Normal (no evidence of prostate cancer) [cM0]	M0	T3b	22	12	32				0		1195			NO		NO	95461DE7-E309-4505-9A53-8B369CC7BEC4	Scheduled Follow-up Submission	Complete Remission/Response	9		No	YES	Core needle biopsy	Bilateral	NO		12	8				NO	3	0	No	N0	T4
TCGA-HI-7171-01A	YES	YES	56	184.82.0	Nationwide Children's Hospital	TCGA-HI-7171-F29021	42ee44cb-fff8-447c-a276-db1c0a06d190	TCGA-HI-7171	YES	Normal (no evidence of prostate cancer) [cM0]	M0	T3a	22	22				218	0		631	543	631	NO		YES	C3EDA2F9-8C37-464F-A8AC-65FC3FFCBA7F	Additional New Tumor Event	Progressive Disease	9		No	YES	Core needle biopsy	Bilateral		YES	12	2		Biochemical evidence of disease		YES	7	0	No	N0	T3b
TCGA-VN-A88M-01A			55	357.55.0	Nationwide Children's Hospital	TCGA-VN-A88M-F62591	AD447899-F3E2-4D8E-B180-0360EF2FDD31	TCGA-VN-A88M			M0	T1c	22	22			128		0					NO		YES	29BC986B-1696-4812-81E3-82274A0CECDF	Scheduled Follow-up Submission		7		No	YES	Core needle biopsy	Bilateral	YES	YES	12	12					13	0	No	N0	T2c
TCGA-ZG-A9L9-01A			60	429.43.0	Nationwide Children's Hospital	TCGA-ZG-A9L9-F67816	A4E660B9-AF67-4704-B991-FC0854BCA7D9	TCGA-ZG-A9L9	NO	Normal (no evidence of prostate cancer) [cM0]	M0	T2b	22	12	-4		0		0					NO		YES	2979951D-EA4D-4834-AADC-295C2376761A	Scheduled Follow-up Submission	Stable Disease	9		No	YES	Core needle biopsy	Bilateral	NO	YES	12	11				NO	15	3	No	N1	T3b
TCGA-EJ-A7NF-01A			56	348.57.0	Nationwide Children's Hospital	TCGA-EJ-A7NF-F64724	3B23E486-1F84-47DF-B24F-B06F3247B2A4	TCGA-EJ-A7NF	NO		M0	T2c	22	10					0		117						629AD97A-E47B-4134-A506-32089B9252A4	Scheduled Follow-up Submission	Complete Remission/Response	7		No	YES	Transurethral resection (TURBT)	Bilateral	NO	YES	12	9				NO	29	0	No	N0	T2c
TCGA-HC-A48F-01A			47	268.67.0	Nationwide Children's Hospital	TCGA-HC-A48F-F64404	7C656AC0-DE77-4DE8-A68E-81ECA6812B60	TCGA-HC-A48F		Normal (no evidence of prostate cancer) [cM0]	M0	T1c	22	29	29	30			0					YES	No Evidence of Extraprostatic Extension	NO	0C74EF1C-0EB4-43F7-AECA-F5F55D2FA78E	Scheduled Follow-up Submission	Complete Remission/Response	8		No	YES	Core needle biopsy	Bilateral	NO	YES	12	8				NO	10	1	No	N1	T2c
TCGA-YL-A8HO-01A	NO	YES	67	370.53.0	Nationwide Children's Hospital	TCGA-YL-A8HO-F57520	2DB7C9BA-9046-4325-8F4A-E2FDCFABEF75	TCGA-YL-A8HO	NO	Abnormal (not related to prostate cancer)	M0		22	13	62	117		1068	0	1068	2168			YES	No Evidence of Extraprostatic Extension	NO	341B61E3-AC0A-4FD0-9922-0B0EE5695E45	Scheduled Follow-up Submission	Stable Disease	7		No	YES	Core needle biopsy	Bilateral	NO	YES	12	3		Biochemical evidence of disease		YES	18	0	No	N0	T3a
TCGA-HC-7740-01A			59	184.82.0	Nationwide Children's Hospital	TCGA-HC-7740-F48772	E64A5417-963E-4A44-ADC6-EC7530551A94	TCGA-HC-7740			M0	T2a	22	20					0		154						98BFC722-BE2E-442E-83B0-AB7982AF5BCC	Scheduled Follow-up Submission	Complete Remission/Response	7		No	YES	Core needle biopsy	Bilateral	NO	YES	12	9				NO	4	0	No	N0	T2c
TCGA-HC-7740-01B			59	184.82.0	Nationwide Children's Hospital	TCGA-HC-7740-F48772	E64A5417-963E-4A44-ADC6-EC7530551A94	TCGA-HC-7740			M0	T2a	22	20					0		154						98BFC722-BE2E-442E-83B0-AB7982AF5BCC	Scheduled Follow-up Submission	Complete Remission/Response	7		No	YES	Core needle biopsy	Bilateral	NO	YES	12	9				NO	4	0	No	N0	T2c
TCGA-HC-7740-11A			59	184.82.0	Nationwide Children's Hospital	TCGA-HC-7740-F48772	E64A5417-963E-4A44-ADC6-EC7530551A94	TCGA-HC-7740			M0	T2a	22	20					0		154						98BFC722-BE2E-442E-83B0-AB7982AF5BCC	Scheduled Follow-up Submission	Complete Remission/Response	7		No	YES	Core needle biopsy	Bilateral	NO	YES	12	9				NO	4	0	No	N0	T2c
TCGA-Y6-A8TL-01A			65	389.51.0	Nationwide Children's Hospital	TCGA-Y6-A8TL-F68020	13C0D784-F5D3-4CD8-AB96-854B3CB0B08B	TCGA-Y6-A8TL	NO			T2a	22	13		328			0		775			YES	No Evidence of Extraprostatic Extension	NO	71DB735B-D0C2-42C9-A0A8-79CF559EEA1E	Scheduled Follow-up Submission	Complete Remission/Response	6		No	YES	Core needle biopsy	Right	NO	YES	12	11				NO	5	0	No	N0	T3a
TCGA-HC-A631-01A			67	308.70.0	Nationwide Children's Hospital			TCGA-HC-A631		Normal (no evidence of prostate cancer) [cM0]	M0	T2	22		25	21			0					YES	No Evidence of Extraprostatic Extension		F5E88366-79E3-4E9C-9B30-405B9484328C			9		No	YES	Core needle biopsy	Bilateral		YES	12						2	0	No	N0	T2c
TCGA-EJ-5521-01A			63	91.78.0	Nationwide Children's Hospital	TCGA-EJ-5521-F46758	9A76EFB5-E2D0-436E-9E6D-09BECE73151B	TCGA-EJ-5521	NO		M0	T1c	22	16					0		240			NO		NO	87DCCBC3-CA67-4EB7-87BB-38213602421B	Scheduled Follow-up Submission	Complete Remission/Response	7		No	YES	Core needle biopsy	Right	NO	YES	12	8				NO	2	0	No	N0	T3a
TCGA-G9-6354-01A			55	315.66.0	Nationwide Children's Hospital	TCGA-G9-6354-F65349	3EDEFE5A-D546-4B4C-B7A9-6492740623A4	TCGA-G9-6354	NO		M0	T1c	22	22					0		525			NO		NO	7077ED79-485D-46A2-8989-994CE0EBE8A1	Scheduled Follow-up Submission	Complete Remission/Response	7		No	YES	Core needle biopsy	Right	NO	NO	12	9				NO			No		T2b
TCGA-EJ-5515-01A			60	91.78.0	Nationwide Children's Hospital	TCGA-EJ-5515-F46599	6F0AF56C-8A7E-4EF8-B7F8-812CFFADFAD1	TCGA-EJ-5515	NO	Normal (no evidence of prostate cancer) [cM0]	M0	T1c	22	12	30	30			0		1061			YES	No Evidence of Extraprostatic Extension	NO	B73CF8B2-2863-40D7-A75A-5A894D417779	Scheduled Follow-up Submission	Complete Remission/Response	7		No	YES	Core needle biopsy	Right	NO	YES	12	8				NO	20	0	No	N0	T3a
TCGA-V1-A8MU-01A	YES	YES	56	389.51.0	Nationwide Children's Hospital	TCGA-V1-A8MU-F69444	76B9C0ED-4286-4EE5-9142-654D3642A6DB	TCGA-V1-A8MU	NO		M0	T2b	22	9		87		192			1384			YES	No Evidence of Extraprostatic Extension	NO	3DE9A4BB-B191-415B-BC66-9F71813B80EA	Scheduled Follow-up Submission	Partial Remission/Response	7		No	YES	Core needle biopsy	Bilateral	NO	YES	12	1		Biochemical evidence of disease		YES	15	1	No	N1	T3a
TCGA-EJ-A65E-01A			67	308.70.0	Nationwide Children's Hospital	TCGA-EJ-A65E-F64717	3888C0E5-A120-456D-ADDC-A851C9D14961	TCGA-EJ-A65E	NO		M0	T3b	22	10					0		254						6FF7777B-886F-4809-AF84-CC280AB21083	Scheduled Follow-up Submission	Complete Remission/Response	7	mixed	No	YES	Core needle biopsy	Bilateral	NO	YES	12	9				NO	23	0	No	N0	T3b
TCGA-EJ-A46F-01A			57	268.67.0	Nationwide Children's Hospital	TCGA-EJ-A46F-F64645	5B76A097-5637-447A-B4D0-0076D6C38C38	TCGA-EJ-A46F	YES	Normal (no evidence of prostate cancer) [cM0]	M0	T2c	22	8	166	166			0		215			YES			9F2A0E8D-C605-481F-9B3F-D1F4979E6C71	Scheduled Follow-up Submission	Complete Remission/Response	8		No	YES	Core needle biopsy	Bilateral	NO	YES	12	9				NO	23	1	No	N1	T3b
TCGA-HC-8265-01A			66	221.78.0	Nationwide Children's Hospital	TCGA-HC-8265-F48767	29ED9046-FC1D-472C-98E0-5B1CB214210F	TCGA-HC-8265	NO				22	20					0		119						51F9FDEE-D2B3-425C-9D0F-BE6DEAEBF7FF	Scheduled Follow-up Submission	Complete Remission/Response	8		No	YES	Core needle biopsy	Bilateral	NO	YES	12	9				NO	8	0	No	N0	T3a
TCGA-HC-8265-01B			66	221.78.0	Nationwide Children's Hospital	TCGA-HC-8265-F48767	29ED9046-FC1D-472C-98E0-5B1CB214210F	TCGA-HC-8265	NO				22	20					0		119						51F9FDEE-D2B3-425C-9D0F-BE6DEAEBF7FF	Scheduled Follow-up Submission	Complete Remission/Response	8		No	YES	Core needle biopsy	Bilateral	NO	YES	12	9				NO	8	0	No	N0	T3a
TCGA-HC-8265-11A			66	221.78.0	Nationwide Children's Hospital	TCGA-HC-8265-F48767	29ED9046-FC1D-472C-98E0-5B1CB214210F	TCGA-HC-8265	NO				22	20					0		119						51F9FDEE-D2B3-425C-9D0F-BE6DEAEBF7FF	Scheduled Follow-up Submission	Complete Remission/Response	8		No	YES	Core needle biopsy	Bilateral	NO	YES	12	9				NO	8	0	No	N0	T3a
TCGA-XJ-A83H-01A			57	357.55.0	Nationwide Children's Hospital	TCGA-XJ-A83H-F66192	100B474F-60B4-4954-93B6-4A2441AFB65C	TCGA-XJ-A83H	NO		M0	T2a	22	3					0		1280			NO		NO	E9594ECD-9780-46B4-9B6A-D0D0F0612A35	Scheduled Follow-up Submission		7		No	YES	Core needle biopsy	Bilateral	YES	NO	12	10							No		T2c
TCGA-EJ-A8FO-01A			51	370.53.0	Nationwide Children's Hospital	TCGA-EJ-A8FO-F64781	1EFA98F9-2839-463B-A396-F9AB54294977	TCGA-EJ-A8FO	NO		M0	T3a	22	11					0		156						F7F88CF3-A6C9-40B2-B42D-6A7CDB2F9FF4	Scheduled Follow-up Submission	Complete Remission/Response	7	acinar and ductal	No	YES	Core needle biopsy	Bilateral	NO	YES	12	9				NO	37	0	No	N0	T3a
TCGA-EJ-A8FO-11A			51	370.53.0	Nationwide Children's Hospital	TCGA-EJ-A8FO-F64781	1EFA98F9-2839-463B-A396-F9AB54294977	TCGA-EJ-A8FO	NO		M0	T3a	22	11					0		156						F7F88CF3-A6C9-40B2-B42D-6A7CDB2F9FF4	Scheduled Follow-up Submission	Complete Remission/Response	7	acinar and ductal	No	YES	Core needle biopsy	Bilateral	NO	YES	12	9				NO	37	0	No	N0	T3a
TCGA-KK-A7B4-01A	NO	NO	64	331.61.0	Nationwide Children's Hospital	TCGA-KK-A7B4-F70523	36E917F5-4CF4-4E11-8793-C253088C2DD4	TCGA-KK-A7B4	YES	Equivocal	M0	T3b	22	24	29		29	637	0	963	637			NO		YES	511F5D0A-6D0B-4AA6-A368-9919169F4043	Scheduled Follow-up Submission	Progressive Disease	9		No	YES	Core needle biopsy	Bilateral	NO	YES	12	2	Bone	Locoregional Recurrence		YES	20	8	Yes, History of Prior Malignancy	N1	T3b
TCGA-KK-A7B4-11A	NO	NO	64	331.61.0	Nationwide Children's Hospital	TCGA-KK-A7B4-F70523	36E917F5-4CF4-4E11-8793-C253088C2DD4	TCGA-KK-A7B4	YES	Equivocal	M0	T3b	22	24	29		29	637	0	963	637			NO		YES	511F5D0A-6D0B-4AA6-A368-9919169F4043	Scheduled Follow-up Submission	Progressive Disease	9		No	YES	Core needle biopsy	Bilateral	NO	YES	12	2	Bone	Locoregional Recurrence		YES	20	8	Yes, History of Prior Malignancy	N1	T3b
TCGA-YL-A8SC-01A			66	389.51.0	Nationwide Children's Hospital	TCGA-YL-A8SC-F58906	3D9DD876-D254-46BF-BA2E-76DFC12823DD	TCGA-YL-A8SC	NO	Normal (no evidence of prostate cancer) [cM0]	M0		22	27	40	47		152	0	152	1261			YES	No Evidence of Extraprostatic Extension	NO	DB8AB440-C031-4E87-B044-FBBE5EA1AB1D	Additional New Tumor Event	Partial Remission/Response	9		No	YES	Core needle biopsy	Bilateral	NO	YES	12	4		Biochemical evidence of disease		YES	6	0	No	N0	T3a
TCGA-V1-A9OA-01A			61	429.43.0	Nationwide Children's Hospital	TCGA-V1-A9OA-F69441	9C4B3F98-E06B-4DC3-BFFF-0E2174C0EA31	TCGA-V1-A9OA	NO		M0	T2c	22	9			27				510			NO		YES	812C6D4F-75F5-4578-8BF8-29E0BE59F3F4	Scheduled Follow-up Submission	Complete Remission/Response	9		No	YES	Core needle biopsy	Bilateral	NO	YES	12	1				NO	8	1	No	N1	T3b
TCGA-YL-A8SK-01B			67	389.51.0	Nationwide Children's Hospital	TCGA-YL-A8SK-F67551	6BBA0B3D-F4B8-4D0C-8559-FA65EAFD3D87	TCGA-YL-A8SK	NO	Normal (no evidence of prostate cancer) [cM0]	M0		22	6	38				0		924			NO		NO	50308BC2-6D25-4DBE-9FDA-8F166A91C351	Scheduled Follow-up Submission	Stable Disease	9		No	YES	Core needle biopsy	Bilateral	NO	YES	12	11				NO	20	4	No	N1	T3b
TCGA-EJ-7794-01A			67	184.82.0	Nationwide Children's Hospital	TCGA-EJ-7794-F48876	F0D67BEA-3FE9-4278-AC0C-C9F61DB9C81A	TCGA-EJ-7794	NO	Normal (no evidence of prostate cancer) [cM0]	M0	T2c	22	24	35	35			0		285			YES	No Evidence of Extraprostatic Extension	NO	D9FE1962-A255-439D-9B22-4E5CF50A50B9	Scheduled Follow-up Submission	Complete Remission/Response	7		No	YES	Core needle biopsy	Bilateral	NO	YES	12	9				NO	11	0	No	N0	T2c
TCGA-EJ-7794-11A			67	184.82.0	Nationwide Children's Hospital	TCGA-EJ-7794-F48876	F0D67BEA-3FE9-4278-AC0C-C9F61DB9C81A	TCGA-EJ-7794	NO	Normal (no evidence of prostate cancer) [cM0]	M0	T2c	22	24	35	35			0		285			YES	No Evidence of Extraprostatic Extension	NO	D9FE1962-A255-439D-9B22-4E5CF50A50B9	Scheduled Follow-up Submission	Complete Remission/Response	7		No	YES	Core needle biopsy	Bilateral	NO	YES	12	9				NO	11	0	No	N0	T2c
TCGA-HC-8262-01A			57	221.78.0	Nationwide Children's Hospital	TCGA-HC-8262-F48770	EDCF0F71-DDE1-4583-9122-B6263E751C40	TCGA-HC-8262	NO				22	20					0		112						1597E8AA-91C1-45BB-8C97-2A7C49053B3F	Scheduled Follow-up Submission	Complete Remission/Response	8		No	YES	Core needle biopsy	Bilateral	NO	YES	12	9				NO	8	0	No	N0	T2c
TCGA-HC-8262-11A			57	221.78.0	Nationwide Children's Hospital	TCGA-HC-8262-F48770	EDCF0F71-DDE1-4583-9122-B6263E751C40	TCGA-HC-8262	NO				22	20					0		112						1597E8AA-91C1-45BB-8C97-2A7C49053B3F	Scheduled Follow-up Submission	Complete Remission/Response	8		No	YES	Core needle biopsy	Bilateral	NO	YES	12	9				NO	8	0	No	N0	T2c
TCGA-QU-A6IP-01A			66	320.62.0	Nationwide Children's Hospital	TCGA-QU-A6IP-F66986	58B44286-9A41-4127-8363-5D7EACE27588	TCGA-QU-A6IP	NO		M0	T2a	22	31					0		2620			NO		NO	62664700-E0CB-4217-91BC-B194313FD784	Scheduled Follow-up Submission	Complete Remission/Response	6		No	YES	Core needle biopsy	Right	YES	YES	12	10				NO	2	0	No	N0	T2a
TCGA-ZG-A8QX-01A			56	389.51.0	Nationwide Children's Hospital	TCGA-ZG-A8QX-F67804	79ABFD01-902F-496A-9C2B-12F2A0E550E7	TCGA-ZG-A8QX			M0	T1c	22	12					0					NO		NO	EDF0B88D-F858-4212-8F41-EAC06C975BFB	Scheduled Follow-up Submission	Stable Disease	6		No	YES	Core needle biopsy	Bilateral	NO	YES	12	11				NO	18	0	No	N0	T2c
TCGA-G9-6499-01A			66	161.76.0	Nationwide Children's Hospital	TCGA-G9-6499-F41000	E8AFA069-F009-49FD-8C97-0C80EFAA2233	TCGA-G9-6499	NO	Equivocal	M0	T3a	22	8	56	421			0		1109			YES	No Evidence of Extraprostatic Extension	NO	1E109636-6174-48AE-B6F1-35205403B7A9	Scheduled Follow-up Submission	Complete Remission/Response	9		No	YES	Core needle biopsy	Bilateral	NO	YES	12	3				NO	13	0	No	N0	T3a
TCGA-G9-6499-11A			66	161.76.0	Nationwide Children's Hospital	TCGA-G9-6499-F41000	E8AFA069-F009-49FD-8C97-0C80EFAA2233	TCGA-G9-6499	NO	Equivocal	M0	T3a	22	8	56	421			0		1109			YES	No Evidence of Extraprostatic Extension	NO	1E109636-6174-48AE-B6F1-35205403B7A9	Scheduled Follow-up Submission	Complete Remission/Response	9		No	YES	Core needle biopsy	Bilateral	NO	YES	12	3				NO	13	0	No	N0	T3a
TCGA-EJ-7328-01A			70	184.82.0	Nationwide Children's Hospital	TCGA-EJ-7328-F64806	00C8611C-DC2F-4A9C-9157-5FBDD688327E	TCGA-EJ-7328			M0	T1c	22	11					0					NO		NO	F887DBEB-51FA-4128-B4EF-F2E9236FC614	Scheduled Follow-up Submission	Complete Remission/Response	7		No	YES	Core needle biopsy	Bilateral	NO	YES	12	9				NO	9	0	No	N0	T3a
TCGA-EJ-7328-11A			70	184.82.0	Nationwide Children's Hospital	TCGA-EJ-7328-F64806	00C8611C-DC2F-4A9C-9157-5FBDD688327E	TCGA-EJ-7328			M0	T1c	22	11					0					NO		NO	F887DBEB-51FA-4128-B4EF-F2E9236FC614	Scheduled Follow-up Submission	Complete Remission/Response	7		No	YES	Core needle biopsy	Bilateral	NO	YES	12	9				NO	9	0	No	N0	T3a
TCGA-EJ-A8FN-01A			58	357.55.0	Nationwide Children's Hospital	TCGA-EJ-A8FN-F64780	593F63D2-147A-4004-AB32-F1440DA3E772	TCGA-EJ-A8FN	NO		M0	T2c	22	11					0		203						A65476AB-D7E8-4CBF-AF4D-A32B7C13D9B7	Scheduled Follow-up Submission	Complete Remission/Response	7		No	YES	Core needle biopsy	Bilateral	NO	YES	12	9				NO	25	0	No	N0	T2c
TCGA-EJ-A6RA-01A			70	348.57.0	Nationwide Children's Hospital	TCGA-EJ-A6RA-F64722	C25B4A76-611E-4442-BCEA-B0E23BB36685	TCGA-EJ-A6RA	YES		M0	T3b	22	10					0		353						4A310F2B-0D24-492B-BECC-659FACDE4025	Scheduled Follow-up Submission	Complete Remission/Response	8		No	YES	Core needle biopsy	Bilateral	NO	YES	12	9				NO	18	1	No	N1	T3b
TCGA-CH-5751-01A	YES	NO	68	91.78.0	Nationwide Children's Hospital	TCGA-CH-5751-F28978	348b5cd7-410b-428c-9ffd-424783054f08	TCGA-CH-5751	NO	Equivocal	M0		22	15	92	92	92		0	365	1004			YES	Equivocal	YES	C877133B-25FA-4BC1-8244-4C533FFEC1C5	Scheduled Follow-up Submission	Stable Disease	10		No	YES	Core needle biopsy	Bilateral		YES	12	2	Bone	Distant Metastasis		YES	3	1	No	N1	T4
TCGA-J4-A67N-01A	NO	NO	61	312.65.0	Nationwide Children's Hospital	TCGA-J4-A67N-F59131	106C4E24-3BDF-4F9F-99CA-CD9FF2EE3995	TCGA-J4-A67N	YES		M0	T2a	22	20				442	0	442	503	503					BFF4D90D-AAA8-48F9-BABD-9E3304614B4D	Scheduled Follow-up Submission		7		No	YES	Core needle biopsy	Bilateral	NO	YES	12	8		Biochemical evidence of disease		YES	8	0	No	N0	T3a
TCGA-HC-A6AN-01A			67	312.65.0	Nationwide Children's Hospital			TCGA-HC-A6AN			M0	T1c	22						0								6E83BC30-0160-467D-B6CA-26BB7596B191			7		No	YES	Core needle biopsy	Bilateral		YES	12						1	0	No	N0	T3a
TCGA-EJ-7315-01A			68	184.82.0	Nationwide Children's Hospital	TCGA-EJ-7315-F64804	40E5CD58-D18F-44F5-8E54-39D942615820	TCGA-EJ-7315	NO		M0	T2a	22	11					0		289			NO		NO	1EE5F146-C5F5-4D1F-8FD3-12DCBBA900B5	Scheduled Follow-up Submission	Complete Remission/Response	7		No	YES	Core needle biopsy	Bilateral	NO	YES	12	9				NO	7	0	No	N0	T3a
TCGA-EJ-7315-11A			68	184.82.0	Nationwide Children's Hospital	TCGA-EJ-7315-F64804	40E5CD58-D18F-44F5-8E54-39D942615820	TCGA-EJ-7315	NO		M0	T2a	22	11					0		289			NO		NO	1EE5F146-C5F5-4D1F-8FD3-12DCBBA900B5	Scheduled Follow-up Submission	Complete Remission/Response	7		No	YES	Core needle biopsy	Bilateral	NO	YES	12	9				NO	7	0	No	N0	T3a
TCGA-V1-A8MJ-01A	YES	YES	58	370.53.0	Nationwide Children's Hospital	TCGA-V1-A8MJ-F69461	6DA87203-074B-4542-B572-8CC29942DE1B	TCGA-V1-A8MJ	NO		M0	T2a	22	9				428			1230			NO		NO	79AE2F1D-E4B3-42F8-B1AE-A4ABA3A76481	Scheduled Follow-up Submission	Partial Remission/Response	7		No	YES	Core needle biopsy	Bilateral	NO	YES	12	1		Biochemical evidence of disease		YES	16	1	No	N1	T3a
TCGA-KC-A7FD-01A			62	348.57.0	Nationwide Children's Hospital			TCGA-KC-A7FD	NO		M0	T1c	22			29	45		0		144			YES	No Evidence of Extraprostatic Extension	YES	91F70036-E2D4-4F7B-8710-F4D7875D273E			7		No	YES	Core needle biopsy	Bilateral		YES	12						16	0	No	N0	T3a
TCGA-EJ-A6RC-01A	NO	NO	64	331.61.0	Nationwide Children's Hospital	TCGA-EJ-A6RC-F64723	41776799-FB84-404A-937A-0616C66F870C	TCGA-EJ-A6RC	NO		M0	T1c	22	10					0		693						D791A853-8E38-4576-8B77-7B0AF35EF290	Scheduled Follow-up Submission	Complete Remission/Response	7		No	YES	Transurethral resection (TURBT)	Bilateral	NO	YES	12	9				NO	38	0	Yes, History of Prior Malignancy	N0
TCGA-EJ-5514-01A			66	91.78.0	Nationwide Children's Hospital	TCGA-EJ-5514-F46598	ADA7B368-0A16-435D-B22D-2569E29B5743	TCGA-EJ-5514	NO	Normal (no evidence of prostate cancer) [cM0]	M0	T1c	22	12	7				0		724			NO		NO	37EF54DD-2DB2-4620-8D84-4BE7B383BB42	Scheduled Follow-up Submission	Complete Remission/Response	9		No	YES	Core needle biopsy	Bilateral	NO	YES	12	8				NO	12	0	No	N0	T2c
TCGA-CH-5772-01A			63	91.78.0	Nationwide Children's Hospital	TCGA-CH-5772-F29004	6559b5a1-a6c1-4c08-a77c-394b8dfb30b8	TCGA-CH-5772	NO	Normal (no evidence of prostate cancer) [cM0]	M0		22	15	90	90	90		0		424			YES	No Evidence of Extraprostatic Extension	YES	7FCC5752-87BC-4952-BCD4-19120631B1AB	Scheduled Follow-up Submission	Complete Remission/Response	9		No	YES	Core needle biopsy	Bilateral		YES	12	2				NO	6	0	Yes	N0	T3a
TCGA-CH-5772-11A			63	91.78.0	Nationwide Children's Hospital	TCGA-CH-5772-F29004	6559b5a1-a6c1-4c08-a77c-394b8dfb30b8	TCGA-CH-5772	NO	Normal (no evidence of prostate cancer) [cM0]	M0		22	15	90	90	90		0		424			YES	No Evidence of Extraprostatic Extension	YES	7FCC5752-87BC-4952-BCD4-19120631B1AB	Scheduled Follow-up Submission	Complete Remission/Response	9		No	YES	Core needle biopsy	Bilateral		YES	12	2				NO	6	0	Yes	N0	T3a
TCGA-KK-A59V-01A			64	308.70.0	Nationwide Children's Hospital	TCGA-KK-A59V-F70432	27A42E56-E3BF-40AB-945D-871FA2A24B04	TCGA-KK-A59V	NO		M0	T3a	22	13					0		2500			NO		NO	224F1F12-592A-4E51-A164-C98FE9F1A02E	Scheduled Follow-up Submission		9		No	YES	Core needle biopsy	Bilateral	NO	YES	12	2					9	0	No	N0	T3b
TCGA-KK-A59V-11A			64	308.70.0	Nationwide Children's Hospital	TCGA-KK-A59V-F70432	27A42E56-E3BF-40AB-945D-871FA2A24B04	TCGA-KK-A59V	NO		M0	T3a	22	13					0		2500			NO		NO	224F1F12-592A-4E51-A164-C98FE9F1A02E	Scheduled Follow-up Submission		9		No	YES	Core needle biopsy	Bilateral	NO	YES	12	2					9	0	No	N0	T3b
TCGA-V1-A8WL-01A			64	389.51.0	Nationwide Children's Hospital	TCGA-V1-A8WL-F69417	9D5B4D26-B681-4684-812E-34097BE2D691	TCGA-V1-A8WL	NO		M0	T1c	22	9							1175			NO		NO	CB08122E-0CB1-4965-BFC6-D8D321D58A06	Scheduled Follow-up Submission	Complete Remission/Response	7		No	YES	Core needle biopsy	Bilateral	NO	YES	12	1				NO	4	0	No	N0	T3a
TCGA-G9-A9S4-01A			62	429.43.0	Nationwide Children's Hospital	TCGA-G9-A9S4-F66995	9820D9FB-AC02-4A09-94EE-ECCD81A79B48	TCGA-G9-A9S4	NO	Normal (no evidence of prostate cancer) [cM0]	M0	T2a	22	29	14	14			0		753			YES	Extraprostatic Extension Localized (e.g. seminal vesicles)	NO	8FE6992E-E291-4728-AE74-0ED201FEA512	Scheduled Follow-up Submission	Complete Remission/Response	8		No	YES	Core needle biopsy	Bilateral	NO	YES	12	10				NO	10	4	No	N1	T3b
TCGA-VN-A88N-01A			62	370.53.0	Nationwide Children's Hospital	TCGA-VN-A88N-F65020	09C568CE-F357-4D18-AA0B-2079873390C7	TCGA-VN-A88N	NO	Equivocal	M0	T1c	22	17	98	98	-117		0		176			YES	No Evidence of Extraprostatic Extension	YES	00AD6D15-EF91-4783-BCE1-EC8C53D3B05F	Scheduled Follow-up Submission	Complete Remission/Response	7		No	YES	Core needle biopsy	Bilateral	NO	YES	12	9				NO	50	0	No	N0	T2c
TCGA-G9-6342-01A			61	161.76.0	Nationwide Children's Hospital	TCGA-G9-6342-F40650	43813C98-3B4E-4324-A092-B23840036E16	TCGA-G9-6342	NO	Normal (no evidence of prostate cancer) [cM0]	M0	T2c	22	26	32	36			0		1338			YES	No Evidence of Extraprostatic Extension	NO	68C72787-E1AE-40A7-8B40-EC05F6CFE1FC	Scheduled Follow-up Submission	Complete Remission/Response	6		No	YES	Core needle biopsy	Bilateral	NO	NO	12	2				NO			No		T3a
TCGA-G9-6342-11A			61	161.76.0	Nationwide Children's Hospital	TCGA-G9-6342-F40650	43813C98-3B4E-4324-A092-B23840036E16	TCGA-G9-6342	NO	Normal (no evidence of prostate cancer) [cM0]	M0	T2c	22	26	32	36			0		1338			YES	No Evidence of Extraprostatic Extension	NO	68C72787-E1AE-40A7-8B40-EC05F6CFE1FC	Scheduled Follow-up Submission	Complete Remission/Response	6		No	YES	Core needle biopsy	Bilateral	NO	NO	12	2				NO			No		T3a
TCGA-EJ-5525-01A	NO	NO	67	91.78.0	Nationwide Children's Hospital	TCGA-EJ-5525-F46762	0560B8D5-21E0-444B-94A4-C8A460C537C8	TCGA-EJ-5525	YES	Normal (no evidence of prostate cancer) [cM0]	M0	T3a	22	16	-6	-6			0	546	521			YES	No Evidence of Extraprostatic Extension	NO	64CF3F01-0A13-42C8-9C6C-9CC35077AE83	Scheduled Follow-up Submission	Progressive Disease	9		No	YES	Core needle biopsy	Bilateral	NO	YES	12	8	Bone	Distant Metastasis		YES	8	0	No	N0	T2c
TCGA-J4-A67L-01A			54	312.65.0	Nationwide Children's Hospital	TCGA-J4-A67L-F63850	E6517E71-5323-43FB-8D78-ED72FB3205F4	TCGA-J4-A67L	NO		M0	T2a	22	20					0		518						5441C951-CEFE-40CA-A4CE-7CD08629D791	Scheduled Follow-up Submission	Complete Remission/Response	7		No	YES	Core needle biopsy	Left	NO	YES	12	8				NO	1	0	No	N0	T3a
TCGA-EJ-5503-01A			50	91.78.0	Nationwide Children's Hospital	TCGA-EJ-5503-F46204	E09A254F-1C32-44B5-A628-DD29C5E27C3E	TCGA-EJ-5503	NO	Normal (no evidence of prostate cancer) [cM0]	M0	T2b	22	3	31	31			0		530			YES	No Evidence of Extraprostatic Extension	NO	B565F73C-B169-41A9-83BC-B6B56DC78127	Scheduled Follow-up Submission	Complete Remission/Response	8		No	YES	Core needle biopsy	Bilateral	NO	YES	12	8				NO	21	0	No	N0	T3a
TCGA-KC-A7F3-01A			67	348.57.0	Nationwide Children's Hospital			TCGA-KC-A7F3	NO	Normal (no evidence of prostate cancer) [cM0]	M0	T1c	22		32	32	43		0		664			YES	No Evidence of Extraprostatic Extension	YES	A53A5630-AECD-4D99-91AF-D0E02E6ACFCA			7		No	YES	Core needle biopsy	Bilateral		YES	12						19	0	No	N0	T2c
TCGA-V1-A8MF-01A			65	370.53.0	Nationwide Children's Hospital	TCGA-V1-A8MF-F69431	AC7E1244-D409-41B9-A630-C4619E064616	TCGA-V1-A8MF	NO		M0	T2c	22	9							1218			NO		NO	82F6AF41-A1E7-4FDC-8BDF-E813F324B65D	Scheduled Follow-up Submission	Complete Remission/Response	6		No	YES	Core needle biopsy	Bilateral	NO	YES	12	1				NO	8	0	No	N0	T3a
TCGA-CH-5752-01A			66	91.78.0	Nationwide Children's Hospital	TCGA-CH-5752-F28987	762f37b3-0606-4d9b-8022-4be93e8aabab	TCGA-CH-5752	NO	Normal (no evidence of prostate cancer) [cM0]	M0		22	15	30	30			0		868			YES	No Evidence of Extraprostatic Extension	NO	F926AF4E-078C-47BE-B164-FDAEB75FA5A4	Scheduled Follow-up Submission	Complete Remission/Response	8		No	YES	Core needle biopsy	Bilateral		YES	12	2				NO	9	0	No	N0	T3a
TCGA-HC-8266-01A			55	221.78.0	Nationwide Children's Hospital	TCGA-HC-8266-F66043	BCBA834E-2ACD-4C1A-8304-EEB18939F712	TCGA-HC-8266			M0		22	1					0								8AD63E96-6676-4D2A-9874-A8B7F347C45C	Scheduled Follow-up Submission		8		No	YES		Bilateral	NO	YES	12	10					5	0	No	N0	T3b
TCGA-HC-A6HX-01A			55	320.62.0	Nationwide Children's Hospital			TCGA-HC-A6HX			M0	T1c	22						0								D66A5E6B-D7A4-456A-8356-8CB55322C25C			7		No	YES	Core needle biopsy	Bilateral		YES	12						4	0	No	N0	T2c
TCGA-YL-A9WI-01A			63	389.51.0	Nationwide Children's Hospital	TCGA-YL-A9WI-F67552	95352730-8F6C-416F-B606-BF503A2A6D0F	TCGA-YL-A9WI	NO	Normal (no evidence of prostate cancer) [cM0]	M0		22	6	93	99			0		1259			YES	No Evidence of Extraprostatic Extension	NO	FE895AA5-58E5-49D4-BB10-191E301554E3	Scheduled Follow-up Submission	Stable Disease	9		No	YES	Core needle biopsy	Bilateral	NO	YES	12	11				NO	15	1	No	N1	T3a
TCGA-YL-A9WJ-01A			47	389.51.0	Nationwide Children's Hospital	TCGA-YL-A9WJ-F58534	EE85914C-1E34-4AC7-8496-FC220D080FA6	TCGA-YL-A9WJ	YES	Normal (no evidence of prostate cancer) [cM0]	M0	T4	22	14	19	21	51	76	0	1476	838			YES	No Evidence of Extraprostatic Extension	YES	0CCC3907-824F-4A80-AC31-9CC5B3955D36			8		No	YES	Core needle biopsy	Bilateral	NO	YES	12	4	Other, specify	Distant Metastasis	Neck	YES	10	1	No	N1	T3b	Prostate Cancer
TCGA-WW-A8ZI-01A			70	389.51.0	Nationwide Children's Hospital	TCGA-WW-A8ZI-F67645	39F69157-1EC7-499A-88A5-68E3440BF3C6	TCGA-WW-A8ZI	NO	Normal (no evidence of prostate cancer) [cM0]	M0	T2c	22	7	13	20			0		176			YES	No Evidence of Extraprostatic Extension	NO	A8B2D7CF-B568-4D19-B530-3DDC8E5ADEB4	Scheduled Follow-up Submission	Complete Remission/Response	8		No	YES	Core needle biopsy	Bilateral	NO	YES	12	11				NO	4	0	No	N0	T2c
TCGA-V1-A8WN-01A			47	389.51.0	Nationwide Children's Hospital	TCGA-V1-A8WN-F69450	29F16E3D-3388-487A-8968-EC4E4538F081	TCGA-V1-A8WN	NO		M0	T2a	22	9							463			NO		NO	CA828071-5ACE-413C-9973-A6A1D8E38913	Scheduled Follow-up Submission	Complete Remission/Response	6		No	YES	Core needle biopsy	Bilateral	NO	NO	12	1				NO			No		T2c
TCGA-HC-8256-01A			53	221.78.0	Nationwide Children's Hospital	TCGA-HC-8256-F64369	ABAC633C-BAAC-45A4-A9C4-F83F8A3B0826	TCGA-HC-8256			M0		22	29					0								DA8F6AC3-730D-41F9-B177-0818F226ACF2	Scheduled Follow-up Submission	Complete Remission/Response	7		No	YES	Core needle biopsy	Bilateral	NO	NO	12	8				NO			No		T2c
TCGA-HC-8256-11A			53	221.78.0	Nationwide Children's Hospital	TCGA-HC-8256-F64369	ABAC633C-BAAC-45A4-A9C4-F83F8A3B0826	TCGA-HC-8256			M0		22	29					0								DA8F6AC3-730D-41F9-B177-0818F226ACF2	Scheduled Follow-up Submission	Complete Remission/Response	7		No	YES	Core needle biopsy	Bilateral	NO	NO	12	8				NO			No		T2c
TCGA-HC-A9TH-01A	YES	NO	58	429.43.0	Nationwide Children's Hospital	TCGA-HC-A9TH-F72401	D59D41BD-2351-46D9-A3B6-7C3077D515AD	TCGA-HC-A9TH	NO	Normal (no evidence of prostate cancer) [cM0]	M0	T1b	22	10	155			351	0	351	295						268CE0FC-A373-4D80-B601-2247F33CA89F	Scheduled Follow-up Submission	Progressive Disease	9		No	YES	Transurethral resection (TURBT)	Bilateral	NO	YES	12	6	Other, specify	Biochemical evidence of disease	Biochemical	YES	2	0	No	N0	T3b
TCGA-HC-7212-01A			56	184.82.0	Nationwide Children's Hospital	TCGA-HC-7212-F45569	60CDA378-6767-469B-AACC-0C4DDA37EF2D	TCGA-HC-7212			M0		22	17				396	0		424						6C1137AD-70B8-4888-9D93-5D244D372455	Scheduled Follow-up Submission	Complete Remission/Response	7		No	YES	Core needle biopsy	Right	NO	YES	12	7		Biochemical evidence of disease		YES	4	0	No	N0	T2a
TCGA-KK-A8IL-01A			65	370.53.0	Nationwide Children's Hospital			TCGA-KK-A8IL	NO		M0	T1c	22			7	87		0		144			YES	No Evidence of Extraprostatic Extension	YES	154F976F-D765-4971-AB13-931100D7DC7C			9		No	YES	Core needle biopsy	Bilateral		YES	12						8	1	No	N1	T3b
TCGA-KK-A8IL-11A			65	370.53.0	Nationwide Children's Hospital			TCGA-KK-A8IL	NO		M0	T1c	22			7	87		0		144			YES	No Evidence of Extraprostatic Extension	YES	154F976F-D765-4971-AB13-931100D7DC7C			9		No	YES	Core needle biopsy	Bilateral		YES	12						8	1	No	N1	T3b
TCGA-TP-A8TT-01A		YES	64	429.43.0	Nationwide Children's Hospital	TCGA-TP-A8TT-F60866	FEE1A885-DC2A-4D3F-9D67-ACB219214C9D	TCGA-TP-A8TT	NO	Normal (no evidence of prostate cancer) [cM0]	M0	T1c	22	15	23	15			0		237			YES	No Evidence of Extraprostatic Extension	NO	C67FAE58-B8A2-414C-B0E4-40912BD892E5	Scheduled Follow-up Submission	Complete Remission/Response	7		No	YES	Core needle biopsy	Left	NO	YES	12	11					11	0	No	N0	T3a
TCGA-ZG-A9LB-01A			72	429.43.0	Nationwide Children's Hospital	TCGA-ZG-A9LB-F67821	96654C4C-1B4A-407F-8471-74F391685445	TCGA-ZG-A9LB	NO	Normal (no evidence of prostate cancer) [cM0]	M0	T2a	22	12	21	31			0		485			YES	No Evidence of Extraprostatic Extension	NO	40FF26AD-2FEC-45FB-85CC-5E91CB286980	Scheduled Follow-up Submission	Stable Disease	9		No	YES	Core needle biopsy	Right	NO	YES	12	11				NO	9	0	No	N0	T3b
TCGA-XK-AAJR-01A			61	429.43.0	Nationwide Children's Hospital	TCGA-XK-AAJR-F67901	810B3C1F-44A1-4619-93DC-0BA39613A637	TCGA-XK-AAJR	YES	Normal (no evidence of prostate cancer) [cM0]	M0	T1c	22	12	12	10		131	0		753			YES	No Evidence of Extraprostatic Extension	NO	CFA978B6-29F0-47F5-AD95-21F0316EE51A	Scheduled Follow-up Submission	Complete Remission/Response	7		No	YES	Core needle biopsy	Bilateral	NO	YES	12	11				NO	8	0	No	N0	T3a
TCGA-HC-7737-01A			55	184.82.0	Nationwide Children's Hospital	TCGA-HC-7737-F60207	889FE501-D6A5-4C22-B9B3-DC022F90CE12	TCGA-HC-7737		Normal (no evidence of prostate cancer) [cM0]	M0	T1c	22	31	9	9			0		147			YES	No Evidence of Extraprostatic Extension	NO	4397C053-B2B1-41EE-8084-0AC0C57A56A2	Scheduled Follow-up Submission	Complete Remission/Response	7		No	YES	Core needle biopsy	Bilateral	NO	YES	12	5				NO	8	1	No	N1	T2c
TCGA-HC-7737-11A			55	184.82.0	Nationwide Children's Hospital	TCGA-HC-7737-F60207	889FE501-D6A5-4C22-B9B3-DC022F90CE12	TCGA-HC-7737		Normal (no evidence of prostate cancer) [cM0]	M0	T1c	22	31	9	9			0		147			YES	No Evidence of Extraprostatic Extension	NO	4397C053-B2B1-41EE-8084-0AC0C57A56A2	Scheduled Follow-up Submission	Complete Remission/Response	7		No	YES	Core needle biopsy	Bilateral	NO	YES	12	5				NO	8	1	No	N1	T2c
TCGA-EJ-5510-01A			48	91.78.0	Nationwide Children's Hospital	TCGA-EJ-5510-F46211	F8BE6107-E2CA-4929-B81D-DFB7ED84068B	TCGA-EJ-5510	NO	Normal (no evidence of prostate cancer) [cM0]	M0	T1c	22	3	14	14			0		738			YES	No Evidence of Extraprostatic Extension	NO	3F51E539-3521-4B22-A67D-5CB76CB5D625	Scheduled Follow-up Submission	Complete Remission/Response	7		No	YES	Core needle biopsy	Bilateral	NO	YES	12	8				NO	17	0	No	N0	T2c
TCGA-EJ-7327-01A			61	184.82.0	Nationwide Children's Hospital	TCGA-EJ-7327-F64808	22AC2BC6-103C-45A1-A4EC-E733D2CC028E	TCGA-EJ-7327	NO		M0	T2a	22	11					0		175			NO		NO	1A5E997D-CE31-4748-B3D6-8B00CE660CF3	Scheduled Follow-up Submission	Complete Remission/Response	7		No	YES	Core needle biopsy	Bilateral	NO	YES	12	9				NO	17	0	No	N0	T3b
TCGA-EJ-7327-11A			61	184.82.0	Nationwide Children's Hospital	TCGA-EJ-7327-F64808	22AC2BC6-103C-45A1-A4EC-E733D2CC028E	TCGA-EJ-7327	NO		M0	T2a	22	11					0		175			NO		NO	1A5E997D-CE31-4748-B3D6-8B00CE660CF3	Scheduled Follow-up Submission	Complete Remission/Response	7		No	YES	Core needle biopsy	Bilateral	NO	YES	12	9				NO	17	0	No	N0	T3b
TCGA-EJ-5497-01A			47	91.78.0	Nationwide Children's Hospital	TCGA-EJ-5497-F46199	680F390D-3704-4B35-98D4-FF11E3FD0BD0	TCGA-EJ-5497	NO		M0	T2c	22	3					0		204			NO		NO	F525BF7C-A40B-4ECE-9F9F-9E64B34BFDDC	Scheduled Follow-up Submission	Complete Remission/Response	7		No	YES	Core needle biopsy	Bilateral	NO	YES	12	8				NO	10	0	No	N0	T2c
TCGA-EJ-A8FU-01A			64	370.53.0	Nationwide Children's Hospital	TCGA-EJ-A8FU-F64788	08B38384-3A9E-4ED3-A364-11DF6F0FBE8B	TCGA-EJ-A8FU			M0	T3a	22	11					0								62872E12-64CE-4B76-B03E-0AD897738538	Scheduled Follow-up Submission	Complete Remission/Response	8		No	YES	Core needle biopsy	Bilateral	NO	YES	12	9				NO	29	0	No	N0	T3a
TCGA-EJ-5517-01A			55	91.78.0	Nationwide Children's Hospital	TCGA-EJ-5517-F46601	36195BF7-CBD1-4993-9701-9904FCA90A95	TCGA-EJ-5517	NO		M0	T1c	22	12					0		187			NO		NO	26E93610-ED32-4538-A906-D84AE6658492	Scheduled Follow-up Submission	Complete Remission/Response	6		No	YES	Core needle biopsy	Bilateral	NO	YES	12	8				NO	4	0	No	N0	T2c
TCGA-G9-A9S0-01A	NO	NO	53	429.43.0	Nationwide Children's Hospital	TCGA-G9-A9S0-F60806	CA18C99D-453B-430D-8BA2-57B329CCFB59	TCGA-G9-A9S0	YES	Normal (no evidence of prostate cancer) [cM0]	M0	T2a	22	17	73	73			0	650	759			YES	No Evidence of Extraprostatic Extension	NO	EDC0669C-7E98-45BB-99DB-243F4B095FD3	Additional New Tumor Event	Progressive Disease	8		No	YES	Transurethral resection (TURBT)	Bilateral	NO	YES	12	6	Other, specify	Distant Metastasis	Lung and Liver	YES	13	5	No	N1	T3b	Prostate Cancer
TCGA-CH-5769-01A			48	91.78.0	Nationwide Children's Hospital			TCGA-CH-5769	NO	Normal (no evidence of prostate cancer) [cM0]	M0		22		62	62			0		60			YES	No Evidence of Extraprostatic Extension	NO	97F1CB56-E9EE-4499-A207-9E542C1BD7B7			9		No	YES	Core needle biopsy	Bilateral		YES	12						8	0	No	N0	T3b
TCGA-CH-5769-11A			48	91.78.0	Nationwide Children's Hospital			TCGA-CH-5769	NO	Normal (no evidence of prostate cancer) [cM0]	M0		22		62	62			0		60			YES	No Evidence of Extraprostatic Extension	NO	97F1CB56-E9EE-4499-A207-9E542C1BD7B7			9		No	YES	Core needle biopsy	Bilateral		YES	12						8	0	No	N0	T3b
TCGA-2A-A8VO-01A			57	389.51.0	Nationwide Children's Hospital	TCGA-2A-A8VO-F71780	3A8226A3-E762-4CD4-A32A-64E485053187	TCGA-2A-A8VO	NO	Normal (no evidence of prostate cancer) [cM0]	M0	T1c	22	31	22	11	84		0		1332			YES	No Evidence of Extraprostatic Extension	YES	13F0E1EF-4F73-442C-A662-9143555CBE82	Scheduled Follow-up Submission	Complete Remission/Response	6		No	YES	Core needle biopsy	Bilateral	NO	NO	12	3				NO			No		T3a
TCGA-G9-6329-01A			67	161.76.0	Nationwide Children's Hospital	TCGA-G9-6329-F40680	2DDF41C3-2770-4F40-9418-69EA1D235AC5	TCGA-G9-6329	NO	Normal (no evidence of prostate cancer) [cM0]	M0	T1c	22	26	10	10			0		923			YES	No Evidence of Extraprostatic Extension	NO	D24678A8-6851-4EEF-AB88-578B90CB1BA5	Scheduled Follow-up Submission	Complete Remission/Response	7		No	YES	Core needle biopsy	Bilateral	NO	NO	12	2				NO			No		T2c
TCGA-G9-6364-01A			72	108.76.0	Nationwide Children's Hospital	TCGA-G9-6364-F40643	3FDB05D6-DD3F-4605-B4BC-9BF7538458B0	TCGA-G9-6364	NO		M0		22	26					0		841			NO		NO	BF49E6B2-C1CC-4A72-895F-2008D43F48B2	Scheduled Follow-up Submission	Complete Remission/Response	7		No	YES	Transurethral resection (TURBT)	Bilateral	NO	YES	12	2				NO	25	0	Yes	N0	T3a
TCGA-G9-6364-11A			72	108.76.0	Nationwide Children's Hospital	TCGA-G9-6364-F40643	3FDB05D6-DD3F-4605-B4BC-9BF7538458B0	TCGA-G9-6364	NO		M0		22	26					0		841			NO		NO	BF49E6B2-C1CC-4A72-895F-2008D43F48B2	Scheduled Follow-up Submission	Complete Remission/Response	7		No	YES	Transurethral resection (TURBT)	Bilateral	NO	YES	12	2				NO	25	0	Yes	N0	T3a
TCGA-KK-A6E7-01A	NO	NO	46	320.62.0	Nationwide Children's Hospital	TCGA-KK-A6E7-F70486	39852A31-8348-4D0E-94B8-FDA9DBE1E23F	TCGA-KK-A6E7	NO	Normal (no evidence of prostate cancer) [cM0]	M0	T1c	22	24	-46	-45	8	925	0	925	1847			YES	No Evidence of Extraprostatic Extension	YES	3FAAC7AF-9FD0-496A-A7F9-9F094455B7D9	Scheduled Follow-up Submission		9		No	YES	Core needle biopsy	Bilateral	NO	YES	12	2		Biochemical evidence of disease		YES	11	1	No	N1	T3a
TCGA-KK-A6E7-11A	NO	NO	46	320.62.0	Nationwide Children's Hospital	TCGA-KK-A6E7-F70486	39852A31-8348-4D0E-94B8-FDA9DBE1E23F	TCGA-KK-A6E7	NO	Normal (no evidence of prostate cancer) [cM0]	M0	T1c	22	24	-46	-45	8	925	0	925	1847			YES	No Evidence of Extraprostatic Extension	YES	3FAAC7AF-9FD0-496A-A7F9-9F094455B7D9	Scheduled Follow-up Submission		9		No	YES	Core needle biopsy	Bilateral	NO	YES	12	2		Biochemical evidence of disease		YES	11	1	No	N1	T3a
TCGA-HC-7744-01A			46	184.82.0	Nationwide Children's Hospital	TCGA-HC-7744-F46991	474B8A86-EDBC-48C9-86E2-4ADEBAA4A820	TCGA-HC-7744	NO	Normal (no evidence of prostate cancer) [cM0]	M0		22	21	10	40	42		0		282			YES		YES	6B203288-3CD3-4684-822D-EBEDED67452C	Scheduled Follow-up Submission	Complete Remission/Response	7		No	YES	Core needle biopsy	Bilateral	NO	YES	12	8				NO	8	0	No	N0	T3b
TCGA-HC-8261-01A			48	221.78.0	Nationwide Children's Hospital	TCGA-HC-8261-F57017	A1BE7503-60CA-44BA-B1A6-F1D8851DB110	TCGA-HC-8261					22	28					0								758A7634-412F-4DA9-A69A-DEE226DA1959	Scheduled Follow-up Submission	Complete Remission/Response	7		No	YES	Core needle biopsy	Bilateral	NO	NO	12	2				NO			No		T2c
TCGA-HC-8261-01B			48	221.78.0	Nationwide Children's Hospital	TCGA-HC-8261-F57017	A1BE7503-60CA-44BA-B1A6-F1D8851DB110	TCGA-HC-8261					22	28					0								758A7634-412F-4DA9-A69A-DEE226DA1959	Scheduled Follow-up Submission	Complete Remission/Response	7		No	YES	Core needle biopsy	Bilateral	NO	NO	12	2				NO			No		T2c
TCGA-HC-8261-11A			48	221.78.0	Nationwide Children's Hospital	TCGA-HC-8261-F57017	A1BE7503-60CA-44BA-B1A6-F1D8851DB110	TCGA-HC-8261					22	28					0								758A7634-412F-4DA9-A69A-DEE226DA1959	Scheduled Follow-up Submission	Complete Remission/Response	7		No	YES	Core needle biopsy	Bilateral	NO	NO	12	2				NO			No		T2c
TCGA-XJ-A9DK-01A			63	389.51.0	Nationwide Children's Hospital	TCGA-XJ-A9DK-F66561	3E979413-BFE0-4800-9A5F-30CEFC1CA323	TCGA-XJ-A9DK	NO		M0	T1c	22	20					0		275			NO		NO	A6C037BD-F0AB-4A77-BD67-585282688944	Scheduled Follow-up Submission		8		No	YES	Core needle biopsy	Right	YES	NO	12	10							No		T2c
TCGA-KK-A6E3-01A			56	312.65.0	Nationwide Children's Hospital			TCGA-KK-A6E3	NO	Normal (no evidence of prostate cancer) [cM0]	M0	T1c	22		10				0		1065			NO		NO	A8928DD4-3313-49B6-A872-8A450649E4F7			7		No	YES	Core needle biopsy	Bilateral		YES	12						3	0	No	N0	T2c
TCGA-KK-A6E3-11A			56	312.65.0	Nationwide Children's Hospital			TCGA-KK-A6E3	NO	Normal (no evidence of prostate cancer) [cM0]	M0	T1c	22		10				0		1065			NO		NO	A8928DD4-3313-49B6-A872-8A450649E4F7			7		No	YES	Core needle biopsy	Bilateral		YES	12						3	0	No	N0	T2c
TCGA-CH-5738-01A			72	91.78.0	Nationwide Children's Hospital	TCGA-CH-5738-F28982	b795c2c5-c509-4ba5-92ed-b0ea8df8ebf7	TCGA-CH-5738	NO		M0		22	15					0		195			NO		NO	A8CEBDF0-643F-428E-8B0D-996D15FAD25D	Scheduled Follow-up Submission	Complete Remission/Response	6		No	YES	Core needle biopsy	Bilateral		NO	12	2				NO			No
TCGA-ZG-A9N3-01A			73	429.43.0	Nationwide Children's Hospital	TCGA-ZG-A9N3-F68209	1979FBD3-99F4-4D7E-B4D2-66081FE30E6A	TCGA-ZG-A9N3	NO	Normal (no evidence of prostate cancer) [cM0]	M0	T1c	22	14	7		7		0		244			NO		YES	83CD82F7-237C-404F-B06D-6264C338B3C3	Scheduled Follow-up Submission	Stable Disease	9		No	YES	Core needle biopsy	Bilateral	NO	YES	12	11				NO	30	1	No	N1	T3b
TCGA-HC-A8CY-01A			63	370.53.0	Nationwide Children's Hospital			TCGA-HC-A8CY		Abnormal (not related to prostate cancer)	M0	T1c	22		41	41			0		290			YES	No Evidence of Extraprostatic Extension	NO	8E510146-2CAB-4087-AE08-DF05BBFF42A1			9		No	YES	Core needle biopsy	Bilateral		YES	12						3	1	No	N1	T3a
TCGA-G9-7525-01A			64	221.78.0	Nationwide Children's Hospital	TCGA-G9-7525-F48745	B362FFE1-57BE-4B63-BC27-26B478B8F758	TCGA-G9-7525	NO	Normal (no evidence of prostate cancer) [cM0]	M0	T1c	22	20	12	12			0		512			YES	No Evidence of Extraprostatic Extension	NO	93A24AF5-9FD0-44B1-B85C-347E8740EFC0	Scheduled Follow-up Submission	Complete Remission/Response	7		No	YES	Core needle biopsy	Bilateral	NO	YES	12	9				NO	6	0	No	N0	T2c
TCGA-HC-7075-01A			63	161.76.0	Nationwide Children's Hospital	TCGA-HC-7075-F45566	2A81A737-5D3E-4B8D-AE66-8865C7B8D717	TCGA-HC-7075			M0	T1c	22	17					0		96						876C8E68-0DF2-42E5-8155-76F2E58BBBE8	Scheduled Follow-up Submission	Complete Remission/Response	6		No	YES	Core needle biopsy	Right	NO	NO	12	7				NO			No		T2a
TCGA-EJ-A8FP-01A	NO	NO	59	370.53.0	Nationwide Children's Hospital	TCGA-EJ-A8FP-F64784	202DB3FB-DBD0-4628-BA45-4F036AC7DE88	TCGA-EJ-A8FP	YES		M0	T2c	22	11					0		117						786152E6-3B8E-4164-928D-CA73AF79ED38	Scheduled Follow-up Submission	Complete Remission/Response	8	acinar and ductal	No	YES	Core needle biopsy	Bilateral	NO	YES	12	9				NO	40	0	No	N0	T2c
TCGA-EJ-7782-01A			71	184.82.0	Nationwide Children's Hospital	TCGA-EJ-7782-F48882	D918F780-E5BE-4DED-A3E0-1CDF5B6569DD	TCGA-EJ-7782	NO	Normal (no evidence of prostate cancer) [cM0]	M0	T2c	22	24	49				0		350			NO		NO	2A43EF69-E70A-48BC-8433-1D8858069BB3	Scheduled Follow-up Submission	Complete Remission/Response	8		No	YES	Core needle biopsy	Bilateral	NO	YES	12	9				NO	17	0	No	N0	T2c
TCGA-EJ-7782-11A			71	184.82.0	Nationwide Children's Hospital	TCGA-EJ-7782-F48882	D918F780-E5BE-4DED-A3E0-1CDF5B6569DD	TCGA-EJ-7782	NO	Normal (no evidence of prostate cancer) [cM0]	M0	T2c	22	24	49				0		350			NO		NO	2A43EF69-E70A-48BC-8433-1D8858069BB3	Scheduled Follow-up Submission	Complete Remission/Response	8		No	YES	Core needle biopsy	Bilateral	NO	YES	12	9				NO	17	0	No	N0	T2c
TCGA-EJ-7783-01A			70	184.82.0	Nationwide Children's Hospital	TCGA-EJ-7783-F48948	1A64E239-04AC-4F4E-BF7F-D174CDD3E0AB	TCGA-EJ-7783	YES		M0	T2c	22	24					0		172			NO		NO	C8BE918C-E009-4B23-A4C8-F1C71D6C1F3B	Scheduled Follow-up Submission	Complete Remission/Response	7		No	YES	Core needle biopsy	Bilateral	NO	YES	12	9				NO	17	0	No	N0	T3a
TCGA-EJ-7783-11A			70	184.82.0	Nationwide Children's Hospital	TCGA-EJ-7783-F48948	1A64E239-04AC-4F4E-BF7F-D174CDD3E0AB	TCGA-EJ-7783	YES		M0	T2c	22	24					0		172			NO		NO	C8BE918C-E009-4B23-A4C8-F1C71D6C1F3B	Scheduled Follow-up Submission	Complete Remission/Response	7		No	YES	Core needle biopsy	Bilateral	NO	YES	12	9				NO	17	0	No	N0	T3a
TCGA-KK-A8II-01A	YES	NO	61	370.53.0	Nationwide Children's Hospital	TCGA-KK-A8II-F68762	BEB3444C-2053-4C53-8DE3-228FD0D22F94	TCGA-KK-A8II	YES	Normal (no evidence of prostate cancer) [cM0]	M0	T2c	22	16	-28	11		626	0	1854	2891			YES	No Evidence of Extraprostatic Extension	NO	40A0714D-997B-4214-AF51-12453FCC3BD0	Additional New Tumor Event	Progressive Disease	9	Mixed ductal (65%) and Acinar	No	YES	Core needle biopsy	Bilateral	NO	YES	12	12	Bone	Biochemical evidence of disease		YES	19		No	N0	T3a
TCGA-KK-A8II-11A	YES	NO	61	370.53.0	Nationwide Children's Hospital	TCGA-KK-A8II-F68762	BEB3444C-2053-4C53-8DE3-228FD0D22F94	TCGA-KK-A8II	YES	Normal (no evidence of prostate cancer) [cM0]	M0	T2c	22	16	-28	11		626	0	1854	2891			YES	No Evidence of Extraprostatic Extension	NO	40A0714D-997B-4214-AF51-12453FCC3BD0	Additional New Tumor Event	Progressive Disease	9	Mixed ductal (65%) and Acinar	No	YES	Core needle biopsy	Bilateral	NO	YES	12	12	Bone	Biochemical evidence of disease		YES	19		No	N0	T3a
TCGA-G9-7523-01A			44	221.78.0	Nationwide Children's Hospital	TCGA-G9-7523-F48753	9A8D745F-9F11-402A-A285-ADABC6F18D78	TCGA-G9-7523	NO	Abnormal (not related to prostate cancer)	M0	T1c	22	20	20	20			0		324			YES	No Evidence of Extraprostatic Extension	NO	F615E0F7-6ACC-4D1C-9200-FABE6FE2F3CC	Scheduled Follow-up Submission	Complete Remission/Response	10		No	YES	Core needle biopsy	Bilateral	NO	YES	12	9				NO	10	0	No	N0	T3a
TCGA-CH-5771-01A			63	91.78.0	Nationwide Children's Hospital	TCGA-CH-5771-F29003	bd47e516-3293-4f33-842e-4274e400224a	TCGA-CH-5771	NO	Normal (no evidence of prostate cancer) [cM0]	M0		22	15	31	31			0		396			YES	No Evidence of Extraprostatic Extension	NO	4F6C0DEF-4EDD-40A7-AFE1-E1CAC21FB4E5	Scheduled Follow-up Submission	Complete Remission/Response	7		No	YES	Core needle biopsy	Bilateral		YES	12	2				NO	2	0	No	N0	T2c
TCGA-CH-5771-11A			63	91.78.0	Nationwide Children's Hospital	TCGA-CH-5771-F29003	bd47e516-3293-4f33-842e-4274e400224a	TCGA-CH-5771	NO	Normal (no evidence of prostate cancer) [cM0]	M0		22	15	31	31			0		396			YES	No Evidence of Extraprostatic Extension	NO	4F6C0DEF-4EDD-40A7-AFE1-E1CAC21FB4E5	Scheduled Follow-up Submission	Complete Remission/Response	7		No	YES	Core needle biopsy	Bilateral		YES	12	2				NO	2	0	No	N0	T2c
TCGA-V1-A9OF-01A			49	429.43.0	Nationwide Children's Hospital	TCGA-V1-A9OF-F69400	399B2FC2-57FF-450B-A554-A813F9CC1C0E	TCGA-V1-A9OF	NO		M0	T1c	22	9							1184			NO		NO	B20DCB34-8CE0-443D-9AF2-CE9D5C6347B9	Scheduled Follow-up Submission	Complete Remission/Response	6		No	YES	Core needle biopsy	Bilateral	NO	NO	12	1				NO			No		T2c
TCGA-EJ-A7NH-01A			56	348.57.0	Nationwide Children's Hospital	TCGA-EJ-A7NH-F64726	966C9610-2667-4FDC-A373-2264669B38DE	TCGA-EJ-A7NH	NO		M0	T2c	22	10					0		105						77DBF8A2-DDC1-4219-B107-E4D9AA5592AE	Scheduled Follow-up Submission	Complete Remission/Response	7		No	YES	Core needle biopsy	Bilateral	NO	YES	12	9				NO	4		No	N0	T2c
TCGA-VN-A88Q-01A			60	357.55.0	Nationwide Children's Hospital	TCGA-VN-A88Q-F68875	B835A522-7326-40CC-9D5D-9C889B43E7EC	TCGA-VN-A88Q	NO	Abnormal (not related to prostate cancer)	M0	T2a	22	22	929		796		0		1000			NO		YES	25AA517F-CA7D-4519-BC28-61E4BEAB2844	Scheduled Follow-up Submission	Complete Remission/Response	8	Prostatic Adenocarcinoma Acinar Type Mixed with Prostatic Duct Adenocarcinoma	No	YES	Core needle biopsy	Bilateral	NO	YES	12	12				NO	12	0	No	N0	T2c
TCGA-EJ-7781-01A			65	184.82.0	Nationwide Children's Hospital	TCGA-EJ-7781-F48880	99578077-415F-45F3-AAEE-E8A73B560831	TCGA-EJ-7781	NO		M0	T1c	22	24					0		169			NO		NO	4E6E42AD-9BBA-4576-ABB5-E65E1C50D1A3	Scheduled Follow-up Submission	Complete Remission/Response	7		No	YES	Core needle biopsy	Bilateral	NO	YES	12	9				NO	17	0	No	N0	T2c
TCGA-EJ-7781-11A			65	184.82.0	Nationwide Children's Hospital	TCGA-EJ-7781-F48880	99578077-415F-45F3-AAEE-E8A73B560831	TCGA-EJ-7781	NO		M0	T1c	22	24					0		169			NO		NO	4E6E42AD-9BBA-4576-ABB5-E65E1C50D1A3	Scheduled Follow-up Submission	Complete Remission/Response	7		No	YES	Core needle biopsy	Bilateral	NO	YES	12	9				NO	17	0	No	N0	T2c
TCGA-EJ-7312-01B			58	331.61.0	Nationwide Children's Hospital	TCGA-EJ-7312-F64805	42DBC60D-D84F-46CF-941B-39057A846D90	TCGA-EJ-7312	NO		M0	T3b	22	11					0		376						3E794958-9F1F-4313-92C3-84FA42AB546D	Scheduled Follow-up Submission	Complete Remission/Response	7		No	YES	Core needle biopsy	Bilateral	NO	YES	12	9				NO	3	0	Yes, History of Prior Malignancy	N0	T3b
TCGA-YL-A9WY-01A			57	429.43.0	Nationwide Children's Hospital	TCGA-YL-A9WY-F58520	9D53C968-CBEE-4BD3-9D05-42B0C17CFFFD	TCGA-YL-A9WY	YES	Normal (no evidence of prostate cancer) [cM0]	M0	T3a	22	13	50		62	765	0	765	765			NO		YES	EF86D339-F60F-4921-8167-A5F1D2A93DC9	Scheduled Follow-up Submission		9		No	YES	Core needle biopsy	Bilateral	NO	YES	12	4		Biochemical evidence of disease		YES	19	11	No	N1	T3b
TCGA-EJ-7330-01A			68	184.82.0	Nationwide Children's Hospital			TCGA-EJ-7330	NO		M0	T1c	22						0		191			NO		NO	7E538E99-B0A3-4BCA-9CE1-EED2C1D31F57			7		No	YES	Core needle biopsy	Bilateral		YES	12						18	0	No	N0	T3a
TCGA-EJ-7330-11A			68	184.82.0	Nationwide Children's Hospital			TCGA-EJ-7330	NO		M0	T1c	22						0		191			NO		NO	7E538E99-B0A3-4BCA-9CE1-EED2C1D31F57			7		No	YES	Core needle biopsy	Bilateral		YES	12						18	0	No	N0	T3a
TCGA-KC-A4BR-01A			75	268.67.0	Nationwide Children's Hospital			TCGA-KC-A4BR	NO	Abnormal (not related to prostate cancer)	M0	T2	22		15	-8	90		0		1258			YES	No Evidence of Extraprostatic Extension	YES	57E54A91-BD0F-4858-A862-F850F17E26CB			9		No	YES	Core needle biopsy	Bilateral		YES	12						11	1	No	N1	T3b
TCGA-ZG-A9L5-01A			58	429.43.0	Nationwide Children's Hospital	TCGA-ZG-A9L5-F67815	4C2C80A7-A9DB-4053-A8F5-44F4E06561B8	TCGA-ZG-A9L5	NO		M0	T2a	22	12		11			0					YES	Extraprostatic Extension (regional lymphadenopathy)[e.g. cN1]	NO	AB32991E-95DA-4798-8BAE-2A089B2724FB	Scheduled Follow-up Submission	Stable Disease	9		No	YES	Core needle biopsy	Bilateral	NO	YES	12	11				NO	3	1	No	N1	T4
TCGA-XK-AAJU-01A			65	429.43.0	Nationwide Children's Hospital	TCGA-XK-AAJU-F66884	51D11486-AB50-44B7-B659-DB1D4B3AA5A8	TCGA-XK-AAJU	NO	Normal (no evidence of prostate cancer) [cM0]	M0	T1c	22	24	9				0		1206			NO		NO	CB810A73-4351-42C6-9A28-EF76C966C8FC	Scheduled Follow-up Submission	Complete Remission/Response	7		No	YES	Core needle biopsy	Bilateral	NO	YES	12	10				NO	5	0	No	N0	T2c
TCGA-KK-A6E2-01A			54	315.66.0	Nationwide Children's Hospital	TCGA-KK-A6E2-F70481	791B9DD1-46BC-42B6-A056-8DA8C48C9FF6	TCGA-KK-A6E2	NO		M0	T2a	22	24					0		438			NO		NO	F65D3E92-E23E-4EB5-94ED-CE0F3CBB12EE	Scheduled Follow-up Submission		7		No	YES	Core needle biopsy	Bilateral	NO	YES	12	2					5	0	No	N0	T2c
TCGA-KK-A6E2-11A			54	315.66.0	Nationwide Children's Hospital	TCGA-KK-A6E2-F70481	791B9DD1-46BC-42B6-A056-8DA8C48C9FF6	TCGA-KK-A6E2	NO		M0	T2a	22	24					0		438			NO		NO	F65D3E92-E23E-4EB5-94ED-CE0F3CBB12EE	Scheduled Follow-up Submission		7		No	YES	Core needle biopsy	Bilateral	NO	YES	12	2					5	0	No	N0	T2c
TCGA-KK-A6E8-01A			68	320.62.0	Nationwide Children's Hospital			TCGA-KK-A6E8	NO	Normal (no evidence of prostate cancer) [cM0]	M0	T1c	22		97		104		0		1769			NO		YES	B18F697A-5CBF-48D0-B0FD-7C407ADC1279			9		No	YES	Core needle biopsy	Bilateral		YES	12						14	0	No	N0	T2c
TCGA-KK-A6E8-11A			68	320.62.0	Nationwide Children's Hospital			TCGA-KK-A6E8	NO	Normal (no evidence of prostate cancer) [cM0]	M0	T1c	22		97		104		0		1769			NO		YES	B18F697A-5CBF-48D0-B0FD-7C407ADC1279			9		No	YES	Core needle biopsy	Bilateral		YES	12						14	0	No	N0	T2c
TCGA-V1-A9Z7-01A			54	429.43.0	Nationwide Children's Hospital	TCGA-V1-A9Z7-F70268	EDC32C5A-079B-4D24-BFAF-E17F8876C986	TCGA-V1-A9Z7	YES		M0	T2	22	2		50					-75			YES	No Evidence of Extraprostatic Extension	NO	9071F8E4-95DA-48AA-8E90-3CC27466C94D	Scheduled Follow-up Submission		9		No	YES	Core needle biopsy	Bilateral	NO	YES	12	2					10	0	No	N0	T3b
TCGA-EJ-5527-01A			69	91.78.0	Nationwide Children's Hospital	TCGA-EJ-5527-F46764	B2F71C4B-C5C8-4C6B-A8DD-A8091F7572FD	TCGA-EJ-5527	NO		M0	T2a	22	16					0		217			NO		NO	78BA4E16-9054-4810-8A96-70CD8A477EEB	Scheduled Follow-up Submission	Complete Remission/Response	7		No	YES	Core needle biopsy	Bilateral	NO	YES	12	8				NO	9	0	No	N0	T3a
TCGA-G9-6333-01A			66	161.76.0	Nationwide Children's Hospital	TCGA-G9-6333-F40652	F307A172-11C3-4EB9-A559-96E55DFD2B93	TCGA-G9-6333	NO	Normal (no evidence of prostate cancer) [cM0]	M0	T1c	22	26	1102	1102			0		1920			YES	No Evidence of Extraprostatic Extension	NO	0DF195C5-BC06-4FDA-994D-1552A1A67272	Scheduled Follow-up Submission	Complete Remission/Response	7		No	YES	Core needle biopsy	Bilateral	NO	YES	12	2				NO	13	0	No	N0	T2c
TCGA-G9-6333-11A			66	161.76.0	Nationwide Children's Hospital	TCGA-G9-6333-F40652	F307A172-11C3-4EB9-A559-96E55DFD2B93	TCGA-G9-6333	NO	Normal (no evidence of prostate cancer) [cM0]	M0	T1c	22	26	1102	1102			0		1920			YES	No Evidence of Extraprostatic Extension	NO	0DF195C5-BC06-4FDA-994D-1552A1A67272	Scheduled Follow-up Submission	Complete Remission/Response	7		No	YES	Core needle biopsy	Bilateral	NO	YES	12	2				NO	13	0	No	N0	T2c
TCGA-XK-AAIR-01A			75	429.43.0	Nationwide Children's Hospital	TCGA-XK-AAIR-F68320	21D4E7CC-BFB7-4A2D-9FEB-0E59FBF61912	TCGA-XK-AAIR	NO		M0	T1c	22	14					0		953			NO		NO	32F61B5E-5380-4542-B841-9967C44D3E82	Scheduled Follow-up Submission	Complete Remission/Response	8		No	YES	Core needle biopsy	Bilateral	NO	YES	12	11				NO	10	0	No	N0	T2c
TCGA-KK-A7AP-01A			55	348.57.0	Nationwide Children's Hospital			TCGA-KK-A7AP		Normal (no evidence of prostate cancer) [cM0]	M0	T2b	22		175				0					NO		NO	39A52D60-B11D-42CF-B568-77B976A78F46			9		No	YES	Core needle biopsy	Right		YES	12						15	2	Yes, History of Prior Malignancy	N1	T3b
TCGA-KK-A7AP-11A			55	348.57.0	Nationwide Children's Hospital			TCGA-KK-A7AP		Normal (no evidence of prostate cancer) [cM0]	M0	T2b	22		175				0					NO		NO	39A52D60-B11D-42CF-B568-77B976A78F46			9		No	YES	Core needle biopsy	Right		YES	12						15	2	Yes, History of Prior Malignancy	N1	T3b
TCGA-ZG-A9LY-01A			60	429.43.0	Nationwide Children's Hospital	TCGA-ZG-A9LY-F67845	FB136885-AAF7-47E9-AF76-162BE76F734A	TCGA-ZG-A9LY	NO	Normal (no evidence of prostate cancer) [cM0]	M0	T2b	22	12	20	12			0		288			YES	No Evidence of Extraprostatic Extension	NO	431B9776-A205-46B5-81CB-DC5D22B8D629	Scheduled Follow-up Submission	Complete Remission/Response	9		No	YES	Core needle biopsy	Bilateral	NO	YES	12	11				NO	11	1	No	N1	T3b
TCGA-CH-5766-01A			55	91.78.0	Nationwide Children's Hospital			TCGA-CH-5766	NO	Normal (no evidence of prostate cancer) [cM0]	M0		22		31	31			0		39			YES	No Evidence of Extraprostatic Extension	NO	990F4717-1DD9-42E3-9C0E-53582306CD04			7		No	YES	Core needle biopsy	Bilateral		YES	12						4	1	No	N1	T3a
TCGA-CH-5766-11A			55	91.78.0	Nationwide Children's Hospital			TCGA-CH-5766	NO	Normal (no evidence of prostate cancer) [cM0]	M0		22		31	31			0		39			YES	No Evidence of Extraprostatic Extension	NO	990F4717-1DD9-42E3-9C0E-53582306CD04			7		No	YES	Core needle biopsy	Bilateral		YES	12						4	1	No	N1	T3a
TCGA-EJ-7792-01A			53	184.82.0	Nationwide Children's Hospital	TCGA-EJ-7792-F48847	A4C983C1-5A64-4E45-B9DD-B94BF95ADBD0	TCGA-EJ-7792	NO		M0	T1c	22	23					0		526			NO		NO	3CCC56F4-E5A4-4D4A-820C-7C2606BAC208	Scheduled Follow-up Submission	Complete Remission/Response	7		No	YES	Core needle biopsy	Bilateral	NO	YES	12	9				NO	35	0	No	N0	T2c
TCGA-EJ-7792-11A			53	184.82.0	Nationwide Children's Hospital	TCGA-EJ-7792-F48847	A4C983C1-5A64-4E45-B9DD-B94BF95ADBD0	TCGA-EJ-7792	NO		M0	T1c	22	23					0		526			NO		NO	3CCC56F4-E5A4-4D4A-820C-7C2606BAC208	Scheduled Follow-up Submission	Complete Remission/Response	7		No	YES	Core needle biopsy	Bilateral	NO	YES	12	9				NO	35	0	No	N0	T2c
TCGA-HC-7077-01A			64	161.76.0	Nationwide Children's Hospital	TCGA-HC-7077-F47784	8E0F06D4-AFD2-4333-86FA-E7C34324D710	TCGA-HC-7077		Normal (no evidence of prostate cancer) [cM0]	M0	T1c	22	28	-14				0		1749			NO		NO	19401574-B591-47AF-B0BA-D8117D0688B6	Scheduled Follow-up Submission	Complete Remission/Response	6		No	YES	Transurethral resection (TURBT)	Bilateral	NO	NO	12	8				NO			No		T3a
TCGA-KK-A8IG-01A			55	370.53.0	Nationwide Children's Hospital	TCGA-KK-A8IG-F70530	1E38FF26-F647-41E6-A694-8041AEBDA1FF	TCGA-KK-A8IG	NO	Normal (no evidence of prostate cancer) [cM0]	M0	T2a	22	24	63	63			0		2211			YES	No Evidence of Extraprostatic Extension	NO	BF457ADA-F37C-418D-963C-F18AEFA43068	Scheduled Follow-up Submission	Complete Remission/Response	7		No	YES	Core needle biopsy	Bilateral	NO	YES	12	2				NO	19		No	N0	T3a
TCGA-KK-A8IG-11A			55	370.53.0	Nationwide Children's Hospital	TCGA-KK-A8IG-F70530	1E38FF26-F647-41E6-A694-8041AEBDA1FF	TCGA-KK-A8IG	NO	Normal (no evidence of prostate cancer) [cM0]	M0	T2a	22	24	63	63			0		2211			YES	No Evidence of Extraprostatic Extension	NO	BF457ADA-F37C-418D-963C-F18AEFA43068	Scheduled Follow-up Submission	Complete Remission/Response	7		No	YES	Core needle biopsy	Bilateral	NO	YES	12	2				NO	19		No	N0	T3a
TCGA-CH-5788-01A			69	91.78.0	Nationwide Children's Hospital	TCGA-CH-5788-F28991	9134d7b5-aaf6-452e-b1f2-698fe9c1c9af	TCGA-CH-5788	YES	Normal (no evidence of prostate cancer) [cM0]	M0		22	15	31	31			0		786			YES	No Evidence of Extraprostatic Extension	NO	4263829F-B11F-4533-BD2D-FB89EA98DD60	Scheduled Follow-up Submission	Progressive Disease	7		No	YES	Core needle biopsy	Bilateral		YES	12	2					21	6	No	N1	T3b
TCGA-KK-A7AV-01A			58	331.61.0	Nationwide Children's Hospital	TCGA-KK-A7AV-F70507	4C54FE4F-1024-4E72-A104-5113923CC396	TCGA-KK-A7AV	NO		M0	T1c	22	24			48		0		822			NO		YES	1D4381D2-B74D-48E7-A8A2-846F39D0D347	Scheduled Follow-up Submission	Complete Remission/Response	7		No	YES	Core needle biopsy	Bilateral	NO	YES	12	2				NO	23	0	No	N0	T2c
TCGA-KK-A7AV-11A			58	331.61.0	Nationwide Children's Hospital	TCGA-KK-A7AV-F70507	4C54FE4F-1024-4E72-A104-5113923CC396	TCGA-KK-A7AV	NO		M0	T1c	22	24			48		0		822			NO		YES	1D4381D2-B74D-48E7-A8A2-846F39D0D347	Scheduled Follow-up Submission	Complete Remission/Response	7		No	YES	Core needle biopsy	Bilateral	NO	YES	12	2				NO	23	0	No	N0	T2c
TCGA-V1-A9OL-01A	NO	NO	65	429.43.0	Nationwide Children's Hospital	TCGA-V1-A9OL-F69471	7A24D0EB-39D3-4A8A-B0CB-360399DB12E7	TCGA-V1-A9OL	NO		M0	T2	22	9		19		105			559			YES	No Evidence of Extraprostatic Extension	NO	819DEA8A-3E19-4061-8D36-7E684D1E61AD	Scheduled Follow-up Submission	Complete Remission/Response	9		No	YES	Core needle biopsy	Bilateral	NO	YES	12	1		Biochemical evidence of disease		YES	9	0	No	N0	T3b
TCGA-CH-5745-01A			68	91.78.0	Nationwide Children's Hospital			TCGA-CH-5745	NO	Normal (no evidence of prostate cancer) [cM0]	M0		22		91				0		84			NO		NO	B5EADF40-6F5D-4B30-80CF-2775BC3FDD4B			7		No	YES	Core needle biopsy			YES	12						5	0	No	N0	T3a
TCGA-CH-5761-01A			61	91.78.0	Nationwide Children's Hospital			TCGA-CH-5761	NO	Normal (no evidence of prostate cancer) [cM0]	M0		22		28	28	28		0		39			YES	Equivocal	YES	970B70BC-052F-4986-B3CA-AEB24FFB3893			9		No	YES	Core needle biopsy	Left		YES	12						5	0	No	N0	T3b
TCGA-CH-5761-11A			61	91.78.0	Nationwide Children's Hospital			TCGA-CH-5761	NO	Normal (no evidence of prostate cancer) [cM0]	M0		22		28	28	28		0		39			YES	Equivocal	YES	970B70BC-052F-4986-B3CA-AEB24FFB3893			9		No	YES	Core needle biopsy	Left		YES	12						5	0	No	N0	T3b
TCGA-J9-A8CL-01A			66	357.55.0	Nationwide Children's Hospital			TCGA-J9-A8CL	YES	Equivocal	M0	T3a	22		6	11			0		405			YES	No Evidence of Extraprostatic Extension	NO	DB6455D7-4C22-416E-BCA0-00D20BF1401D			9		No	YES	Core needle biopsy	Bilateral		NO	12								No		T3b
TCGA-V1-A8ML-01A			63	389.51.0	Nationwide Children's Hospital	TCGA-V1-A8ML-F69415	58F62EFE-69D5-4F2F-9F1B-0B8F04BE2C92	TCGA-V1-A8ML	NO		M0	T2b	22	9							448			NO		NO	AEC912D7-8E23-423D-AA66-18E755B874D8	Scheduled Follow-up Submission	Complete Remission/Response	7		No	YES	Core needle biopsy	Bilateral	NO	YES	12	1				NO	12	0	No	N0	T2c
TCGA-V1-A8MG-01A			53	370.53.0	Nationwide Children's Hospital	TCGA-V1-A8MG-F69432	C94D098E-F1F5-4DE7-B8D6-EC8A5A5AB7AC	TCGA-V1-A8MG	NO		M0	T2c	22	9							583			NO		NO	58EB6841-17D0-42E8-AC36-A6B214565D74	Scheduled Follow-up Submission	Complete Remission/Response	7		No	YES	Core needle biopsy	Bilateral	NO	NO	12	1				NO			No		T3b
TCGA-CH-5790-01A			64	91.78.0	Nationwide Children's Hospital	TCGA-CH-5790-F28986	c21f1958-ff87-416b-b8f9-e2066293efb4	TCGA-CH-5790	NO		M0		22	15					0		914			NO		NO	8A7E2CE1-5359-4092-8559-AC56474B6917	Scheduled Follow-up Submission	Complete Remission/Response	7		No	YES	Core needle biopsy	Bilateral		YES	12	2				NO	5	0	Yes	N0	T2c
TCGA-CH-5746-01A			57	91.78.0	Nationwide Children's Hospital	TCGA-CH-5746-F28996	90a1a1cd-057d-45ea-b417-3ba252ddbb98	TCGA-CH-5746	NO	Normal (no evidence of prostate cancer) [cM0]	M0		22	15	59	59			0		693			YES	No Evidence of Extraprostatic Extension	NO	7A49E2D9-0EE0-43AD-A0CA-838F02D536E9	Scheduled Follow-up Submission	Complete Remission/Response	7		No	YES	Core needle biopsy	Bilateral		YES	12	2				NO	2	0	No	N0	T2c
TCGA-HC-7210-01A			74	184.82.0	Nationwide Children's Hospital	TCGA-HC-7210-F64378	CC39BC20-837C-4D45-96D1-87B31BE8BE7A	TCGA-HC-7210					22	29					0		149						FDFC3E59-3FD3-448D-ADDA-AF57D322B4C1	Scheduled Follow-up Submission	Complete Remission/Response	7		No	YES	Core needle biopsy	Right	NO	YES	12	8				NO	7	0	No	N0	T2a
TCGA-KK-A8I9-01A	NO	NO	61	370.53.0	Nationwide Children's Hospital	TCGA-KK-A8I9-F70527	D21E6C00-4C57-4DB6-B58F-DCC8E3F79E24	TCGA-KK-A8I9	NO	Normal (no evidence of prostate cancer) [cM0]	M0	T2b	22	24	0	-3	0	940	0	940	721			YES	No Evidence of Extraprostatic Extension	YES	DEE33EA4-01C9-4463-92FB-9169DF858335	Scheduled Follow-up Submission	Stable Disease	8		No	YES	Core needle biopsy	Bilateral	NO	YES	12	2		Biochemical evidence of disease		YES	14		No	N0	T3a
TCGA-KK-A8I9-11A	NO	NO	61	370.53.0	Nationwide Children's Hospital	TCGA-KK-A8I9-F70527	D21E6C00-4C57-4DB6-B58F-DCC8E3F79E24	TCGA-KK-A8I9	NO	Normal (no evidence of prostate cancer) [cM0]	M0	T2b	22	24	0	-3	0	940	0	940	721			YES	No Evidence of Extraprostatic Extension	YES	DEE33EA4-01C9-4463-92FB-9169DF858335	Scheduled Follow-up Submission	Stable Disease	8		No	YES	Core needle biopsy	Bilateral	NO	YES	12	2		Biochemical evidence of disease		YES	14		No	N0	T3a
TCGA-EJ-5509-01A			63	91.78.0	Nationwide Children's Hospital	TCGA-EJ-5509-F46210	908BE10F-7A02-4722-948E-FAF4DF8DDAC1	TCGA-EJ-5509	NO		M0	T2a	22	3					0		1102			NO		NO	58E592FF-3F5F-4C41-9ED5-BABA68C685AF	Scheduled Follow-up Submission	Complete Remission/Response	7		No	YES	Core needle biopsy	Bilateral	NO	YES	12	8				NO	10	0	No	N0	T2c
TCGA-EJ-A46G-01A			71	285.66.0	Nationwide Children's Hospital	TCGA-EJ-A46G-F64646	3C138C0C-D8E3-43EE-AE06-D2230CCFB2FC	TCGA-EJ-A46G	NO	Normal (no evidence of prostate cancer) [cM0]	M0	T3a	22	8	28				0		93						05A9CC69-34B6-4CAE-83C7-835457716E27	Scheduled Follow-up Submission	Complete Remission/Response	8	Adenocarcinoma prostate with prominent ductal differentiation identified	No	YES	Core needle biopsy	Bilateral	NO	YES	12	9				NO	17	0	Yes, History of Prior Malignancy	N0	T3a
TCGA-EJ-A7NN-01A			61	348.57.0	Nationwide Children's Hospital	TCGA-EJ-A7NN-F64763	9D8253F1-51D2-4ACB-9AA2-8C0B93F59E99	TCGA-EJ-A7NN	YES		M0	T3b	22	10					0		197						15DCF866-B283-4FCB-BE8D-89D80AF3F92A	Scheduled Follow-up Submission	Complete Remission/Response	7		No	YES	Core needle biopsy	Bilateral	NO	YES	12	9				NO	25	3	No	N1	T3b
TCGA-YL-A9WK-01A	YES	NO	63	389.51.0	Nationwide Children's Hospital	TCGA-YL-A9WK-F58524	88F0A5F4-C254-4FCA-8F3E-BFD9829C73B0	TCGA-YL-A9WK	YES	Normal (no evidence of prostate cancer) [cM0]	M0	T2b	22	13	329			1009	0	1009	1871	1687	1871	NO		NO	6AC02D03-A550-48F9-B0BA-C87D54BA5115	Additional New Tumor Event		9		No	YES	Core needle biopsy	Bilateral	NO	YES	12	4		Biochemical evidence of disease		YES	1	0	No	N0	T3b
TCGA-ZG-A9ND-01A			55	429.43.0	Nationwide Children's Hospital	TCGA-ZG-A9ND-F68219	6CB2EFFB-8333-405A-906A-0F0AB3350F5D	TCGA-ZG-A9ND	NO	Normal (no evidence of prostate cancer) [cM0]	M0	T1c	22	14	7	10			0		184			YES	No Evidence of Extraprostatic Extension	NO	FBBCA3D3-C988-4141-9ABD-B77793D3B5BD	Scheduled Follow-up Submission	Stable Disease	9		No	YES	Core needle biopsy	Bilateral	NO	YES	12	11				NO	8	0	No	N0	T3a
TCGA-G9-6367-01A			60	108.76.0	Nationwide Children's Hospital	TCGA-G9-6367-F40631	827EEAEA-7D21-4DDC-973E-8E5541064BF8	TCGA-G9-6367		Normal (no evidence of prostate cancer) [cM0]	M0	T2b	22	8	30	30			0		836			YES	No Evidence of Extraprostatic Extension	NO	F4124BE7-6627-4893-ACC3-54E3D9C81B48	Scheduled Follow-up Submission	Progressive Disease	9		No	YES	Core needle biopsy	Bilateral	NO	YES	12	3				NO	5	0	No	N0	T3a
TCGA-G9-6367-11A			60	108.76.0	Nationwide Children's Hospital	TCGA-G9-6367-F40631	827EEAEA-7D21-4DDC-973E-8E5541064BF8	TCGA-G9-6367		Normal (no evidence of prostate cancer) [cM0]	M0	T2b	22	8	30	30			0		836			YES	No Evidence of Extraprostatic Extension	NO	F4124BE7-6627-4893-ACC3-54E3D9C81B48	Scheduled Follow-up Submission	Progressive Disease	9		No	YES	Core needle biopsy	Bilateral	NO	YES	12	3				NO	5	0	No	N0	T3a
TCGA-KK-A8IH-01A			50	370.53.0	Nationwide Children's Hospital	TCGA-KK-A8IH-F70531	D11A8C67-F484-4BEB-95F7-5A8A807ABCE8	TCGA-KK-A8IH	NO		M0	T2b	22	24					0		1634			NO		NO	0F5088F7-2CC6-4A04-B0B8-AF295785B0B8	Scheduled Follow-up Submission	Complete Remission/Response	7		No	YES	Core needle biopsy	Bilateral	NO	YES	12	2				NO	10		No	N0	T3a
TCGA-KK-A8IH-11A			50	370.53.0	Nationwide Children's Hospital	TCGA-KK-A8IH-F70531	D11A8C67-F484-4BEB-95F7-5A8A807ABCE8	TCGA-KK-A8IH	NO		M0	T2b	22	24					0		1634			NO		NO	0F5088F7-2CC6-4A04-B0B8-AF295785B0B8	Scheduled Follow-up Submission	Complete Remission/Response	7		No	YES	Core needle biopsy	Bilateral	NO	YES	12	2				NO	10		No	N0	T3a
TCGA-HC-7232-01A	NO	YES	66	184.82.0	Nationwide Children's Hospital	TCGA-HC-7232-F64391	D928D4E3-49FA-4A38-AA0C-483FC08C501D	TCGA-HC-7232					22	29				766	0	766							9935FB45-F6E8-49DB-9267-E0B877739312	Scheduled Follow-up Submission	Stable Disease	9		No	YES	Core needle biopsy	Bilateral	NO	NO	12	8		Biochemical evidence of disease		YES			No		T3b
TCGA-HC-8258-01A			56	221.78.0	Nationwide Children's Hospital	TCGA-HC-8258-F48771	2B241953-9127-4122-ABC2-C7830BA9A29E	TCGA-HC-8258	NO				22	20					0		162						4DE4F8D3-F7F9-49F9-9A76-21C55DC88876	Scheduled Follow-up Submission	Complete Remission/Response	6		No	YES	Core needle biopsy	Bilateral	NO	YES	12	9				NO	2	0	No	N0	T2c
TCGA-HC-8258-01B			56	221.78.0	Nationwide Children's Hospital	TCGA-HC-8258-F48771	2B241953-9127-4122-ABC2-C7830BA9A29E	TCGA-HC-8258	NO				22	20					0		162						4DE4F8D3-F7F9-49F9-9A76-21C55DC88876	Scheduled Follow-up Submission	Complete Remission/Response	6		No	YES	Core needle biopsy	Bilateral	NO	YES	12	9				NO	2	0	No	N0	T2c
TCGA-HC-8258-11A			56	221.78.0	Nationwide Children's Hospital	TCGA-HC-8258-F48771	2B241953-9127-4122-ABC2-C7830BA9A29E	TCGA-HC-8258	NO				22	20					0		162						4DE4F8D3-F7F9-49F9-9A76-21C55DC88876	Scheduled Follow-up Submission	Complete Remission/Response	6		No	YES	Core needle biopsy	Bilateral	NO	YES	12	9				NO	2	0	No	N0	T2c
TCGA-KK-A7AW-01A			57	331.61.0	Nationwide Children's Hospital			TCGA-KK-A7AW	YES		M0	T2a	22			11			0		204			YES		NO	340649FE-9CD4-4098-9625-8FA6180390DD			7		No	YES	Core needle biopsy	Right		YES	12						9	1	No	N1	T3a
TCGA-KK-A7AW-11A			57	331.61.0	Nationwide Children's Hospital			TCGA-KK-A7AW	YES		M0	T2a	22			11			0		204			YES		NO	340649FE-9CD4-4098-9625-8FA6180390DD			7		No	YES	Core needle biopsy	Right		YES	12						9	1	No	N1	T3a
TCGA-YL-A8SR-01B			64	389.51.0	Nationwide Children's Hospital	TCGA-YL-A8SR-F67281	CD160854-52C0-4E13-A9F9-53CA133F3965	TCGA-YL-A8SR	NO	Normal (no evidence of prostate cancer) [cM0]	M0	T1c	22	7	-1060	-1062			0		222			YES	No Evidence of Extraprostatic Extension	NO	A37E7F50-74E5-4CA2-AFC8-65C6520DBC55	Scheduled Follow-up Submission		9		No	YES	Core needle biopsy	Bilateral	YES	YES	12	11					6	0	No	N0	T3a
TCGA-V1-A9ZR-01A			68	429.43.0	Nationwide Children's Hospital	TCGA-V1-A9ZR-F70265	E38CA1AF-6973-44C1-BB17-5DF5270D1A25	TCGA-V1-A9ZR	YES		M0	T2c	22	2		78					54			YES	No Evidence of Extraprostatic Extension	NO	B9C78916-2DD8-4D90-A538-5A53681C6AE4	Scheduled Follow-up Submission	Complete Remission/Response	8		No	YES	Core needle biopsy	Bilateral	NO	YES	12	2					7		No	N0	T4
TCGA-ZG-A9L0-01A			71	429.43.0	Nationwide Children's Hospital	TCGA-ZG-A9L0-F67810	8DBF86D2-DA3D-4D6D-80B5-3BAF9FABA00C	TCGA-ZG-A9L0		Normal (no evidence of prostate cancer) [cM0]	M0		22	12	-16	-119			0					YES	No Evidence of Extraprostatic Extension	NO	9A1C9F24-9BFC-44D4-940E-6E294E55C19E	Scheduled Follow-up Submission	Stable Disease	9		No	YES	Core needle biopsy	Bilateral	NO	YES	12	11				NO	20	7	No	N1	T3b
TCGA-EJ-8472-01A			63	244.69.0	Nationwide Children's Hospital	TCGA-EJ-8472-F64638	B79CBAE7-C25A-4E2F-A906-0C534E4449C8	TCGA-EJ-8472	YES		M0	T3a	22	8					0		196						864FC664-B7BC-4298-85F1-CD6DEBA38932	Scheduled Follow-up Submission	Complete Remission/Response	8		No	YES	Core needle biopsy		NO	YES	12	9				NO	12	0	No	N0	T3a
TCGA-EJ-8472-11A			63	244.69.0	Nationwide Children's Hospital	TCGA-EJ-8472-F64638	B79CBAE7-C25A-4E2F-A906-0C534E4449C8	TCGA-EJ-8472	YES		M0	T3a	22	8					0		196						864FC664-B7BC-4298-85F1-CD6DEBA38932	Scheduled Follow-up Submission	Complete Remission/Response	8		No	YES	Core needle biopsy		NO	YES	12	9				NO	12	0	No	N0	T3a
TCGA-CH-5792-01A			57	91.78.0	Nationwide Children's Hospital			TCGA-CH-5792	NO	Normal (no evidence of prostate cancer) [cM0]	M0		22		91				0		91			NO		NO	EC5ACBD9-1110-4898-83C3-E10317ED9F15			9		No	YES	Core needle biopsy	Bilateral		YES	12						6	0	No	N0	T3a
TCGA-4L-AA1F-01A			64	429.43.0	Nationwide Children's Hospital			TCGA-4L-AA1F	NO	Abnormal (not related to prostate cancer)	M1a	T2c	22		0	4	5		0		350			YES	Extraprostatic Extension Localized (e.g. seminal vesicles)	YES	92B5D7DB-2B0F-452C-ACE5-0C1D7D009D46			8		No	YES	Core needle biopsy	Bilateral		YES	12						4	0	No	N0	T3b
TCGA-H9-7775-01A			68	184.82.0	Nationwide Children's Hospital	TCGA-H9-7775-F37932	A8A094A0-C08C-4AA0-9B61-978A9C1284DA	TCGA-H9-7775	NO				22	6					0		73						0FB506FD-50D8-423E-8FFE-32471C5296F1	Scheduled Follow-up Submission	Complete Remission/Response	7		No	YES	Core needle biopsy	Right	YES	NO	12	12				NO			No		T2c
TCGA-J9-A8CP-01A			66	357.55.0	Nationwide Children's Hospital			TCGA-J9-A8CP	NO		M0	T2a	22						0		298			NO		NO	27EF4263-E769-4255-965B-10B4D30B06D4			7		No	YES	Core needle biopsy	Bilateral		NO	12								No		T3a
TCGA-EJ-5532-01A			57	91.78.0	Nationwide Children's Hospital	TCGA-EJ-5532-F48003	62869B99-06DC-4104-B67D-68276216F0BB	TCGA-EJ-5532	NO		M0	T1c	22	3					0		926			NO		NO	90259445-1E87-4F18-88F3-4F33CE6D210B	Scheduled Follow-up Submission	Complete Remission/Response	7		No	YES	Core needle biopsy	Bilateral	NO	YES	12	9				NO	8	0	No	N0	T3a
TCGA-HC-7079-01A	NO	YES	51	161.76.0	Nationwide Children's Hospital	TCGA-HC-7079-F64395	25B3AA6F-DF87-4EB8-9789-668D8C9D9500	TCGA-HC-7079			M0	T3a	22	29				380	0	380	126	929		NO		NO	90A26A5E-D068-4490-89AD-6606B249540F	Scheduled Follow-up Submission	Stable Disease	7		No	YES	Core needle biopsy	Bilateral	NO	YES	12	8		Biochemical evidence of disease		YES	4	0	No	N0	T3a
TCGA-J4-8200-01A			47	308.70.0	Nationwide Children's Hospital	TCGA-J4-8200-F38883	0CAE045D-E453-4C49-918B-7AFF8E5C50D5	TCGA-J4-8200	NO	Normal (no evidence of prostate cancer) [cM0]	M0	T2	22	28	41	41			0		196			YES	No Evidence of Extraprostatic Extension	NO	D2336214-E3B5-43B8-BF00-2409E3EFB2CE	Scheduled Follow-up Submission	Complete Remission/Response	7		No	YES	Core needle biopsy	Bilateral	NO	YES	12	12				NO	4	0	No	N0	T2c
TCGA-V1-A9OX-01A			56	429.43.0	Nationwide Children's Hospital	TCGA-V1-A9OX-F69435	83F38A81-9EF3-472A-800C-522092356A7A	TCGA-V1-A9OX	NO		M0		22	9							256			NO		NO	8EECF28E-5B1A-415A-AB3B-F4955F8C54B5	Scheduled Follow-up Submission		8		No	YES	Core needle biopsy	Bilateral	NO	YES	12	1				NO	8	0	No	N0	T2c
TCGA-EJ-A46E-01A			57	268.67.0	Nationwide Children's Hospital	TCGA-EJ-A46E-F64644	ADE74FB1-3C09-4C7E-A129-47466A56174C	TCGA-EJ-A46E	NO	Normal (no evidence of prostate cancer) [cM0]	M0	T1c	22	8					0		503			YES	No Evidence of Extraprostatic Extension		DB459F11-642C-479B-8EAF-06C8FF10B499	Scheduled Follow-up Submission	Complete Remission/Response	8		No	YES	Core needle biopsy	Bilateral	YES	YES	12	9					9	0	No	N0
TCGA-G9-7522-01A			49	221.78.0	Nationwide Children's Hospital	TCGA-G9-7522-F48746	C260D1FE-8DE4-47E5-9402-47E9BAAF283E	TCGA-G9-7522	NO		M0	T1c	22	20					0		452			NO		NO	D8AA3F13-B198-480A-B4A4-D0B27F87AC58	Scheduled Follow-up Submission	Complete Remission/Response	7		No	YES	Core needle biopsy	Bilateral	NO	YES	12	9				NO	9	0	No	N0	T2c
TCGA-CH-5791-01A	NO	NO	72	91.78.0	Nationwide Children's Hospital	TCGA-CH-5791-F28985	da3b6478-31bc-4fc4-8aa3-e5813e700efa	TCGA-CH-5791	NO	Normal (no evidence of prostate cancer) [cM0]	M0		22	15	61				0	396	882			NO		NO	A0068380-2987-4F2F-985D-45BD1E0732C3	Scheduled Follow-up Submission	Partial Remission/Response	7		No	YES	Core needle biopsy	Bilateral		YES	12	2		New Primary Tumor		YES	2	0	Yes	N0	T3a
TCGA-KK-A8IB-01A			65	370.53.0	Nationwide Children's Hospital			TCGA-KK-A8IB			M0	T2a	22						0					NO		NO	4515E4B4-B347-4F39-8AD4-28345CD98EC4			9		No	YES	Core needle biopsy	Bilateral		YES	12						21		Yes, History of Prior Malignancy	N0	T3a
TCGA-KK-A8IB-11A			65	370.53.0	Nationwide Children's Hospital			TCGA-KK-A8IB			M0	T2a	22						0					NO		NO	4515E4B4-B347-4F39-8AD4-28345CD98EC4			9		No	YES	Core needle biopsy	Bilateral		YES	12						21		Yes, History of Prior Malignancy	N0	T3a
TCGA-ZG-A8QZ-01A			65	389.51.0	Nationwide Children's Hospital	TCGA-ZG-A8QZ-F67807	2DA2C6E5-5FFD-4C41-B3F5-B9A8B7DE2AA9	TCGA-ZG-A8QZ	NO	Normal (no evidence of prostate cancer) [cM0]	M0	T2a	22	12	12	42			0		239			YES	No Evidence of Extraprostatic Extension	NO	B69785B3-51B2-43B6-99C6-FA5A0BF18AF3	Scheduled Follow-up Submission	Stable Disease	9		No	YES	Core needle biopsy	Bilateral	NO	YES	12	11				NO	8	1	No	N1	T3b
TCGA-YL-A8SA-01A			69	389.51.0	Nationwide Children's Hospital	TCGA-YL-A8SA-F67565	BA2162CC-7225-4988-8E5E-EF070E55A4D5	TCGA-YL-A8SA	NO		M0	T2b	22	6					0		467			NO		NO	FA65ABAC-D70B-4CDB-AF3A-5345301996F5	Scheduled Follow-up Submission		8		No	YES	Core needle biopsy	Bilateral	YES	YES	12	11					9	0	No	N0	T3b
TCGA-ZG-A9MC-01A			69	429.43.0	Nationwide Children's Hospital	TCGA-ZG-A9MC-F67960	4A29D298-9543-47AB-9652-3BDCA1E640BE	TCGA-ZG-A9MC	NO	Normal (no evidence of prostate cancer) [cM0]	M0	T2a	22	13	3		0		0		427			NO		YES	B124AB8C-4617-4108-BB0F-B673E9F698A7	Scheduled Follow-up Submission	Stable Disease	9		No	YES	Core needle biopsy	Bilateral	NO	YES	12	11				NO	14	2	No	N1	T3b
TCGA-FC-A66V-01A			74	312.65.0	Nationwide Children's Hospital	TCGA-FC-A66V-F52816	84234570-FFB0-470F-AA82-F5BD38453B44	TCGA-FC-A66V	NO	Normal (no evidence of prostate cancer) [cM0]	M0	T3b	22	6	28	27			0		-164			YES	No Evidence of Extraprostatic Extension	NO	DA6AC762-E9A8-4E31-B1AB-72A1CF239C23	Scheduled Follow-up Submission	Complete Remission/Response	7		No	YES	Core needle biopsy	Bilateral	YES	YES	12	12				NO	2	0	No	N0	T3b
TCGA-EJ-7788-01A			53	184.82.0	Nationwide Children's Hospital	TCGA-EJ-7788-F48959	D9CA1F53-218A-4A49-BD68-6C3C7F191453	TCGA-EJ-7788	NO		M0	T3b	22	24					0		52			NO		NO	63E549D5-D56F-437A-8356-F639D6B9FD27	Scheduled Follow-up Submission	Complete Remission/Response	7		No	YES	Core needle biopsy	Bilateral	NO	YES	12	9				NO	6	0	No	N0	T3b
TCGA-HC-7209-01A			60	184.82.0	Nationwide Children's Hospital	TCGA-HC-7209-F66045	A762C491-326C-4A23-84DE-CC77FA2E6128	TCGA-HC-7209				T2b	22	1					0		108						921C61EF-88A7-4EA7-A375-AB6D48A73E64	Scheduled Follow-up Submission	Complete Remission/Response	6		No	YES	Core needle biopsy	Bilateral	YES	YES	12	10				NO	2	0	No	N0	T2c
TCGA-V1-A9Z9-01A			63	429.43.0	Nationwide Children's Hospital	TCGA-V1-A9Z9-F70270	2D467FD2-AE58-4C9B-83EA-7AFA87E86714	TCGA-V1-A9Z9	NO		M0	T1c	22	2			9				291			NO		YES	5806479C-08B4-4B08-8C7A-D8C08EFAE883	Scheduled Follow-up Submission	Complete Remission/Response	9		No	YES	Core needle biopsy	Bilateral	NO	YES	12	2				NO	29	0	No	N0	T2c
TCGA-V1-A9OT-01A	NO	NO	61	429.43.0	Nationwide Children's Hospital	TCGA-V1-A9OT-F69439	80B5BE6B-2615-408E-BAAF-A0490977A60E	TCGA-V1-A9OT	YES		M0	T1c	22	9				292			349			NO		NO	B9F990B3-FF34-41AB-8DD7-6B0655D68059	Scheduled Follow-up Submission	Partial Remission/Response	6		No	YES	Core needle biopsy	Bilateral	NO	NO	12	1		Biochemical evidence of disease		YES			No		T2c
TCGA-ZG-A9L1-01A			66	429.43.0	Nationwide Children's Hospital	TCGA-ZG-A9L1-F67811	78716F81-AAF9-4AF1-B2E2-5C67444BA099	TCGA-ZG-A9L1	NO		M0	T1c	22	12					0		1147						25389710-FAE9-4A15-B1BB-A19BA2AD8CA8	Scheduled Follow-up Submission	Stable Disease	9		No	YES	Core needle biopsy	Bilateral	NO	YES	12	11				NO	7	1	No	N1	T3b
TCGA-EJ-8470-01A			58	244.69.0	Nationwide Children's Hospital	TCGA-EJ-8470-F64637	8677AD77-3ADF-43CC-A5DD-373A00A7EB85	TCGA-EJ-8470			M0	T2c	22	8					0								644D86B5-0E4A-45E7-9160-31E6600B2005	Scheduled Follow-up Submission	Complete Remission/Response	7		No	YES	Core needle biopsy	Bilateral	NO	YES	12	9				NO	21	0	No	N0	T2c
TCGA-EJ-5531-01A			62	91.78.0	Nationwide Children's Hospital	TCGA-EJ-5531-F46781	6D0685CA-8C0C-4A9D-B48F-569B50548D6C	TCGA-EJ-5531	NO		M0	T2b	22	16					0		724			NO		NO	8C470594-9449-4274-95EB-12D147972B40	Scheduled Follow-up Submission	Complete Remission/Response	7		No	YES	Core needle biopsy	Bilateral	NO	YES	12	8				NO	35	0	No	N0	T3a
TCGA-VP-A87H-01A			76	357.55.0	Nationwide Children's Hospital	TCGA-VP-A87H-F64478	20F41DC4-90CF-4A36-8A6E-EBD3692AA0AE	TCGA-VP-A87H	NO		M0	T2	22	3		24			0		663			YES	No Evidence of Extraprostatic Extension	NO	F1AC6249-1DD2-4C17-8E37-00D2DF79F7DE	Scheduled Follow-up Submission	Complete Remission/Response	9		No	YES	Core needle biopsy	Bilateral	YES	YES	12	9				NO	16	0	No	N0	T3b
TCGA-FC-A4JI-01A			70	268.67.0	Nationwide Children's Hospital	TCGA-FC-A4JI-F46430	C0B423C8-6942-4F86-8FB4-1B62A30BD53A	TCGA-FC-A4JI		Normal (no evidence of prostate cancer) [cM0]	M0	T4	22	7	12	16			0					YES	Extraprostatic Extension Localized (e.g. seminal vesicles)	NO	308EEC50-AF2E-4CF9-AAB3-2F808DEE4AB7	Scheduled Follow-up Submission	Complete Remission/Response	8		No	YES	Core needle biopsy	Bilateral	NO	NO	12	8				NO			No		T3a
TCGA-G9-6371-01A			58	108.76.0	Nationwide Children's Hospital	TCGA-G9-6371-F40637	CF2059AB-B6D1-4D73-8D52-A985C0A5E54F	TCGA-G9-6371	NO		M0	T1c	22	26					0		846			NO		NO	DB596318-7F5C-4412-B8D0-1CD11299F5DD	Scheduled Follow-up Submission	Complete Remission/Response	6		No	YES	Core needle biopsy	Bilateral	NO	NO	12	2				NO			No		T2c
TCGA-KK-A6E0-01A			59	315.66.0	Nationwide Children's Hospital	TCGA-KK-A6E0-F70468	AB296FA4-60FE-4C4B-948A-83803523DE0B	TCGA-KK-A6E0	YES	Normal (no evidence of prostate cancer) [cM0]	M0	T2b	22	17	11				0		941			NO		NO	A80AF06A-F0EA-4591-86F7-53852C347003	Scheduled Follow-up Submission	Complete Remission/Response	9		No	YES	Core needle biopsy	Right	NO	YES	12	2				NO	9	0	No	N0	T3a
TCGA-KK-A6E0-11A			59	315.66.0	Nationwide Children's Hospital	TCGA-KK-A6E0-F70468	AB296FA4-60FE-4C4B-948A-83803523DE0B	TCGA-KK-A6E0	YES	Normal (no evidence of prostate cancer) [cM0]	M0	T2b	22	17	11				0		941			NO		NO	A80AF06A-F0EA-4591-86F7-53852C347003	Scheduled Follow-up Submission	Complete Remission/Response	9		No	YES	Core needle biopsy	Right	NO	YES	12	2				NO	9	0	No	N0	T3a
TCGA-VN-A88R-01A	YES	NO	53	370.53.0	Nationwide Children's Hospital	TCGA-VN-A88R-F69083	453259A8-C777-4F65-AA1C-12C2EFC6608E	TCGA-VN-A88R	NO	Abnormal (not related to prostate cancer)	M0	T1c	22	29	316	316	207	512	0	512	459			YES	Equivocal	YES	5E6DF9F1-1620-47B1-BDAF-080C20CF8AAC	Scheduled Follow-up Submission		8		No	YES	Core needle biopsy	Bilateral	NO	YES	12	12		Biochemical evidence of disease		YES	34	0	No	N0	T2c
TCGA-V1-A9OQ-01A			67	429.43.0	Nationwide Children's Hospital	TCGA-V1-A9OQ-F69411	826189F5-1F22-4DB8-8C4A-302CE25D20FE	TCGA-V1-A9OQ	NO		M0	T1c	22	9							371			NO		NO	8BC50682-3591-4CC8-BD92-893D8AFFA2AF	Scheduled Follow-up Submission	Complete Remission/Response	6		No	YES	Core needle biopsy	Bilateral	NO	NO	12	1				NO	0		No		T3a
TCGA-M7-A71Z-01A			62	331.61.0	Nationwide Children's Hospital	TCGA-M7-A71Z-F68775	5F779B1D-AA4B-41BA-8F8D-6A3176622739	TCGA-M7-A71Z	NO			T2a	22	15					0		209			NO		NO	7A8A3101-4221-4FDA-9FBD-F9508C17FEC6	Scheduled Follow-up Submission	Complete Remission/Response	7		No	YES	Core needle biopsy	Right	NO	YES	12	12				NO	9	0	No	N0	T3a
TCGA-HI-7170-01A			58	184.82.0	Nationwide Children's Hospital	TCGA-HI-7170-F29013	976b4df7-b4f4-41f5-a440-9968f362dcb1	TCGA-HI-7170	NO	Normal (no evidence of prostate cancer) [cM0]	M0	T1c	22	21	-96	-92	-78		0		1746			YES	No Evidence of Extraprostatic Extension	YES	544E6B8C-C364-4A0B-A960-9D5B1DEEAF71	Scheduled Follow-up Submission	Complete Remission/Response	6		No	YES	Transurethral resection (TURBT)	Bilateral		YES	12	2				NO	6	0	No	N0	T2c
TCGA-V1-A8WS-01A	NO	YES	56	389.51.0	Nationwide Children's Hospital	TCGA-V1-A8WS-F69434	49DD062F-DAB6-49A2-94BA-855083AF6886	TCGA-V1-A8WS	NO		M0	T1c	22	9							474			NO		NO	C9DACFF6-0FC4-43BE-97F8-427DBB908880	Scheduled Follow-up Submission	Partial Remission/Response	6		No	YES	Core needle biopsy	Bilateral	NO	NO	12	1		Biochemical evidence of disease		YES			No		T3b
TCGA-SU-A7E7-01A	NO	NO	60	348.57.0	Nationwide Children's Hospital	TCGA-SU-A7E7-F64938	3FADB74C-BD79-4E49-8753-AD8EF5B30380	TCGA-SU-A7E7	NO	Normal (no evidence of prostate cancer) [cM0]	M0	T2b	22	16	6	-10			0		426			YES	No Evidence of Extraprostatic Extension	NO	D700DEF5-C976-4372-BD89-ADEF39A71C28	Scheduled Follow-up Submission	Complete Remission/Response	8		No	YES	Core needle biopsy	Right	NO	YES	12	9				NO	9	0	No	N0	T2b
TCGA-CH-5762-01A			60	91.78.0	Nationwide Children's Hospital	TCGA-CH-5762-F28975	bdae05b3-8281-4ba4-8d6d-4616d304fef9	TCGA-CH-5762	NO	Normal (no evidence of prostate cancer) [cM0]	M0		22	14	92	92			0		1313			YES	No Evidence of Extraprostatic Extension	NO	5D306570-B39B-43A0-985D-DBE73B9EC095	Scheduled Follow-up Submission	Complete Remission/Response	7		No	YES	Core needle biopsy	Bilateral		YES	12	2				NO	7	0	No	N0	T3b
TCGA-CH-5762-11A			60	91.78.0	Nationwide Children's Hospital	TCGA-CH-5762-F28975	bdae05b3-8281-4ba4-8d6d-4616d304fef9	TCGA-CH-5762	NO	Normal (no evidence of prostate cancer) [cM0]	M0		22	14	92	92			0		1313			YES	No Evidence of Extraprostatic Extension	NO	5D306570-B39B-43A0-985D-DBE73B9EC095	Scheduled Follow-up Submission	Complete Remission/Response	7		No	YES	Core needle biopsy	Bilateral		YES	12	2				NO	7	0	No	N0	T3b
TCGA-KC-A4BN-01A			55	268.67.0	Nationwide Children's Hospital			TCGA-KC-A4BN	NO		M0	T1c	22				44		0		529			NO		YES	59190598-A24A-495D-A3B5-FC0D77C3317C			7		No	YES	Core needle biopsy	Right		YES	12						6	0	No	N0	T2a
TCGA-FC-7708-01A			52	184.82.0	Nationwide Children's Hospital	TCGA-FC-7708-F55508	CEA16217-AC40-4CF6-B2CD-D3801AF27578	TCGA-FC-7708	NO		M0	T1c	22	8					0					NO		NO	06AACC4D-16EC-4204-8B91-6A1B4D767A3C	Scheduled Follow-up Submission	Complete Remission/Response	7		No	YES	Core needle biopsy	Bilateral	YES	YES	12	1				NO	4	0	No	N0	T3a
TCGA-EJ-5508-01A			65	91.78.0	Nationwide Children's Hospital	TCGA-EJ-5508-F46209	FE909C1B-A3A6-40AD-929B-3266091DEACD	TCGA-EJ-5508	NO		M0	T1c	22	3					0		907			NO		NO	6F6B8E92-2C69-4623-8E99-C35B2CE0FF33	Scheduled Follow-up Submission	Complete Remission/Response	7		No	YES	Core needle biopsy	Bilateral	NO	YES	12	8				NO	17	0	No	N0	T3a
TCGA-XJ-A9DI-01A			62	389.51.0	Nationwide Children's Hospital	TCGA-XJ-A9DI-F66555	619D97F8-FD21-467B-A5A3-8B843D024982	TCGA-XJ-A9DI	NO	Normal (no evidence of prostate cancer) [cM0]	M0	T2b	22	20	-61				0		1461			NO		NO	7733095A-EE52-486C-A4A8-F70A1F8BA513	Scheduled Follow-up Submission	Complete Remission/Response	9		No	YES	Core needle biopsy		NO	YES	12	10				NO	5	0	No	N0	T3b
TCGA-XJ-A83G-01A			51	357.55.0	Nationwide Children's Hospital	TCGA-XJ-A83G-F56698	F386BA05-E8B3-4E8D-8846-911D7855B126	TCGA-XJ-A83G	NO			T1c	22	3					0		1126			NO			D5FC2BCC-484D-428C-8629-BDBDC8C79D23	Scheduled Follow-up Submission	Complete Remission/Response	7		No	YES	Core needle biopsy	Bilateral	NO	YES	12	10				NO	4	0	No	N0	T3b
TCGA-J4-A6M7-01A			53	320.62.0	Nationwide Children's Hospital	TCGA-J4-A6M7-F63950	CA926FAD-3018-4790-B3E8-7BB5D5DBB79C	TCGA-J4-A6M7	NO		M0	T2	22	21					0		279						481BB37A-5864-44EB-AF9A-20AC1398A97F	Scheduled Follow-up Submission	Complete Remission/Response	7		No	YES	Core needle biopsy	Bilateral	NO	NO	12	8				NO			No		T2c
TCGA-J4-A83K-01A			52	357.55.0	Nationwide Children's Hospital	TCGA-J4-A83K-F63953	7D21D840-7BBE-4E42-BF7C-4A84C2612DEA	TCGA-J4-A83K	NO		M0	T1c	22	21					0		205						26656B71-FDF3-4D83-BC7F-ACA81B353BDC	Scheduled Follow-up Submission	Complete Remission/Response	6		No	YES	Core needle biopsy	Bilateral	NO	NO	12	8				NO			No		T2c
TCGA-EJ-A7NM-01A			64	348.57.0	Nationwide Children's Hospital	TCGA-EJ-A7NM-F64762	7CBA6408-5288-4E86-8E2C-3729038D7CA0	TCGA-EJ-A7NM	NO		M0	T3b	22	10					0		128						D0DBE117-4F61-4600-B2EF-EE0D86E79CDA	Scheduled Follow-up Submission	Complete Remission/Response	9	mixed acinar & ductal	No	YES	Core needle biopsy	Bilateral	NO	YES	12	9				NO	29	3	No	N1	T3b
TCGA-HC-7749-01A			70	184.82.0	Nationwide Children's Hospital	TCGA-HC-7749-F48773	9B526C51-DE61-4B91-90C7-C1197D5AD8BC	TCGA-HC-7749			M0		22	20					0		102						38B37207-BCA1-4A85-9F34-04B4CCDCFE82	Scheduled Follow-up Submission	Complete Remission/Response	7		No	YES	Core needle biopsy	Right	NO	YES	12	9				NO	10	0	No	N0	T3a
TCGA-CH-5737-01A			73	91.78.0	Nationwide Children's Hospital			TCGA-CH-5737	NO	Normal (no evidence of prostate cancer) [cM0]	M0		22		91	91	91		0					YES	No Evidence of Extraprostatic Extension	YES	0FE3727F-29E5-4498-B028-DF7525AB8259			7		No	YES	Core needle biopsy	Bilateral		YES	12						8	0	No	N0	T2c
TCGA-2A-AAYU-01A			56	429.43.0	Nationwide Children's Hospital	TCGA-2A-AAYU-F71848	7A3178ED-1B80-4624-AD64-F48A46BC6C4B	TCGA-2A-AAYU	NO		M0	T1c	22	31			52		0		269			NO		YES	6509FB0F-B2DD-414A-A3AB-1E448422D27B	Scheduled Follow-up Submission		6		No	YES	Core needle biopsy	Left	NO	YES	12	3				NO	28	0	No	N0	T3a
TCGA-YL-A8SJ-01B	NO	YES	60	389.51.0	Nationwide Children's Hospital	TCGA-YL-A8SJ-F58899	87D7CD4E-A4F6-4491-AEE8-9B60799912DA	TCGA-YL-A8SJ	YES		M0		22	25				752	0	752	1426			NO		NO	A87CB357-C904-4220-BE4D-60859A0AEBAC	Additional New Tumor Event	Partial Remission/Response	9		No	YES	Core needle biopsy	Bilateral	NO	YES	12	4		Biochemical evidence of disease		YES	29	0	No	N0	T3b
TCGA-V1-A8WW-01A	NO	YES	59	389.51.0	Nationwide Children's Hospital	TCGA-V1-A8WW-F69466	4F8E6A69-286F-45C6-AF17-7F614744A4E1	TCGA-V1-A8WW	NO		M0	T2b	22	9			709	58			695			NO		YES	FB167781-F0EB-4E77-840D-27CF179A4C1E	Scheduled Follow-up Submission	Partial Remission/Response	9		No	YES	Core needle biopsy	Bilateral	NO	YES	12	1		Biochemical evidence of disease		YES	20	1	No	N1	T3b
TCGA-HC-7752-01A			61	184.82.0	Nationwide Children's Hospital	TCGA-HC-7752-F64386	DCF87BE1-900F-4E0E-8CB9-E4A8C7A97D5A	TCGA-HC-7752			M0		22	29					0		138						E0B3CC8F-AF78-40AB-A9DB-905EB22411AB	Scheduled Follow-up Submission	Complete Remission/Response	7		No	YES	Core needle biopsy	Bilateral	NO	YES	12	8				NO	6	0	No	N0	T2c
TCGA-HC-7752-11A			61	184.82.0	Nationwide Children's Hospital	TCGA-HC-7752-F64386	DCF87BE1-900F-4E0E-8CB9-E4A8C7A97D5A	TCGA-HC-7752			M0		22	29					0		138						E0B3CC8F-AF78-40AB-A9DB-905EB22411AB	Scheduled Follow-up Submission	Complete Remission/Response	7		No	YES	Core needle biopsy	Bilateral	NO	YES	12	8				NO	6	0	No	N0	T2c
TCGA-EJ-A65D-01A			66	312.65.0	Nationwide Children's Hospital	TCGA-EJ-A65D-F64716	61E67267-CD62-4B17-9AC1-02890A0415AE	TCGA-EJ-A65D	NO		M0	T3a	22	10					0		393						7F624C97-A886-46E2-9EDE-8ADD7CB471D9	Scheduled Follow-up Submission	Complete Remission/Response	8	ductal	No	YES	Core needle biopsy	Bilateral	NO	YES	12	9				NO	34	0	No	N0	T3a
TCGA-HC-7738-01A	NO	NO	58	184.82.0	Nationwide Children's Hospital	TCGA-HC-7738-F63151	B4101408-E2A8-41EA-887B-267069E327FA	TCGA-HC-7738			M0		22	31				420	0	420							51C8B76B-37ED-4F0C-871B-442CE5ACA7DA	Scheduled Follow-up Submission	Stable Disease	7		No	YES	Core needle biopsy	Bilateral	NO	NO	12	7	Other, specify	Biochemical evidence of disease	biochemical recurrence only	YES			No		T2c
TCGA-HC-7738-11A	NO	NO	58	184.82.0	Nationwide Children's Hospital	TCGA-HC-7738-F63151	B4101408-E2A8-41EA-887B-267069E327FA	TCGA-HC-7738			M0		22	31				420	0	420							51C8B76B-37ED-4F0C-871B-442CE5ACA7DA	Scheduled Follow-up Submission	Stable Disease	7		No	YES	Core needle biopsy	Bilateral	NO	NO	12	7	Other, specify	Biochemical evidence of disease	biochemical recurrence only	YES			No		T2c
TCGA-G9-A9S7-01A			55	429.43.0	Nationwide Children's Hospital	TCGA-G9-A9S7-F66989	F1B10505-340C-4222-A59D-398730C82058	TCGA-G9-A9S7	NO	Abnormal (not related to prostate cancer)	M0	T2a	22	29	32	32			0		643			YES	No Evidence of Extraprostatic Extension	NO	9D4CF88B-5305-4DED-8780-D775F341F4B4	Scheduled Follow-up Submission	Partial Remission/Response	8		No	YES	Core needle biopsy	Bilateral	NO	YES	12	10				NO	8	0	No	N0	T3a
TCGA-HC-7747-01A			52	184.82.0	Nationwide Children's Hospital	TCGA-HC-7747-F60208	053BB5A0-578F-42D3-87FE-9AB36D9D8826	TCGA-HC-7747	NO	Normal (no evidence of prostate cancer) [cM0]	M0	T2b	22	31	25	25			0		392			YES	No Evidence of Extraprostatic Extension	NO	02529330-6082-4C33-A000-BC698AD26C83	Scheduled Follow-up Submission	Complete Remission/Response	7		No	YES	Core needle biopsy	Bilateral	NO	YES	12	5				NO	4	0	No	N0	T2c
TCGA-HC-7747-11A			52	184.82.0	Nationwide Children's Hospital	TCGA-HC-7747-F60208	053BB5A0-578F-42D3-87FE-9AB36D9D8826	TCGA-HC-7747	NO	Normal (no evidence of prostate cancer) [cM0]	M0	T2b	22	31	25	25			0		392			YES	No Evidence of Extraprostatic Extension	NO	02529330-6082-4C33-A000-BC698AD26C83	Scheduled Follow-up Submission	Complete Remission/Response	7		No	YES	Core needle biopsy	Bilateral	NO	YES	12	5				NO	4	0	No	N0	T2c
TCGA-J4-A83I-01A			63	370.53.0	Nationwide Children's Hospital	TCGA-J4-A83I-F70492	ED491216-FE6D-45E0-8E6A-6530FA48D5F2	TCGA-J4-A83I	NO		M0	T1c	22	25					0		257						4EA1EA9A-9C31-42CB-AF43-E30F5F813D78	Scheduled Follow-up Submission	Complete Remission/Response	7		No	YES	Core needle biopsy	Bilateral	NO	YES	12	2				NO	2	0	No	N0	T3a
TCGA-V1-A8X3-01A			51	389.51.0	Nationwide Children's Hospital	TCGA-V1-A8X3-F69469	22D79A07-550D-4F8E-A0CE-5801D235FF21	TCGA-V1-A8X3	NO		M0	T1c	22	9							202			NO		NO	E130F5EF-5466-4C42-B419-2860140899BE	Scheduled Follow-up Submission		7		No	YES	Core needle biopsy	Bilateral	NO	YES	12	1				NO	18	0	No	N0	T2c
TCGA-EJ-5506-01A			67	91.78.0	Nationwide Children's Hospital	TCGA-EJ-5506-F46207	464D58E9-F998-4142-B43E-DEF506845044	TCGA-EJ-5506	NO		M0	T3b	22	3					0		356			NO		NO	34D053EE-05E8-4A90-BD0F-54DEF598DDD7	Scheduled Follow-up Submission	Complete Remission/Response	8		No	YES	Core needle biopsy	Bilateral	NO	YES	12	8				NO	7	1	No	N1	T3b
TCGA-EJ-5496-01A			59	91.78.0	Nationwide Children's Hospital	TCGA-EJ-5496-F46198	C458C599-0391-4932-85C6-D1709F8306A6	TCGA-EJ-5496	NO	Normal (no evidence of prostate cancer) [cM0]	M0	T1c	22	3	15	15			0		595			YES	No Evidence of Extraprostatic Extension	NO	AC08AF68-E22C-4DE9-8DAA-A717D1DE4DD4	Scheduled Follow-up Submission	Complete Remission/Response	7		No	YES	Core needle biopsy	Bilateral	NO	YES	12	8				NO	26	0	No	N0	T2c
TCGA-ZG-A9LU-01A			67	429.43.0	Nationwide Children's Hospital	TCGA-ZG-A9LU-F67851	22AB7300-BF65-4341-9308-6DDEE7DAD46A	TCGA-ZG-A9LU	NO	Normal (no evidence of prostate cancer) [cM0]	M0	T2b	22	12	37		40		0		549			NO		YES	FA6D6FBC-90A2-4640-A7EE-E9ABB01B9C2F	Scheduled Follow-up Submission	Stable Disease	9		No	YES	Core needle biopsy	Bilateral	NO	YES	12	11				NO	7	0	No	N0	T3a
TCGA-TP-A8TV-01A			62	429.43.0	Nationwide Children's Hospital	TCGA-TP-A8TV-F64432	15CB9B07-2890-4421-999B-FCF06B1C6F22	TCGA-TP-A8TV	NO		M0	T1c	22	15					0		249			NO		NO	92671F5F-37D6-41DC-B7C1-FB265ADD5C33	Scheduled Follow-up Submission	Complete Remission/Response	7		No	YES	Core needle biopsy	Bilateral	NO	YES	12	11				NO	4	0	No	N0	T2c
TCGA-2A-AAYO-01A			57	429.43.0	Nationwide Children's Hospital	TCGA-2A-AAYO-F71840	9380832C-00A8-4C1A-A816-28B764D77FA1	TCGA-2A-AAYO	NO		M0	T1c	22	31			180		0		922			NO		YES	0581FFE4-B58F-4219-82A0-7A34D573E254	Scheduled Follow-up Submission	Complete Remission/Response	6		No	YES	Core needle biopsy	Bilateral	NO	NO	12	3				NO			No		T2c
TCGA-YL-A8S8-01A	NO	YES	68	389.51.0	Nationwide Children's Hospital	TCGA-YL-A8S8-F58862	2EF51FDC-EBDA-459B-9EAF-F43B0C25F6BE	TCGA-YL-A8S8	YES	Normal (no evidence of prostate cancer) [cM0]	M0		22	25	18	28		679	0	679	1890			YES	No Evidence of Extraprostatic Extension	NO	3E22977D-7DBA-4E18-B509-B9ADBC5B3F83	Additional New Tumor Event	Progressive Disease	9		No	YES	Core needle biopsy	Bilateral	NO	YES	12	4		Biochemical evidence of disease		YES	10	0	No	N0	T3a
TCGA-YL-A9WL-01A			59	429.43.0	Nationwide Children's Hospital	TCGA-YL-A9WL-F58511	F823EC71-2A60-4B9E-A3BF-B0B36C76BDD7	TCGA-YL-A9WL	YES	Normal (no evidence of prostate cancer) [cM0]	M0	T2a	22	12	28	39		740	0	740	740			YES	No Evidence of Extraprostatic Extension	NO	4D6C1CA5-A6D7-47FF-AF72-DFBFEE962FD9	Additional New Tumor Event		9		No	YES	Core needle biopsy	Bilateral	NO	YES	12	4		Biochemical evidence of disease		YES	15	0	No	N0	T3a
TCGA-ZG-A9L4-01A			61	429.43.0	Nationwide Children's Hospital	TCGA-ZG-A9L4-F67814	28A92787-7A39-43DE-81B5-A67D7957CC21	TCGA-ZG-A9L4	NO		M0	T1c	22	12					0		1108						F2AFA968-8DD9-4FF1-849F-E261058F5407	Scheduled Follow-up Submission	Stable Disease	9		No	YES	Core needle biopsy	Bilateral	NO	YES	12	11				NO	10	0	No	N0	T3b
TCGA-HC-7080-01A	NO	NO	66	161.76.0	Nationwide Children's Hospital	TCGA-HC-7080-F64334	754102F1-5786-4DBE-A89F-58028AA63930	TCGA-HC-7080	NO	Normal (no evidence of prostate cancer) [cM0]	M0	T2a	22	28	19	19			0	894	104			YES	No Evidence of Extraprostatic Extension	NO	0F67E049-3B61-4662-B6FA-292DE7157916	Scheduled Follow-up Submission	Complete Remission/Response	7		No	YES	Core needle biopsy	Right	NO	YES	12	8		New Primary Tumor		YES	2	0	No	N0	T2a
TCGA-XK-AAJP-01A			66	429.43.0	Nationwide Children's Hospital	TCGA-XK-AAJP-F66882	E3C00309-A731-4A5D-8DB7-654202492921	TCGA-XK-AAJP	NO	Normal (no evidence of prostate cancer) [cM0]	M0	T1c	22	24	18		18		0		889			NO		YES	28837A5A-CE74-4942-A74A-2E07D50FBB0F	Scheduled Follow-up Submission	Complete Remission/Response	7		No	YES	Core needle biopsy	Left	NO	YES	12	10				NO	6	0	No	N0	T3a
TCGA-HC-7233-01A			73	184.82.0	Nationwide Children's Hospital	TCGA-HC-7233-F63155	2569241A-2BD1-4EFA-94E2-949A0633B258	TCGA-HC-7233					22	31					0								0BD64660-8923-4D13-84E3-98AE3877ADFA	Scheduled Follow-up Submission	Complete Remission/Response	7		No	YES	Core needle biopsy	Left	NO	YES	12	7				NO	2	0	Yes	N0	T2a
TCGA-VP-A87K-01A	NO	YES	63	357.55.0	Nationwide Children's Hospital	TCGA-VP-A87K-F64502	85C39D7A-EE83-4D45-8E9E-683E708929AA	TCGA-VP-A87K	YES	Normal (no evidence of prostate cancer) [cM0]	M0	T1c	22	3	13	13		467	0	697	655	533	655	YES	No Evidence of Extraprostatic Extension	NO	BC3C7E7D-111E-4139-8F65-AF36E732D022	Scheduled Follow-up Submission	Complete Remission/Response	8	mixed ductal and acinar type	No	YES	Core needle biopsy	Bilateral	NO	YES	12	9		Biochemical evidence of disease		YES	12	0	No	N0	T3b
TCGA-EJ-7314-01A			62	184.82.0	Nationwide Children's Hospital	TCGA-EJ-7314-F64807	DE3325FA-B83F-4BDA-95BD-CAACCF7BDBFA	TCGA-EJ-7314	NO		M0	T2c	22	11		14			0		295			YES	No Evidence of Extraprostatic Extension	NO	DF1CE509-CCB8-4DC1-95EE-E1075DA1BB19	Scheduled Follow-up Submission	Complete Remission/Response	7		No	YES	Core needle biopsy	Bilateral	NO	YES	12	9				NO	14	0	No	N0	T3b
TCGA-EJ-7314-11A			62	184.82.0	Nationwide Children's Hospital	TCGA-EJ-7314-F64807	DE3325FA-B83F-4BDA-95BD-CAACCF7BDBFA	TCGA-EJ-7314	NO		M0	T2c	22	11		14			0		295			YES	No Evidence of Extraprostatic Extension	NO	DF1CE509-CCB8-4DC1-95EE-E1075DA1BB19	Scheduled Follow-up Submission	Complete Remission/Response	7		No	YES	Core needle biopsy	Bilateral	NO	YES	12	9				NO	14	0	No	N0	T3b
TCGA-J9-A8CK-01A			66	357.55.0	Nationwide Children's Hospital			TCGA-J9-A8CK	NO	Normal (no evidence of prostate cancer) [cM0]	M0	T3a	22		8	8			0		321			YES	No Evidence of Extraprostatic Extension	NO	B3B46C1C-7A5B-439D-974E-90585E96C885			9		No	YES	Core needle biopsy	Bilateral		NO	12								No		T3a
TCGA-J4-A6G3-01A	YES	NO	57	315.66.0	Nationwide Children's Hospital	TCGA-J4-A6G3-F63927	85A1F767-FFFF-419B-902F-8B6D283BB209	TCGA-J4-A6G3	NO	Normal (no evidence of prostate cancer) [cM0]	M0	T2	22	21	17		15	618	0	618	528			NO		YES	40369CAC-9290-4D35-8092-117F961E5D8A	Scheduled Follow-up Submission		8		No	YES	Core needle biopsy	Bilateral	NO	YES	12	8		Biochemical evidence of disease		YES	5	0	No	N0	T3b
TCGA-V1-A9ZK-01A			68	429.43.0	Nationwide Children's Hospital	TCGA-V1-A9ZK-F70261	3942A9F2-41A2-4A37-9BFB-911B983A12F8	TCGA-V1-A9ZK	NO		M0	T2a	22	2							1049			NO		NO	38D2C77D-7197-46F4-94FD-AC1D54020335	Scheduled Follow-up Submission	Complete Remission/Response	8		No	YES	Core needle biopsy	Left	NO	YES	12	2				NO	6	0	No	N0	T3b
TCGA-KK-A5A1-01A			72	308.70.0	Nationwide Children's Hospital	TCGA-KK-A5A1-F70560	505064AD-36A2-4FD9-A68A-7A32D161DBEB	TCGA-KK-A5A1	NO	Normal (no evidence of prostate cancer) [cM0]	M0	T3a	22	25	57	14			0		420			YES		NO	DF3CE149-77C8-4C10-B4CB-1F669B2518C3	Scheduled Follow-up Submission		9		No	YES	Core needle biopsy	Bilateral	NO	YES	12	2					3	0	No	N0	T3b
TCGA-KK-A5A1-11A			72	308.70.0	Nationwide Children's Hospital	TCGA-KK-A5A1-F70560	505064AD-36A2-4FD9-A68A-7A32D161DBEB	TCGA-KK-A5A1	NO	Normal (no evidence of prostate cancer) [cM0]	M0	T3a	22	25	57	14			0		420			YES		NO	DF3CE149-77C8-4C10-B4CB-1F669B2518C3	Scheduled Follow-up Submission		9		No	YES	Core needle biopsy	Bilateral	NO	YES	12	2					3	0	No	N0	T3b
TCGA-ZG-A8QY-01A			67	389.51.0	Nationwide Children's Hospital	TCGA-ZG-A8QY-F67806	69E796AB-CA94-45A6-83DA-D89A09CDE086	TCGA-ZG-A8QY		Normal (no evidence of prostate cancer) [cM0]	M0	T2c	22	12	5		5		0					NO		YES	6A5F93AB-9576-41CF-973B-89596CF2F866	Scheduled Follow-up Submission	Stable Disease	9		No	YES	Core needle biopsy	Bilateral	NO	YES	12	11				NO	14	1	No	N1	T3b
TCGA-EJ-7784-01A			63	184.82.0	Nationwide Children's Hospital	TCGA-EJ-7784-F48949	34F1823A-D686-4415-8678-BA92AA7AA39D	TCGA-EJ-7784	NO	Normal (no evidence of prostate cancer) [cM0]	M0	T2c	22	24	0	0			0		167			YES	No Evidence of Extraprostatic Extension	NO	0B6504EC-AF23-4065-BAF6-B4049A1FA6CC	Scheduled Follow-up Submission	Complete Remission/Response	7		No	YES	Core needle biopsy	Bilateral	NO	YES	12	9				NO	13	0	No	N0	T2c
TCGA-EJ-7784-11A			63	184.82.0	Nationwide Children's Hospital	TCGA-EJ-7784-F48949	34F1823A-D686-4415-8678-BA92AA7AA39D	TCGA-EJ-7784	NO	Normal (no evidence of prostate cancer) [cM0]	M0	T2c	22	24	0	0			0		167			YES	No Evidence of Extraprostatic Extension	NO	0B6504EC-AF23-4065-BAF6-B4049A1FA6CC	Scheduled Follow-up Submission	Complete Remission/Response	7		No	YES	Core needle biopsy	Bilateral	NO	YES	12	9				NO	13	0	No	N0	T2c
TCGA-YL-A8SI-01A	YES	YES	69	429.43.0	Nationwide Children's Hospital	TCGA-YL-A8SI-F67703	56F2535C-42F6-4F39-99F4-6BBCC3AE62CB	TCGA-YL-A8SI	NO	Normal (no evidence of prostate cancer) [cM0]	M0		22	10	47	62		1423	0	1423	1441			YES	No Evidence of Extraprostatic Extension	NO	2188E964-8EF4-4A84-81D0-81ACA2787D7A	Scheduled Follow-up Submission	Complete Remission/Response	9		No	YES	Core needle biopsy	Bilateral	NO	YES	12	11		Biochemical evidence of disease		YES	15	0	No	N0	T3a
TCGA-G9-6377-01A			61	161.76.0	Nationwide Children's Hospital	TCGA-G9-6377-F40633	75F6491C-8AB9-4B76-886F-B26A722F292E	TCGA-G9-6377	NO	Abnormal (not related to prostate cancer)	M0	T2b	22	26	36	11			0		518			YES	No Evidence of Extraprostatic Extension	NO	FB520713-DA8E-409E-8CF6-EEF3096B1861	Scheduled Follow-up Submission	Complete Remission/Response	7		No	YES	Core needle biopsy	Bilateral	NO	YES	12	2				NO	6	0	No	N0	T2c
TCGA-XK-AAJA-01A			62	429.43.0	Nationwide Children's Hospital			TCGA-XK-AAJA	NO	Normal (no evidence of prostate cancer) [cM0]	M0	T2a	22		15				0		712			NO		NO	EE515866-0D52-47AE-9799-D8F84C80BB2B			7		No	YES	Core needle biopsy	Bilateral		YES	12						7	0	No	N0	T3a
TCGA-M7-A722-01A			65	370.53.0	Nationwide Children's Hospital	TCGA-M7-A722-F71084	54C65B2E-E99D-4A55-B081-D49227F5479A	TCGA-M7-A722	YES	Normal (no evidence of prostate cancer) [cM0]	M0	T2a	22	17	3	3			0		559			YES	No Evidence of Extraprostatic Extension	NO	920907FB-A826-4156-B34C-C231849169F5	Scheduled Follow-up Submission	Complete Remission/Response	8		No	YES	Core needle biopsy	Bilateral	NO	YES	12	3				YES	4	0	No	N0	T3a
TCGA-CH-5794-01A			65	91.78.0	Nationwide Children's Hospital	TCGA-CH-5794-F28994	bdba596a-0ffc-4ded-a974-2bf19b86720f	TCGA-CH-5794	NO	Normal (no evidence of prostate cancer) [cM0]	M0		22	15	62	62			0		821			YES	No Evidence of Extraprostatic Extension	NO	A4E4B3C9-1622-49EA-B7E3-4F5AF0B0CC9E	Scheduled Follow-up Submission	Complete Remission/Response	7		No	YES	Core needle biopsy	Bilateral		YES	12	2				NO	4	0	No	N0	T2b
TCGA-EJ-A65F-01A		YES	59	315.66.0	Nationwide Children's Hospital	TCGA-EJ-A65F-F64718	9C6680B2-A416-4582-8541-B85141475004	TCGA-EJ-A65F	YES		M0	T3b	22	10					0		75						2205D7F9-71F2-45A6-ADBE-AAC6C5306E05	Scheduled Follow-up Submission	Complete Remission/Response	9	acinar and cribriform	No	YES	Core needle biopsy	Bilateral	NO	YES	12	9				NO	4	0	No	N0	T3b
TCGA-YL-A8SP-01B			58	389.51.0	Nationwide Children's Hospital	TCGA-YL-A8SP-F59002	26BA4C9F-CA75-4665-8B17-2E8F2383182F	TCGA-YL-A8SP	NO		M0	T2a	22	30				2036	0	2036	2155						C1D38E14-BE34-4365-A3BD-40CC251495D1	Additional New Tumor Event		9		No	YES	Core needle biopsy	Bilateral	NO	NO	12	4		Biochemical evidence of disease		YES			No		T3b
TCGA-J9-A8CM-01A			66	357.55.0	Nationwide Children's Hospital			TCGA-J9-A8CM	YES	Normal (no evidence of prostate cancer) [cM0]	M0	T2c	22		14				0		463			NO		NO	71DDA7E9-7D15-48FD-B5A9-FBE347DF3E2A			9		No	YES	Core needle biopsy	Bilateral		YES	12						14	1	No	N1	T3b
TCGA-KK-A8I5-01A			55	370.53.0	Nationwide Children's Hospital	TCGA-KK-A8I5-F70513	1C8B73D0-04B0-428B-921C-56DF7188A132	TCGA-KK-A8I5	NO		M0	T2a	22	24					0		1979			NO		NO	7BDD2FA0-9A2F-45A2-93CA-3D92F487EF16	Scheduled Follow-up Submission		7		No	YES	Core needle biopsy	Right	NO	YES	12	2					6		No	N0	T2b
TCGA-KK-A8I5-11A			55	370.53.0	Nationwide Children's Hospital	TCGA-KK-A8I5-F70513	1C8B73D0-04B0-428B-921C-56DF7188A132	TCGA-KK-A8I5	NO		M0	T2a	22	24					0		1979			NO		NO	7BDD2FA0-9A2F-45A2-93CA-3D92F487EF16	Scheduled Follow-up Submission		7		No	YES	Core needle biopsy	Right	NO	YES	12	2					6		No	N0	T2b
TCGA-HC-7211-01A			62	184.82.0	Nationwide Children's Hospital	TCGA-HC-7211-F64373	44BA64FC-D279-42D3-99C3-EABFFF03BE55	TCGA-HC-7211		Normal (no evidence of prostate cancer) [cM0]	M0	T2a	22	29	14	14			0		-17			YES	No Evidence of Extraprostatic Extension	NO	436443DB-A36C-4AEF-AA5E-45AD10D6D5A0	Scheduled Follow-up Submission	Complete Remission/Response	7		No	YES	Core needle biopsy	Bilateral	NO	YES	12	8				NO	10	0	No	N0	T2c
TCGA-HC-7211-11A			62	184.82.0	Nationwide Children's Hospital	TCGA-HC-7211-F64373	44BA64FC-D279-42D3-99C3-EABFFF03BE55	TCGA-HC-7211		Normal (no evidence of prostate cancer) [cM0]	M0	T2a	22	29	14	14			0		-17			YES	No Evidence of Extraprostatic Extension	NO	436443DB-A36C-4AEF-AA5E-45AD10D6D5A0	Scheduled Follow-up Submission	Complete Remission/Response	7		No	YES	Core needle biopsy	Bilateral	NO	YES	12	8				NO	10	0	No	N0	T2c
TCGA-HC-7081-01A			62	161.76.0	Nationwide Children's Hospital	TCGA-HC-7081-F64330	51556473-D9CE-4DA4-B45A-53C079F25A2E	TCGA-HC-7081					22	28					0								6250D12F-38E0-4BFA-A1FA-008940709ECB	Scheduled Follow-up Submission	Stable Disease	9		No	YES	Core needle biopsy	Bilateral	NO	NO	12	8				NO			No		T3b
TCGA-J4-8198-01A			49	221.78.0	Nationwide Children's Hospital	TCGA-J4-8198-F55294	FC446624-75E9-4A97-B0DA-57F48A3D5C2D	TCGA-J4-8198	NO		M0	T1c	22	3					0		76						2B32D3AF-F848-4283-BDC5-E945A6944913	Scheduled Follow-up Submission	Complete Remission/Response	7		No	YES	Core needle biopsy	Bilateral	NO	NO	12	1				NO			No		T3b
TCGA-VP-AA1N-01A			70	429.43.0	Nationwide Children's Hospital	TCGA-VP-AA1N-F64506	C3F75889-EBAC-4617-A0CD-516477B80A5F	TCGA-VP-AA1N	NO	Normal (no evidence of prostate cancer) [cM0]	M0	T1c	22	3	17	17			0		542			YES	No Evidence of Extraprostatic Extension	NO	66C09A60-5A15-4810-B14D-FC16AF773C6A	Scheduled Follow-up Submission	Complete Remission/Response	9		No	YES	Core needle biopsy	Bilateral	YES	YES	12	9				NO	5	0	No	N0	T3a
TCGA-KK-A8I7-01A	YES	NO	55	370.53.0	Nationwide Children's Hospital	TCGA-KK-A8I7-F70524	548438ED-B791-4EB1-80D4-346B60F97603	TCGA-KK-A8I7	NO		M0	T2c	22	24		24		1088	0	1756	1877	1756		YES	No Evidence of Extraprostatic Extension	NO	1029F6CA-165A-4E85-8800-EF8179485187	Scheduled Follow-up Submission	Complete Remission/Response	9		No	YES	Core needle biopsy	Bilateral	NO	YES	12	2		Biochemical evidence of disease		YES	9	0	No	N0	T3b
TCGA-KK-A8I7-11A	YES	NO	55	370.53.0	Nationwide Children's Hospital	TCGA-KK-A8I7-F70524	548438ED-B791-4EB1-80D4-346B60F97603	TCGA-KK-A8I7	NO		M0	T2c	22	24		24		1088	0	1756	1877	1756		YES	No Evidence of Extraprostatic Extension	NO	1029F6CA-165A-4E85-8800-EF8179485187	Scheduled Follow-up Submission	Complete Remission/Response	9		No	YES	Core needle biopsy	Bilateral	NO	YES	12	2		Biochemical evidence of disease		YES	9	0	No	N0	T3b
TCGA-HC-A6AP-01A			61	312.65.0	Nationwide Children's Hospital			TCGA-HC-A6AP			M0	T1c	22			15			0					YES	No Evidence of Extraprostatic Extension	NO	AAD0A39E-E1F0-42B9-9EA6-8F503F6955B7			7		No	YES	Core needle biopsy	Bilateral		NO	12								No		T2c
TCGA-KC-A7F5-01A			54	348.57.0	Nationwide Children's Hospital			TCGA-KC-A7F5	NO	Normal (no evidence of prostate cancer) [cM0]	M0	T2c	22		5	5	-56		0		91			YES	No Evidence of Extraprostatic Extension	YES	15853727-E395-47F7-AAF3-F20D8EA6988B			7		No	YES	Core needle biopsy	Right		YES	12						16	0	No	N0	T2c
TCGA-KK-A6E4-01A			69	312.65.0	Nationwide Children's Hospital	TCGA-KK-A6E4-F70483	BE0C1FF0-E50B-4FF8-B7EF-A5903660A8A5	TCGA-KK-A6E4	NO		M0	T1c	22	24					0		890			NO		NO	1F0B3627-5FCF-4773-9E7E-95A1EF2A7CD6	Scheduled Follow-up Submission		7		No	YES	Core needle biopsy	Right	NO	YES	12	2					4	0	No	N0	T2b
TCGA-KK-A6E4-11A			69	312.65.0	Nationwide Children's Hospital	TCGA-KK-A6E4-F70483	BE0C1FF0-E50B-4FF8-B7EF-A5903660A8A5	TCGA-KK-A6E4	NO		M0	T1c	22	24					0		890			NO		NO	1F0B3627-5FCF-4773-9E7E-95A1EF2A7CD6	Scheduled Follow-up Submission		7		No	YES	Core needle biopsy	Right	NO	YES	12	2					4	0	No	N0	T2b
TCGA-G9-7521-01A			52	221.78.0	Nationwide Children's Hospital	TCGA-G9-7521-F48747	29BE139F-D48A-4F6B-A4BA-0B3589494665	TCGA-G9-7521	NO	Normal (no evidence of prostate cancer) [cM0]	M0	T3a	22	20	13	12	45		0		487			YES	No Evidence of Extraprostatic Extension	YES	8265CA69-BFB6-43C1-B9F5-AEA5DE9C2539	Scheduled Follow-up Submission	Progressive Disease	8		No	YES	Core needle biopsy	Bilateral	NO	YES	12	9				NO	9	1	No	N1	T3a
TCGA-HC-A6AO-01A			52	312.65.0	Nationwide Children's Hospital	TCGA-HC-A6AO-F66036	A95BBCE3-50B8-4F17-995E-44275021197F	TCGA-HC-A6AO			M0	T1c	22	1					0					NO		YES	662EE442-DB85-4268-9923-7C5D0EA65F85	Scheduled Follow-up Submission	Complete Remission/Response	7		No	YES	Core needle biopsy	Bilateral	NO	NO	12	10				NO			No		T2c
TCGA-HI-7168-01A	YES	YES	62	184.82.0	Nationwide Children's Hospital	TCGA-HI-7168-F29017	15b16fd2-5ddc-4d24-9ee7-4d0521b12aa1	TCGA-HI-7168	YES	Normal (no evidence of prostate cancer) [cM0]	M0	T1c	22	20	19		19	308	0		2289	1523		NO		YES	2A86ED4A-3E3B-4288-A1B9-DC4DB202BF10	Additional New Tumor Event	Stable Disease	9		No	YES	Core needle biopsy	Bilateral		YES	12	2		Biochemical evidence of disease		YES	9	0	No	N0	T3b
TCGA-EJ-7785-01A			54	184.82.0	Nationwide Children's Hospital	TCGA-EJ-7785-F48956	F18C80FF-72D6-477E-B3B2-F4662537BE07	TCGA-EJ-7785	NO		M0	T2b	22	24					0		259			NO		NO	5A01499F-805A-4C21-B67D-3532172E9244	Scheduled Follow-up Submission	Complete Remission/Response	7		No	YES	Core needle biopsy	Bilateral	NO	YES	12	9				NO	7	0	No	N0	T3a
TCGA-EJ-7785-11A			54	184.82.0	Nationwide Children's Hospital	TCGA-EJ-7785-F48956	F18C80FF-72D6-477E-B3B2-F4662537BE07	TCGA-EJ-7785	NO		M0	T2b	22	24					0		259			NO		NO	5A01499F-805A-4C21-B67D-3532172E9244	Scheduled Follow-up Submission	Complete Remission/Response	7		No	YES	Core needle biopsy	Bilateral	NO	YES	12	9				NO	7	0	No	N0	T3a
TCGA-EJ-5526-01A	NO	NO	56	91.78.0	Nationwide Children's Hospital	TCGA-EJ-5526-F46763	DA3A5241-EE64-4854-B101-1AF198568EC2	TCGA-EJ-5526	NO	Normal (no evidence of prostate cancer) [cM0]	M0	T1c	22	16	19	19		537	0	537	175			YES	No Evidence of Extraprostatic Extension	NO	BC062BD3-7052-42B0-B559-9C6A9BCF4204	Scheduled Follow-up Submission	Progressive Disease	8		No	YES	Core needle biopsy	Bilateral	NO	YES	12	8		Locoregional Recurrence		YES	27	1	No	N1	T3a
TCGA-QU-A6IM-01A			59	320.62.0	Nationwide Children's Hospital	TCGA-QU-A6IM-F66983	E896F6F0-F585-47AA-BBC3-5C5A0E8BFE51	TCGA-QU-A6IM	NO	Equivocal	M0	T2b	22	31	35	50	35		0		896			YES	Equivocal	YES	B65CBD0F-887D-45F6-B5C7-AEC403AFD61F	Scheduled Follow-up Submission	Complete Remission/Response	7		No	YES	Core needle biopsy	Left	YES	YES	12	10				NO	2	0	Yes, History of Prior Malignancy	N0	T2a
TCGA-2A-A8VT-01A			47	389.51.0	Nationwide Children's Hospital	TCGA-2A-A8VT-F71798	2194A7E8-9DD7-4E55-9EF6-BACD266E1E90	TCGA-2A-A8VT	NO	Normal (no evidence of prostate cancer) [cM0]	M0	T2c	22	31	4	-2	4		0		995			YES	No Evidence of Extraprostatic Extension	YES	89B056B9-2922-4AB0-A282-83A2D28DEE09	Scheduled Follow-up Submission	Stable Disease	9		No	YES	Core needle biopsy	Bilateral	NO	YES	12	3				NO	16	2	No	N1	T4
TCGA-G9-6384-01A			53	108.76.0	Nationwide Children's Hospital	TCGA-G9-6384-F40625	61F0D15F-1A4D-4EC0-BF62-3EAAEF55269D	TCGA-G9-6384	NO		M0	T1c	22	26					0		390			NO		NO	E5837C94-ADB6-4714-B9C2-396C869493E3	Scheduled Follow-up Submission	Complete Remission/Response	7		No	YES	Core needle biopsy	Bilateral	NO	YES	12	2				NO	14	0	No	N0	T3a
TCGA-G9-6384-11A			53	108.76.0	Nationwide Children's Hospital	TCGA-G9-6384-F40625	61F0D15F-1A4D-4EC0-BF62-3EAAEF55269D	TCGA-G9-6384	NO		M0	T1c	22	26					0		390			NO		NO	E5837C94-ADB6-4714-B9C2-396C869493E3	Scheduled Follow-up Submission	Complete Remission/Response	7		No	YES	Core needle biopsy	Bilateral	NO	YES	12	2				NO	14	0	No	N0	T3a
TCGA-V1-A9O7-01A	YES	NO	60	429.43.0	Nationwide Children's Hospital	TCGA-V1-A9O7-F69451	63A1E215-0212-48BB-91EC-8A0C5E9A4B23	TCGA-V1-A9O7	YES		M0	T2b	22	9			45	819			2425			NO		YES	AA4353F8-05F1-49A4-A401-61472ED244FF	Scheduled Follow-up Submission	Partial Remission/Response	9		No	YES	Core needle biopsy	Bilateral	NO	YES	12	1		Biochemical evidence of disease		YES	15	0	No	N0	T3a
TCGA-G9-6379-01A			68	320.62.0	Nationwide Children's Hospital	TCGA-G9-6379-F65354	306A10AA-613F-426D-B11B-A6294B914A08	TCGA-G9-6379	NO		M0	T1b	22	22					0		1393			NO		NO	212B1477-EA6D-4568-B09F-9C91D6853C3E	Scheduled Follow-up Submission	Complete Remission/Response	7		No	YES	Core needle biopsy	Bilateral	NO	YES	12	9				NO	6	0	No	N0	T3b
[truncated: 76 more columns]
