# Supplementary material for: Integrative bulk and single-cell transcriptomics link EZH2 to immunosuppressive programs and tumor–Treg crosstalk in castration-resistant prostate cancer
Source: Front Immunol. 2026 Feb 3;17:1725097. doi: 10.3389/fimmu.2026.1725097 (PMC12909565; doi:10.3389/fimmu.2026.1725097)
Supplement: Supplementary file 1 [file DataSheet1.zip › Supplementary Table 3.XLSX]

## Sheet: sheet1
SuppTab. 3. 29 pan-immune_gene set.
GeneSymbol	GeneSet	Immune type
HLA-A	MHCI	anti_tumor_immune
HLA-B	MHCI	anti_tumor_immune
HLA-C	MHCI	anti_tumor_immune
B2M	MHCI	anti_tumor_immune
TAP1	MHCI	anti_tumor_immune
TAP2	MHCI	anti_tumor_immune
TAPBP	MHCI	anti_tumor_immune
HLA-DRA	MHCII	anti_tumor_immune
HLA-DRB1	MHCII	anti_tumor_immune
HLA-DMA	MHCII	anti_tumor_immune
HLA-DPA1	MHCII	anti_tumor_immune
HLA-DPB1	MHCII	anti_tumor_immune
HLA-DMB	MHCII	anti_tumor_immune
HLA-DQB1	MHCII	anti_tumor_immune
HLA-DQA1	MHCII	anti_tumor_immune
CIITA	MHCII	anti_tumor_immune
CD28	Co-activation molecules	anti_tumor_immune
CD40	Co-activation molecules	anti_tumor_immune
TNFRSF4	Co-activation molecules	anti_tumor_immune
ICOS	Co-activation molecules	anti_tumor_immune
TNFRSF9	Co-activation molecules	anti_tumor_immune
CD27	Co-activation molecules	anti_tumor_immune
CD80	Co-activation molecules	anti_tumor_immune
CD86	Co-activation molecules	anti_tumor_immune
CD40LG	Co-activation molecules	anti_tumor_immune
CD83	Co-activation molecules	anti_tumor_immune
TNFSF4	Co-activation molecules	anti_tumor_immune
ICOSLG	Co-activation molecules	anti_tumor_immune
TNFSF9	Co-activation molecules	anti_tumor_immune
CD70	Co-activation molecules	anti_tumor_immune
IFNG	Effector cells	anti_tumor_immune
GZMA	Effector cells	anti_tumor_immune
GZMB	Effector cells	anti_tumor_immune
PRF1	Effector cells	anti_tumor_immune
GZMK	Effector cells	anti_tumor_immune
ZAP70	Effector cells	anti_tumor_immune
GNLY	Effector cells	anti_tumor_immune
FASLG	Effector cells	anti_tumor_immune
TBX21	Effector cells	anti_tumor_immune
EOMES	Effector cells	anti_tumor_immune
CD8A	Effector cells	anti_tumor_immune
CD8B	Effector cells	anti_tumor_immune
CXCL9	Effector cell traffic	anti_tumor_immune
CXCL10	Effector cell traffic	anti_tumor_immune
CXCL11	Effector cell traffic	anti_tumor_immune
CX3CL1	Effector cell traffic	anti_tumor_immune
CCL3	Effector cell traffic	anti_tumor_immune
CCL4	Effector cell traffic	anti_tumor_immune
CX3CR1	Effector cell traffic	anti_tumor_immune
CCL5	Effector cell traffic	anti_tumor_immune
CXCR3	Effector cell traffic	anti_tumor_immune
NKG7	NK cells	anti_tumor_immune
CD160	NK cells	anti_tumor_immune
CD244	NK cells	anti_tumor_immune
NCR1	NK cells	anti_tumor_immune
KLRC2	NK cells	anti_tumor_immune
KLRK1	NK cells	anti_tumor_immune
CD226	NK cells	anti_tumor_immune
GZMH	NK cells	anti_tumor_immune
GNLY	NK cells	anti_tumor_immune
IFNG	NK cells	anti_tumor_immune
KIR2DL4	NK cells	anti_tumor_immune
EOMES	NK cells	anti_tumor_immune
GZMB	NK cells	anti_tumor_immune
FGFBP2	NK cells	anti_tumor_immune
KLRF1	NK cells	anti_tumor_immune
SH2D1B	NK cells	anti_tumor_immune
NCR3	NK cells	anti_tumor_immune
TBX21	T cells	anti_tumor_immune
ITK	T cells	anti_tumor_immune
CD3D	T cells	anti_tumor_immune
CD3E	T cells	anti_tumor_immune
CD3G	T cells	anti_tumor_immune
TRAC	T cells	anti_tumor_immune
TRBC1	T cells	anti_tumor_immune
TRBC2	T cells	anti_tumor_immune
CD28	T cells	anti_tumor_immune
CD5	T cells	anti_tumor_immune
TRAT1	T cells	anti_tumor_immune
CD19	B cells	anti_tumor_immune
MS4A1	B cells	anti_tumor_immune
TNFRSF13C	B cells	anti_tumor_immune
CR2	B cells	anti_tumor_immune
TNFRSF17	B cells	anti_tumor_immune
TNFRSF13B	B cells	anti_tumor_immune
CD22	B cells	anti_tumor_immune
CD79A	B cells	anti_tumor_immune
CD79B	B cells	anti_tumor_immune
BLK	B cells	anti_tumor_immune
FCRL5	B cells	anti_tumor_immune
PAX5	B cells	anti_tumor_immune
STAP1	B cells	anti_tumor_immune
NOS2	M1 signature	anti_tumor_immune
TNF	M1 signature	anti_tumor_immune
IL1B	M1 signature	anti_tumor_immune
SOCS3	M1 signature	anti_tumor_immune
CMKLR1	M1 signature	anti_tumor_immune
IRF5	M1 signature	anti_tumor_immune
IL12A	M1 signature	anti_tumor_immune
IL12B	M1 signature	anti_tumor_immune
IL23A	M1 signature	anti_tumor_immune
IFNG	Th1 signature	anti_tumor_immune
IL2	Th1 signature	anti_tumor_immune
CD40LG	Th1 signature	anti_tumor_immune
IL21	Th1 signature	anti_tumor_immune
TBX21	Th1 signature	anti_tumor_immune
STAT4	Th1 signature	anti_tumor_immune
IL12RB2	Th1 signature	anti_tumor_immune
TNF	Antitumor cytokines	anti_tumor_immune
IFNB1	Antitumor cytokines	anti_tumor_immune
IFNA2	Antitumor cytokines	anti_tumor_immune
CCL3	Antitumor cytokines	anti_tumor_immune
TNFSF10	Antitumor cytokines	anti_tumor_immune
IL21	Antitumor cytokines	anti_tumor_immune
PDCD1	Checkpoint molecules	anti_tumor_immune
CD274	Checkpoint molecules	anti_tumor_immune
CTLA4	Checkpoint molecules	anti_tumor_immune
LAG3	Checkpoint molecules	anti_tumor_immune
PDCD1LG2	Checkpoint molecules	anti_tumor_immune
BTLA	Checkpoint molecules	anti_tumor_immune
HAVCR2	Checkpoint molecules	anti_tumor_immune
TIGIT	Checkpoint molecules	anti_tumor_immune
VSIR	Checkpoint molecules	anti_tumor_immune
C10orf54	Checkpoint molecules	anti_tumor_immune
FOXP3	Treg	pro_tumor_immune
CTLA4	Treg	pro_tumor_immune
IL10	Treg	pro_tumor_immune
TNFRSF18	Treg	pro_tumor_immune
CCR8	Treg	pro_tumor_immune
IKZF4	Treg	pro_tumor_immune
IKZF2	Treg	pro_tumor_immune
CCL17	Treg and Th2 traffic	pro_tumor_immune
CCL22	Treg and Th2 traffic	pro_tumor_immune
CCL1	Treg and Th2 traffic	pro_tumor_immune
CCL28	Treg and Th2 traffic	pro_tumor_immune
CCR4	Treg and Th2 traffic	pro_tumor_immune
CCR8	Treg and Th2 traffic	pro_tumor_immune
CCR10	Treg and Th2 traffic	pro_tumor_immune
MPO	Neutrophil signature	pro_tumor_immune
ELANE	Neutrophil signature	pro_tumor_immune
PRTN3	Neutrophil signature	pro_tumor_immune
CTSG	Neutrophil signature	pro_tumor_immune
CXCR1	Neutrophil signature	pro_tumor_immune
CXCR2	Neutrophil signature	pro_tumor_immune
FCGR3B	Neutrophil signature	pro_tumor_immune
CD177	Neutrophil signature	pro_tumor_immune
FFAR2	Neutrophil signature	pro_tumor_immune
PGLYRP1	Neutrophil signature	pro_tumor_immune
CXCL8	Granulocyte traffic	pro_tumor_immune
CXCL1	Granulocyte traffic	pro_tumor_immune
CXCL2	Granulocyte traffic	pro_tumor_immune
CXCL5	Granulocyte traffic	pro_tumor_immune
CCL11	Granulocyte traffic	pro_tumor_immune
KITLG	Granulocyte traffic	pro_tumor_immune
CXCR1	Granulocyte traffic	pro_tumor_immune
CXCR2	Granulocyte traffic	pro_tumor_immune
CCR3	Granulocyte traffic	pro_tumor_immune
IDO1	Immune Suppression by Myeloid Cells	pro_tumor_immune
ARG1	Immune Suppression by Myeloid Cells	pro_tumor_immune
IL10	Immune Suppression by Myeloid Cells	pro_tumor_immune
CYBB	Immune Suppression by Myeloid Cells	pro_tumor_immune
PTGS2	Immune Suppression by Myeloid Cells	pro_tumor_immune
IL4I1	Immune Suppression by Myeloid Cells	pro_tumor_immune
IL6	Immune Suppression by Myeloid Cells	pro_tumor_immune
CSF2	Myeloid cells traffic	pro_tumor_immune
CSF3	Myeloid cells traffic	pro_tumor_immune
CXCL12	Myeloid cells traffic	pro_tumor_immune
CCL26	Myeloid cells traffic	pro_tumor_immune
IL6	Myeloid cells traffic	pro_tumor_immune
CXCL8	Myeloid cells traffic	pro_tumor_immune
CXCL5	Myeloid cells traffic	pro_tumor_immune
CSF1R	Myeloid cells traffic	pro_tumor_immune
CSF2RA	Myeloid cells traffic	pro_tumor_immune
CSF3R	Myeloid cells traffic	pro_tumor_immune
CXCR4	Myeloid cells traffic	pro_tumor_immune
IL6R	Myeloid cells traffic	pro_tumor_immune
CXCR2	Myeloid cells traffic	pro_tumor_immune
CCL15	Myeloid cells traffic	pro_tumor_immune
CSF1	Myeloid cells traffic	pro_tumor_immune
IL10	Tumor-associated Macrophages	pro_tumor_immune
MRC1	Tumor-associated Macrophages	pro_tumor_immune
MSR1	Tumor-associated Macrophages	pro_tumor_immune
CD163	Tumor-associated Macrophages	pro_tumor_immune
CSF1R	Tumor-associated Macrophages	pro_tumor_immune
IL4I1	Tumor-associated Macrophages	pro_tumor_immune
SIGLEC1	Tumor-associated Macrophages	pro_tumor_immune
CD68	Tumor-associated Macrophages	pro_tumor_immune
CCL2	Macrophage and DC traffic	pro_tumor_immune
CCL7	Macrophage and DC traffic	pro_tumor_immune
CCL8	Macrophage and DC traffic	pro_tumor_immune
XCL1	Macrophage and DC traffic	pro_tumor_immune
CCR2	Macrophage and DC traffic	pro_tumor_immune
XCR1	Macrophage and DC traffic	pro_tumor_immune
CSF1R	Macrophage and DC traffic	pro_tumor_immune
CSF1	Macrophage and DC traffic	pro_tumor_immune
IL4	Th2 signature	pro_tumor_immune
IL5	Th2 signature	pro_tumor_immune
IL13	Th2 signature	pro_tumor_immune
IL10	Th2 signature	pro_tumor_immune
GATA3	Th2 signature	pro_tumor_immune
CCR4	Th2 signature	pro_tumor_immune
IL10	Protumor cytokines	CAF
TGFB1	Protumor cytokines	CAF
TGFB2	Protumor cytokines	CAF
TGFB3	Protumor cytokines	CAF
IL22	Protumor cytokines	CAF
MIF	Protumor cytokines	CAF
IL6	Protumor cytokines	CAF
COL1A1	Cancer-associated fibroblasts	CAF
COL1A2	Cancer-associated fibroblasts	CAF
COL5A1	Cancer-associated fibroblasts	CAF
ACTA2	Cancer-associated fibroblasts	CAF
FGF2	Cancer-associated fibroblasts	CAF
FAP	Cancer-associated fibroblasts	CAF
LRP1	Cancer-associated fibroblasts	CAF
CD248	Cancer-associated fibroblasts	CAF
COL6A1	Cancer-associated fibroblasts	CAF
COL6A2	Cancer-associated fibroblasts	CAF
COL6A3	Cancer-associated fibroblasts	CAF
CXCL12	Cancer-associated fibroblasts	CAF
FBLN1	Cancer-associated fibroblasts	CAF
LUM	Cancer-associated fibroblasts	CAF
MFAP5	Cancer-associated fibroblasts	CAF
MMP3	Cancer-associated fibroblasts	CAF
MMP2	Cancer-associated fibroblasts	CAF
PDGFRB	Cancer-associated fibroblasts	CAF
PDGFRA	Cancer-associated fibroblasts	CAF
FN1	Matrix	CAF
COL1A1	Matrix	CAF
COL1A2	Matrix	CAF
COL4A1	Matrix	CAF
COL3A1	Matrix	CAF
VTN	Matrix	CAF
LGALS7	Matrix	CAF
LGALS9	Matrix	CAF
LAMA3	Matrix	CAF
LAMB3	Matrix	CAF
LAMC2	Matrix	CAF
TNC	Matrix	CAF
ELN	Matrix	CAF
COL5A1	Matrix	CAF
COL11A1	Matrix	CAF
CA9	Matrix remodeling	CAF
MMP9	Matrix remodeling	CAF
MMP2	Matrix remodeling	CAF
MMP1	Matrix remodeling	CAF
MMP3	Matrix remodeling	CAF
MMP12	Matrix remodeling	CAF
MMP7	Matrix remodeling	CAF
MMP11	Matrix remodeling	CAF
PLOD2	Matrix remodeling	CAF
ADAMTS4	Matrix remodeling	CAF
ADAMTS5	Matrix remodeling	CAF
LOX	Matrix remodeling	CAF
VEGFA	Angiogenesis	CAF
VEGFB	Angiogenesis	CAF
VEGFC	Angiogenesis	CAF
PDGFC	Angiogenesis	CAF
CXCL8	Angiogenesis	CAF
CXCR2	Angiogenesis	CAF
FLT1	Angiogenesis	CAF
PGF	Angiogenesis	CAF
CXCL5	Angiogenesis	CAF
KDR	Angiogenesis	CAF
ANGPT1	Angiogenesis	CAF
ANGPT2	Angiogenesis	CAF
TEK	Angiogenesis	CAF
VWF	Angiogenesis	CAF
CDH5	Angiogenesis	CAF
NOS3	Endothelium	CAF
KDR	Endothelium	CAF
FLT1	Endothelium	CAF
VCAM1	Endothelium	CAF
VWF	Endothelium	CAF
CDH5	Endothelium	CAF
MMRN1	Endothelium	CAF
ENG	Endothelium	CAF
CLEC14A	Endothelium	CAF
MMRN2	Endothelium	CAF
MKI67	Tumor proliferation rate	EMT
ESCO2	Tumor proliferation rate	EMT
CETN3	Tumor proliferation rate	EMT
CDK2	Tumor proliferation rate	EMT
CCND1	Tumor proliferation rate	EMT
CCNE1	Tumor proliferation rate	EMT
AURKA	Tumor proliferation rate	EMT
AURKB	Tumor proliferation rate	EMT
E2F1	Tumor proliferation rate	EMT
MYBL2	Tumor proliferation rate	EMT
BUB1	Tumor proliferation rate	EMT
PLK1	Tumor proliferation rate	EMT
CCNB1	Tumor proliferation rate	EMT
MCM2	Tumor proliferation rate	EMT
MCM6	Tumor proliferation rate	EMT
SNAI1	EMT signature	EMT
SNAI2	EMT signature	EMT
TWIST1	EMT signature	EMT
TWIST2	EMT signature	EMT
ZEB1	EMT signature	EMT
ZEB2	EMT signature	EMT
CDH2	EMT signature	EMT
