# Supplementary material for: Integrative bulk and single-cell transcriptomics link EZH2 to immunosuppressive programs and tumor–Treg crosstalk in castration-resistant prostate cancer
Source: Front Immunol. 2026 Feb 3;17:1725097. doi: 10.3389/fimmu.2026.1725097 (PMC12909565; doi:10.3389/fimmu.2026.1725097)
Supplement: Supplementary file 1 [file DataSheet1.zip › Supplementary Table 4.XLSX]

## Sheet: sheet1
SuppTab. 4. IMDEGs associated with EZH2 expression differences and immune signatures
source	target	correlation	p-value
TRAV8-6	Treg	0.59462	6.12433e-49
NLRC5	Treg	0.589099	7.48839e-48
CXCR2P1	Treg	0.459286	2.35246e-27
DCLRE1B	Treg	0.409299	1.54752e-21
IRF4	Treg	0.438753	7.56865e-25
ITGB7	Treg	0.572509	1.04593e-44
CXorf21	Treg	0.594069	7.87993e-49
CR1	Treg	0.515715	3.44626e-35
PLEK	Treg	0.624529	3.25473e-55
ITGA4	Treg	0.582762	1.25076e-46
SIGLEC1	Treg	0.520607	6.12127e-36
ADAMDEC1	Treg	0.495339	3.43445e-32
CLEC4C	Treg	0.417565	1.96452e-22
LINC01094	Treg	0.4362	1.50981e-24
HLA-DOB	Treg	0.514	6.27627e-35
IL12RB2	Treg	0.467884	1.8619e-28
TRAV25	Treg	0.520217	7.03316e-36
ITGB2-AS1	Treg	0.457145	4.37459e-27
FUT7	Treg	0.477296	1.06576e-29
IL9R	Treg	0.504241	1.78105e-33
IFNG	Treg	0.471794	5.73519e-29
TMEM200A	Treg	0.403296	6.68717e-21
TREML2	Treg	0.409019	1.6583e-21
CD86	Treg	0.672301	8.81629e-67
SDS	Treg	0.420193	1.007e-22
WDFY4	Treg	0.563587	4.34598e-43
ARHGAP30	Treg	0.642267	2.86852e-59
SIRPB1	Treg	0.475635	1.77705e-29
TLR8	Treg	0.540738	3.68693e-39
CXCR3	Treg	0.594468	6.56469e-49
TRAF3IP3	Treg	0.591039	3.12346e-48
CCR6	Treg	0.500657	5.92381e-33
RP11-1094M14.5	Treg	0.49256	8.49849e-32
RGL4	Treg	0.410173	1.24765e-21
IL2RB	Treg	0.644071	1.0721e-59
TRBV5-6	Treg	0.434792	2.20471e-24
TRBJ2-3	Treg	0.441664	3.4178e-25
DDX60	Treg	0.417366	2.06622e-22
GPR174	Treg	0.523429	2.23016e-36
OSM	Treg	0.436383	1.43746e-24
ZBP1	Treg	0.524593	1.46676e-36
CD226	Treg	0.590699	3.64367e-48
CCR5	Treg	0.668282	1.00351e-65
BTLA	Treg	0.533591	5.42935e-38
FYB	Treg	0.634382	1.9632e-57
RP1-47M23.3	Treg	0.521583	4.32263e-36
BHLHE22	Treg	0.426974	1.74652e-23
CD27	Treg	0.566433	1.33984e-43
UBASH3A	Treg	0.58907	7.58578e-48
AP000476.1	Treg	0.473337	3.58861e-29
GPNMB	Treg	0.433741	2.92077e-24
TRAV8-3	Treg	0.602818	1.35829e-50
KIF21B	Treg	0.541986	2.28938e-39
SLAMF7	Treg	0.538512	8.58135e-39
SASH3	Treg	0.610919	2.82379e-52
LTA	Treg	0.545372	6.22486e-40
SIRPG	Treg	0.582539	1.37912e-46
TRAV12-1	Treg	0.58839	1.02922e-47
TRBV6-5	Treg	0.606368	2.52258e-51
TRBV10-3	Treg	0.532713	7.52123e-38
RP11-1094M14.8	Treg	0.431833	4.85584e-24
SELL	Treg	0.595721	3.6952e-49
CERKL	Treg	0.611233	2.42421e-52
TRAV16	Treg	0.590624	3.768e-48
PTPN22	Treg	0.594233	7.30896e-49
TNFRSF13C	Treg	0.428606	1.13876e-23
TIGIT	Treg	0.549542	1.22664e-40
AC104820.2	Treg	0.462881	8.21746e-28
PDE6G	Treg	0.552729	3.48987e-41
CYBB	Treg	0.581353	2.31922e-46
ZNF831	Treg	0.579185	5.96349e-46
CCR1	Treg	0.628407	4.44929e-56
LINC01215	Treg	0.533474	5.67133e-38
PTPN7	Treg	0.599184	7.4484e-50
2025-03-01	Treg	0.545796	5.28419e-40
LINC00528	Treg	0.452507	1.65295e-26
TRAV10	Treg	0.449848	3.50971e-26
KCNA3	Treg	0.478572	7.18344e-30
MIAT	Treg	0.420891	8.42221e-23
PARP15	Treg	0.498194	1.34195e-32
KYNU	Treg	0.537429	1.29099e-38
HCG4P11	Treg	0.4114	9.2083e-22
FASLG	Treg	0.512224	1.16291e-34
RECQL	Treg	0.40752	2.3951e-21
DOCK10	Treg	0.548383	1.93105e-40
ICOS	Treg	0.563386	4.71997e-43
SLFN12L	Treg	0.432414	4.16161e-24
TBC1D10C	Treg	0.523485	2.18607e-36
SIT1	Treg	0.590071	4.8366e-48
LILRA6	Treg	0.455389	7.25376e-27
PRR33	Treg	0.419431	1.22302e-22
FPR3	Treg	0.613356	8.61284e-53
LINC00996	Treg	0.564217	3.35219e-43
CXCL9	Treg	0.517429	1.88735e-35
AC006129.2	Treg	0.533452	5.71812e-38
CSF2RB	Treg	0.516143	2.96611e-35
LINC01281	Treg	0.479211	5.89002e-30
TXK	Treg	0.402145	8.82365e-21
CTD-2020K17.1	Treg	0.455814	6.42018e-27
ITGAL	Treg	0.637439	3.87089e-58
HK3	Treg	0.451773	2.03626e-26
CNR2	Treg	0.470371	8.81932e-29
AC079767.4	Treg	0.513535	7.37745e-35
FCGR3A	Treg	0.569267	4.10517e-44
CTA-384D8.35	Treg	0.528287	3.83527e-37
SIRPB2	Treg	0.53909	6.89425e-39
FAM49B	Treg	0.470784	7.78447e-29
SAMD9L	Treg	0.523044	2.56177e-36
FCRL2	Treg	0.413806	5.05756e-22
TRBV24-1	Treg	0.43048	6.95027e-24
TRAV13-1	Treg	0.584979	4.70253e-47
SIGLEC7	Treg	0.605285	4.2239e-51
GPRIN3	Treg	0.576707	1.74018e-45
CD3G	Treg	0.639736	1.12866e-58
IL4I1	Treg	0.588657	9.13259e-48
LAX1	Treg	0.505745	1.07111e-33
TLR7	Treg	0.494152	5.06274e-32
PIK3CG	Treg	0.529944	2.08989e-37
CIITA	Treg	0.548816	1.63009e-40
CRTAM	Treg	0.58156	2.11842e-46
P2RY10	Treg	0.585348	3.99306e-47
IKZF3	Treg	0.57176	1.43607e-44
CTB-133G6.1	Treg	0.400826	1.21049e-20
TNFRSF9	Treg	0.608372	9.65814e-52
PTPRC	Treg	0.612288	1.45093e-52
TFEC	Treg	0.586761	2.13167e-47
CD6	Treg	0.608041	1.132e-51
CD28	Treg	0.453753	1.15881e-26
CD200R1	Treg	0.574412	4.65219e-45
GFI1	Treg	0.463623	6.60369e-28
CD5	Treg	0.574937	3.71806e-45
SH2D1B	Treg	0.505802	1.05036e-33
FCRL3	Treg	0.456337	5.5228e-27
TRAV12-3	Treg	0.578155	9.31572e-46
CTLA4	Treg	0.471757	5.80026e-29
RP11-284N8.3	Treg	0.535006	3.20412e-38
TTC24	Treg	0.44509	1.32788e-25
SERPING1	Treg	0.418032	1.74508e-22
CLEC7A	Treg	0.568767	5.06208e-44
ZC3H12D	Treg	0.523316	2.32307e-36
TRAV2	Treg	0.560667	1.43589e-42
TIFAB	Treg	0.492488	8.69983e-32
TRBV12-3	Treg	0.544205	9.76776e-40
FCHO1	Treg	0.533596	5.41928e-38
PLA2G2D	Treg	0.484075	1.28457e-30
CCR8	Treg	0.708379	4.55828e-77
MSR1	Treg	0.442656	2.6021e-25
PYHIN1	Treg	0.56168	9.49829e-43
DOCK2	Treg	0.619543	4.03403e-54
IGHG1	Treg	0.424952	2.95664e-23
CD79A	Treg	0.41216	7.62531e-22
PPP1R16B	Treg	0.526703	6.83084e-37
ICAM3	Treg	0.58526	4.15191e-47
TRBV27	Treg	0.478529	7.27829e-30
KIF2A	Treg	0.401366	1.06364e-20
TRAV9-2	Treg	0.588102	1.17117e-47
CTD-2207O23.3	Treg	0.45154	2.17493e-26
GPR141	Treg	0.482329	2.2254e-30
CD80	Treg	0.537229	1.39207e-38
KLHL6	Treg	0.531968	9.91277e-38
FCRL6	Treg	0.500425	6.40007e-33
TRAV8-2	Treg	0.520893	5.52855e-36
RP11-686D22.10	Treg	0.408856	1.72585e-21
GBP5	Treg	0.593503	1.02003e-48
TMEM150B	Treg	0.542821	1.66283e-39
FCRLA	Treg	0.414374	4.38751e-22
TBX21	Treg	0.553764	2.31358e-41
RP11-402J7.2	Treg	0.40542	3.99789e-21
LILRB4	Treg	0.571737	1.45044e-44
TRBV5-4	Treg	0.56445	3.04509e-43
THEMIS	Treg	0.547582	2.63995e-40
C11orf21	Treg	0.480271	4.23544e-30
TRBV25-1	Treg	0.583499	9.04163e-47
CD84	Treg	0.585205	4.25588e-47
GPR84	Treg	0.468761	1.43153e-28
CCR4	Treg	0.589312	6.80642e-48
ZAP70	Treg	0.520595	6.14776e-36
TLR10	Treg	0.484633	1.07692e-30
ITK	Treg	0.599126	7.65037e-50
TBC1D27	Treg	0.421585	7.05107e-23
LYZ	Treg	0.414775	3.96842e-22
KMO	Treg	0.538242	9.50134e-39
TRAT1	Treg	0.600839	3.44005e-50
FTH1P22	Treg	0.569831	3.23979e-44
TRAV8-4	Treg	0.542368	1.97804e-39
TRAV41	Treg	0.56218	7.7407e-43
AF127936.5	Treg	0.450966	2.55884e-26
ADCY7	Treg	0.521383	4.64224e-36
RASGRP1	Treg	0.552057	4.55443e-41
IL21R	Treg	0.515828	3.31264e-35
TRAV22	Treg	0.523165	2.45239e-36
ST8SIA4	Treg	0.581922	1.80747e-46
LINC00426	Treg	0.561826	8.94915e-43
IFI30	Treg	0.507333	6.2426e-34
FAM129C	Treg	0.408461	1.9019e-21
CXCL10	Treg	0.531296	1.27045e-37
TRBV9	Treg	0.584786	5.12314e-47
RP5-1028K7.2	Treg	0.479908	4.74329e-30
TRAV26-1	Treg	0.581112	2.57629e-46
AC246787.3	Treg	0.415214	3.55395e-22
KBTBD8	Treg	0.422492	5.58456e-23
CD300LF	Treg	0.568038	6.86744e-44
SNX20	Treg	0.582153	1.63345e-46
IL2RA	Treg	0.649024	6.9437e-61
CLEC17A	Treg	0.456178	5.78115e-27
TNFRSF8	Treg	0.460113	1.84885e-27
SP140	Treg	0.556558	7.56971e-42
CD163	Treg	0.508253	4.55985e-34
TNIP3	Treg	0.560118	1.79602e-42
TRAV8-6	Tumor-associated Macrophages	0.501379	4.655e-33
NLRC5	Tumor-associated Macrophages	0.475358	1.9348e-29
CXCR2P1	Tumor-associated Macrophages	0.407113	2.64592e-21
STOM	Tumor-associated Macrophages	0.450462	2.95089e-26
ITGB7	Tumor-associated Macrophages	0.489652	2.17397e-31
CXorf21	Tumor-associated Macrophages	0.59486	5.48702e-49
CR1	Tumor-associated Macrophages	0.556331	8.29261e-42
PLEK	Tumor-associated Macrophages	0.614923	3.99133e-53
ITGA4	Tumor-associated Macrophages	0.59208	1.94896e-48
SIGLEC1	Tumor-associated Macrophages	0.679437	1.06615e-68
ADAMDEC1	Tumor-associated Macrophages	0.48053	3.90734e-30
LINC01094	Tumor-associated Macrophages	0.598971	8.22339e-50
TNFAIP8L3	Tumor-associated Macrophages	0.423987	3.79658e-23
HLA-DOB	Tumor-associated Macrophages	0.422838	5.10827e-23
TRAV25	Tumor-associated Macrophages	0.410147	1.25566e-21
FUT7	Tumor-associated Macrophages	0.451975	1.9224e-26
IL9R	Tumor-associated Macrophages	0.486337	6.27409e-31
GYPC	Tumor-associated Macrophages	0.418244	1.65367e-22
TMEM200A	Tumor-associated Macrophages	0.489656	2.17127e-31
CD86	Tumor-associated Macrophages	0.751371	1.35547e-91
SDS	Tumor-associated Macrophages	0.535092	3.10244e-38
F13A1	Tumor-associated Macrophages	0.550515	8.36702e-41
WDFY4	Tumor-associated Macrophages	0.534968	3.24993e-38
ARHGAP30	Tumor-associated Macrophages	0.597111	1.94712e-49
COL8A1	Tumor-associated Macrophages	0.507777	5.36524e-34
SIRPB1	Tumor-associated Macrophages	0.56339	4.71191e-43
TLR8	Tumor-associated Macrophages	0.628149	5.08479e-56
CXCR3	Tumor-associated Macrophages	0.506812	7.45521e-34
TRAF3IP3	Tumor-associated Macrophages	0.523298	2.3384e-36
CCR6	Tumor-associated Macrophages	0.402742	7.64273e-21
RP11-1094M14.5	Tumor-associated Macrophages	0.402681	7.7549e-21
IL2RB	Tumor-associated Macrophages	0.529647	2.33102e-37
OLR1	Tumor-associated Macrophages	0.532853	7.1418e-38
TFRC	Tumor-associated Macrophages	0.409114	1.61998e-21
GPR174	Tumor-associated Macrophages	0.440044	5.32393e-25
OSM	Tumor-associated Macrophages	0.494518	4.49193e-32
COL3A1	Tumor-associated Macrophages	0.478736	6.82713e-30
ZBP1	Tumor-associated Macrophages	0.441799	3.2932e-25
CD226	Tumor-associated Macrophages	0.509116	3.39339e-34
CCR5	Tumor-associated Macrophages	0.609167	6.58544e-52
BTLA	Tumor-associated Macrophages	0.417644	1.92535e-22
FYB	Tumor-associated Macrophages	0.604522	6.06967e-51
RP1-47M23.3	Tumor-associated Macrophages	0.412211	7.52813e-22
BHLHE22	Tumor-associated Macrophages	0.460979	1.4357e-27
CD27	Tumor-associated Macrophages	0.459793	2.02954e-27
UBASH3A	Tumor-associated Macrophages	0.484702	1.05368e-30
AP000476.1	Tumor-associated Macrophages	0.483403	1.58766e-30
NOX4	Tumor-associated Macrophages	0.454734	8.75396e-27
GPNMB	Tumor-associated Macrophages	0.638393	2.32312e-58
TRAV8-3	Tumor-associated Macrophages	0.508687	3.93106e-34
KIF21B	Tumor-associated Macrophages	0.445436	1.2063e-25
SLAMF7	Tumor-associated Macrophages	0.489088	2.60612e-31
SASH3	Tumor-associated Macrophages	0.576681	1.75948e-45
LTA	Tumor-associated Macrophages	0.430516	6.88335e-24
SIRPG	Tumor-associated Macrophages	0.468681	1.46643e-28
TRAV12-1	Tumor-associated Macrophages	0.484982	9.64325e-31
TRBV6-5	Tumor-associated Macrophages	0.497831	1.51324e-32
TRBV10-3	Tumor-associated Macrophages	0.416654	2.47306e-22
AC093616.4	Tumor-associated Macrophages	0.44065	4.51242e-25
SELL	Tumor-associated Macrophages	0.491805	1.08537e-31
CERKL	Tumor-associated Macrophages	0.571247	1.78431e-44
TRAV16	Tumor-associated Macrophages	0.46753	2.06935e-28
CASS4	Tumor-associated Macrophages	0.446894	8.03798e-26
PTPN22	Tumor-associated Macrophages	0.516667	2.46737e-35
TIGIT	Tumor-associated Macrophages	0.419749	1.12765e-22
PDE6G	Tumor-associated Macrophages	0.559226	2.57959e-42
CYBB	Tumor-associated Macrophages	0.6782	2.31317e-68
ZNF831	Tumor-associated Macrophages	0.463326	7.20691e-28
CCR1	Tumor-associated Macrophages	0.746471	8.61619e-90
SYNPO	Tumor-associated Macrophages	0.427663	1.45863e-23
LINC01215	Tumor-associated Macrophages	0.41169	8.5683e-22
PTPN7	Tumor-associated Macrophages	0.522592	3.01242e-36
2025-03-01	Tumor-associated Macrophages	0.543709	1.18255e-39
LINC00528	Tumor-associated Macrophages	0.403486	6.38644e-21
RP11-247C2.2	Tumor-associated Macrophages	0.417075	2.22355e-22
KCNA3	Tumor-associated Macrophages	0.431203	5.73949e-24
C19orf35	Tumor-associated Macrophages	0.469871	1.02539e-28
PARP15	Tumor-associated Macrophages	0.403283	6.70757e-21
KYNU	Tumor-associated Macrophages	0.57567	2.71615e-45
SOWAHD	Tumor-associated Macrophages	0.42211	6.16162e-23
FASLG	Tumor-associated Macrophages	0.422014	6.3156e-23
RECQL	Tumor-associated Macrophages	0.443841	1.87703e-25
DOCK10	Tumor-associated Macrophages	0.522785	2.81052e-36
ICOS	Tumor-associated Macrophages	0.442462	2.74534e-25
TBC1D10C	Tumor-associated Macrophages	0.432878	3.67809e-24
SIT1	Tumor-associated Macrophages	0.49322	6.859e-32
LILRA6	Tumor-associated Macrophages	0.633937	2.48237e-57
FPR3	Tumor-associated Macrophages	0.748934	1.0815e-90
LINC00996	Tumor-associated Macrophages	0.519616	8.70755e-36
CXCL9	Tumor-associated Macrophages	0.420939	8.31979e-23
AC006129.2	Tumor-associated Macrophages	0.454237	1.00905e-26
CSF2RB	Tumor-associated Macrophages	0.497867	1.49508e-32
ITGAL	Tumor-associated Macrophages	0.56185	8.8623e-43
ITGBL1	Tumor-associated Macrophages	0.40211	8.89691e-21
HTRA4	Tumor-associated Macrophages	0.427415	1.5562e-23
HK3	Tumor-associated Macrophages	0.611653	1.97634e-52
FAP	Tumor-associated Macrophages	0.454163	1.03066e-26
AC079767.4	Tumor-associated Macrophages	0.489192	2.51992e-31
FCGR3A	Tumor-associated Macrophages	0.688533	3.18937e-71
CTA-384D8.35	Tumor-associated Macrophages	0.461948	1.08071e-27
SIRPB2	Tumor-associated Macrophages	0.642489	2.54228e-59
FAM49B	Tumor-associated Macrophages	0.440837	4.28752e-25
SAMD9L	Tumor-associated Macrophages	0.445453	1.2008e-25
TRAV13-1	Tumor-associated Macrophages	0.486989	5.09836e-31
SIGLEC7	Tumor-associated Macrophages	0.76726	9.61858e-98
CLEC5A	Tumor-associated Macrophages	0.484677	1.06232e-30
GPRIN3	Tumor-associated Macrophages	0.582335	1.50829e-46
CD3G	Tumor-associated Macrophages	0.537065	1.48083e-38
IL4I1	Tumor-associated Macrophages	0.58598	3.01645e-47
IFITM3	Tumor-associated Macrophages	0.454009	1.07716e-26
LAX1	Tumor-associated Macrophages	0.442001	3.11577e-25
MMP9	Tumor-associated Macrophages	0.45696	4.61535e-27
TLR7	Tumor-associated Macrophages	0.647565	1.56335e-60
PIK3CG	Tumor-associated Macrophages	0.546999	3.31218e-40
CIITA	Tumor-associated Macrophages	0.509364	3.11753e-34
CRTAM	Tumor-associated Macrophages	0.520751	5.81521e-36
BMP2K	Tumor-associated Macrophages	0.450176	3.1995e-26
C10orf54	Tumor-associated Macrophages	0.514616	5.06198e-35
P2RY10	Tumor-associated Macrophages	0.483222	1.68072e-30
IKZF3	Tumor-associated Macrophages	0.430825	6.34454e-24
TNFRSF9	Tumor-associated Macrophages	0.491019	1.3997e-31
PTPRC	Tumor-associated Macrophages	0.556743	7.02724e-42
TFEC	Tumor-associated Macrophages	0.629726	2.2472e-56
CLEC1A	Tumor-associated Macrophages	0.43656	1.37051e-24
CD6	Tumor-associated Macrophages	0.514173	5.90751e-35
ISLR2	Tumor-associated Macrophages	0.404807	4.63937e-21
CD28	Tumor-associated Macrophages	0.423197	4.65662e-23
CD200R1	Tumor-associated Macrophages	0.568079	6.74919e-44
GFI1	Tumor-associated Macrophages	0.447454	6.87352e-26
LILRB5	Tumor-associated Macrophages	0.614478	4.96917e-53
CD5	Tumor-associated Macrophages	0.454795	8.60215e-27
SH2D1B	Tumor-associated Macrophages	0.446712	8.45544e-26
PCOLCE	Tumor-associated Macrophages	0.473834	3.08402e-29
TRAV12-3	Tumor-associated Macrophages	0.462766	8.49993e-28
RP11-284N8.3	Tumor-associated Macrophages	0.474805	2.2917e-29
PALM2-AKAP2	Tumor-associated Macrophages	0.404328	5.21007e-21
F2R	Tumor-associated Macrophages	0.453657	1.19093e-26
SERPING1	Tumor-associated Macrophages	0.544581	8.45022e-40
CLEC7A	Tumor-associated Macrophages	0.644591	8.06238e-60
ZC3H12D	Tumor-associated Macrophages	0.429664	8.61963e-24
TRAV2	Tumor-associated Macrophages	0.454533	9.27264e-27
TIFAB	Tumor-associated Macrophages	0.438498	8.11148e-25
TRBV12-3	Tumor-associated Macrophages	0.422435	5.66653e-23
FCHO1	Tumor-associated Macrophages	0.479282	5.76289e-30
PLA2G2D	Tumor-associated Macrophages	0.408066	2.09527e-21
CCR8	Tumor-associated Macrophages	0.5365	1.83107e-38
HMOX1	Tumor-associated Macrophages	0.508707	3.90428e-34
MSR1	Tumor-associated Macrophages	0.693104	1.58362e-72
PYHIN1	Tumor-associated Macrophages	0.458218	3.20768e-27
DOCK2	Tumor-associated Macrophages	0.614231	5.60945e-53
PPP1R16B	Tumor-associated Macrophages	0.477167	1.10906e-29
ICAM3	Tumor-associated Macrophages	0.511699	1.39444e-34
TRBV27	Tumor-associated Macrophages	0.403231	6.79291e-21
TRAV9-2	Tumor-associated Macrophages	0.479894	4.7642e-30
GPR141	Tumor-associated Macrophages	0.540588	3.90378e-39
CD80	Tumor-associated Macrophages	0.520391	6.61269e-36
KLHL6	Tumor-associated Macrophages	0.491961	1.03203e-31
FCRL6	Tumor-associated Macrophages	0.460009	1.90596e-27
TRAV8-2	Tumor-associated Macrophages	0.434995	2.08797e-24
GBP5	Tumor-associated Macrophages	0.509525	2.94926e-34
TMEM150B	Tumor-associated Macrophages	0.63763	3.49466e-58
TBX21	Tumor-associated Macrophages	0.49381	5.65889e-32
LILRB4	Tumor-associated Macrophages	0.69429	7.19835e-73
TRBV5-4	Tumor-associated Macrophages	0.460428	1.68627e-27
THEMIS	Tumor-associated Macrophages	0.48318	1.7034e-30
C11orf21	Tumor-associated Macrophages	0.409085	1.63134e-21
TRBV25-1	Tumor-associated Macrophages	0.486534	5.89407e-31
IGFBP4	Tumor-associated Macrophages	0.475838	1.66975e-29
CD84	Tumor-associated Macrophages	0.654363	3.42934e-62
GPR84	Tumor-associated Macrophages	0.501035	5.22287e-33
CCR4	Tumor-associated Macrophages	0.476769	1.25402e-29
ADAMTS14	Tumor-associated Macrophages	0.419945	1.07274e-22
ZAP70	Tumor-associated Macrophages	0.410892	1.04447e-21
ITK	Tumor-associated Macrophages	0.489118	2.58081e-31
LYZ	Tumor-associated Macrophages	0.433673	2.97478e-24
KMO	Tumor-associated Macrophages	0.544689	8.10616e-40
TRAT1	Tumor-associated Macrophages	0.501171	4.98972e-33
FTH1P22	Tumor-associated Macrophages	0.474832	2.273e-29
TRAV8-4	Tumor-associated Macrophages	0.448829	4.67514e-26
TREM1	Tumor-associated Macrophages	0.466199	3.07826e-28
TRAV41	Tumor-associated Macrophages	0.45968	2.09725e-27
AF127936.5	Tumor-associated Macrophages	0.527688	4.77252e-37
ADCY7	Tumor-associated Macrophages	0.561621	9.73e-43
RASGRP1	Tumor-associated Macrophages	0.477061	1.14585e-29
SERPINF1	Tumor-associated Macrophages	0.435354	1.89597e-24
IL21R	Tumor-associated Macrophages	0.430153	7.5768e-24
TRAV22	Tumor-associated Macrophages	0.450467	2.94719e-26
ST8SIA4	Tumor-associated Macrophages	0.665901	4.16411e-65
LINC00426	Tumor-associated Macrophages	0.453208	1.35387e-26
ITGAD	Tumor-associated Macrophages	0.437415	1.08768e-24
IFI30	Tumor-associated Macrophages	0.458559	2.90516e-27
AQP1	Tumor-associated Macrophages	0.436732	1.30829e-24
TRBV9	Tumor-associated Macrophages	0.49461	4.35883e-32
TRAV26-1	Tumor-associated Macrophages	0.49559	3.1625e-32
KBTBD8	Tumor-associated Macrophages	0.452251	1.77776e-26
CD300LF	Tumor-associated Macrophages	0.71507	3.7652e-79
SNX20	Tumor-associated Macrophages	0.51991	7.84436e-36
IL2RA	Tumor-associated Macrophages	0.617922	9.05586e-54
TNFRSF8	Tumor-associated Macrophages	0.479845	4.8376e-30
SP140	Tumor-associated Macrophages	0.44254	2.68676e-25
PMP22	Tumor-associated Macrophages	0.448397	5.27833e-26
INHBA	Tumor-associated Macrophages	0.406393	3.15456e-21
CD163	Tumor-associated Macrophages	0.738052	8.67063e-87
TNIP3	Tumor-associated Macrophages	0.442113	3.02126e-25
